# Supplementary material for: Identification of scavenger receptors and thrombospondin‐type‐1 repeat proteins potentially relevant for plastid recognition in Sacoglossa
Source: Ecol Evol. 2020 Oct 12;10(21):12348–63. doi: 10.1002/ece3.6865 (PMC7663992; doi:10.1002/ece3.6865)
Supplement: Supplementary file 1 — Appendix S1 [file ECE3-10-12348-s001.xlsx]

## Sheet: Elysia_cornigera_Metazoa_annota
		log2 fold change in fed animals compared to		UniprotKB annotation
Gene_ID	Protein_ID	Day4	Day7	Entry	Entry Name	Protein Name	Gene Name	Gene Ontology
GBRW01000025.1	GBRW01000025.1.p1	NA	NA	P31401	VATB_MANSE	V-type proton ATPase subunit B (V-ATPase subunit B) (Vacuolar proton pump subunit B)	VHA55	GO:0005524; GO:0015991; GO:0016787; GO:0033180; GO:0046034
GBRW01000026.1	GBRW01000026.1.p1	NA	NA	P31407	VATB1_BOVIN	V-type proton ATPase subunit B, kidney isoform (V-ATPase subunit B 1) (Endomembrane proton pump 58 kDa subunit) (Vacuolar proton pump subunit B 1)	ATP6V1B1 ATP6B1	GO:0001503; GO:0005524; GO:0005737; GO:0005829; GO:0005902; GO:0006885; GO:0007588; GO:0007605; GO:0015078; GO:0015991; GO:0016323; GO:0016324; GO:0016328; GO:0016471; GO:0016787; GO:0033180; GO:0042472; GO:0045851; GO:0046034; GO:0055074; GO:1902600
GBRW01000034.1	GBRW01000034.1.p1	NA	NA	P48766	NAC1_CAVPO	Sodium/calcium exchanger 1 (Na(+)/Ca(2+)-exchange protein 1) (Solute carrier family 8 member 1)	SLC8A1	GO:0002026; GO:0005432; GO:0005509; GO:0005516; GO:0005654; GO:0005887; GO:0006816; GO:0006883; GO:0007154; GO:0014704; GO:0030018; GO:0030315; GO:0030501; GO:0030506; GO:0031226; GO:0035725; GO:0035994; GO:0042383; GO:0055074; GO:0055119; GO:0070509; GO:0070588; GO:0098719; GO:0098735
GBRW01000035.1	GBRW01000035.1.p1	NA	NA	P48766	NAC1_CAVPO	Sodium/calcium exchanger 1 (Na(+)/Ca(2+)-exchange protein 1) (Solute carrier family 8 member 1)	SLC8A1	GO:0002026; GO:0005432; GO:0005509; GO:0005516; GO:0005654; GO:0005887; GO:0006816; GO:0006883; GO:0007154; GO:0014704; GO:0030018; GO:0030315; GO:0030501; GO:0030506; GO:0031226; GO:0035725; GO:0035994; GO:0042383; GO:0055074; GO:0055119; GO:0070509; GO:0070588; GO:0098719; GO:0098735
GBRW01000036.1	GBRW01000036.1.p1	NA	NA	A7RM45	LMBD1_NEMVE	Probable lysosomal cobalamin transporter	v1g160387	GO:0005765; GO:0016021; GO:0031419
GBRW01000040.1	GBRW01000040.1.p1	NA	NA	Q4R7K1	MCES_MACFA	mRNA cap guanine-N7 methyltransferase (EC 2.1.1.56) (RG7MT1) (mRNA (guanine-N(7)-)-methyltransferase) (mRNA cap methyltransferase)	RNMT QtsA-15044	GO:0003723; GO:0004482; GO:0005634; GO:0005845; GO:0006370
GBRW01000043.1	GBRW01000043.1.p1	NA	NA	Q8VDJ3	VIGLN_MOUSE	Vigilin (High density lipoprotein-binding protein) (HDL-binding protein)	Hdlbp	GO:0003723; GO:0005634; GO:0005829; GO:0006869; GO:0008203; GO:0034364
GBRW01000050.1	GBRW01000050.1.p1	NA	NA	O00763	ACACB_HUMAN	Acetyl-CoA carboxylase 2 (EC 6.4.1.2) (ACC-beta) [Includes: Biotin carboxylase (EC 6.3.4.14)]	ACACB ACC2 ACCB	GO:0003989; GO:0004075; GO:0005524; GO:0005634; GO:0005739; GO:0005741; GO:0005829; GO:0006084; GO:0006633; GO:0006853; GO:0009374; GO:0010629; GO:0010884; GO:0010906; GO:0012505; GO:0014070; GO:0031325; GO:0031667; GO:0031999; GO:0042493; GO:0042802; GO:0043086; GO:0045540; GO:0046872; GO:0051289; GO:0060421; GO:0097009; GO:2001295
GBRW01000054.1	GBRW01000054.1.p1	NA	NA	Q5U2P1	CNNM2_RAT	Metal transporter CNNM2 (Ancient conserved domain-containing protein 2) (Cyclin-M2)	Cnnm2 Acdp2	GO:0005524; GO:0010960; GO:0015095; GO:0016021; GO:0016323; GO:0043231
GBRW01000059.1	GBRW01000059.1.p1	NA	NA	P54802	ANAG_HUMAN	Alpha-N-acetylglucosaminidase (EC 3.2.1.50) (N-acetyl-alpha-glucosaminidase) (NAG) [Cleaved into: Alpha-N-acetylglucosaminidase 82 kDa form; Alpha-N-acetylglucosaminidase 77 kDa form]	NAGLU UFHSD1	GO:0004561; GO:0005764; GO:0006027; GO:0007040; GO:0007399; GO:0021680; GO:0042474; GO:0043202; GO:0045475; GO:0046548; GO:0060119; GO:0070062
GBRW01000099.1	GBRW01000099.1.p1	NA	NA	P50395	GDIB_HUMAN	Rab GDP dissociation inhibitor beta (Rab GDI beta) (Guanosine diphosphate dissociation inhibitor 2) (GDI-2)	GDI2 RABGDIB	GO:0003723; GO:0005093; GO:0005096; GO:0005576; GO:0005737; GO:0005794; GO:0005829; GO:0005925; GO:0007165; GO:0007264; GO:0015031; GO:0016020; GO:0031267; GO:0031982; GO:0034774; GO:0035578; GO:0043312; GO:0045202; GO:0051056; GO:0070062
GBRW01000126.1	GBRW01000126.1.p1	NA	NA	Q5XIN9	CCD81_RAT	Coiled-coil domain-containing protein 81	Ccdc81	GO:0003677; GO:0005737; GO:0005813
GBRW01000138.1	GBRW01000138.1.p1	NA	NA	O35607	BMPR2_MOUSE	Bone morphogenetic protein receptor type-2 (BMP type-2 receptor) (BMPR-2) (EC 2.7.11.30) (BRK-3) (Bone morphogenetic protein receptor type II) (BMP type II receptor) (BMPR-II)	Bmpr2	GO:0001707; GO:0001893; GO:0001935; GO:0001938; GO:0001946; GO:0001974; GO:0002063; GO:0003085; GO:0003148; GO:0003151; GO:0003183; GO:0003186; GO:0003197; GO:0003252; GO:0005024; GO:0005026; GO:0005524; GO:0005654; GO:0005737; GO:0005886; GO:0005887; GO:0005901; GO:0005913; GO:0006366; GO:0007178; GO:0007179; GO:0007389; GO:0007420; GO:0009267; GO:0009925; GO:0009952; GO:0009986; GO:0010595; GO:…
GBRW01000142.1	GBRW01000142.1.p1	NA	NA	Q08DQ2	GFPT2_BOVIN	Glutamine--fructose-6-phosphate aminotransferase [isomerizing] 2 (EC 2.6.1.16) (D-fructose-6-phosphate amidotransferase 2) (Glutamine:fructose-6-phosphate amidotransferase 2) (GFAT 2) (GFAT2) (Hexosephosphate aminotransferase 2)	GFPT2	GO:0004360; GO:0006002; GO:0006047; GO:0006048; GO:0006487; GO:0006541; GO:0097367; GO:1990830
GBRW01000143.1	GBRW01000143.1.p1	NA	NA	Q4KMC4	GFPT2_RAT	Glutamine--fructose-6-phosphate aminotransferase [isomerizing] 2 (EC 2.6.1.16) (D-fructose-6-phosphate amidotransferase 2) (Glutamine:fructose-6-phosphate amidotransferase 2) (GFAT 2) (GFAT2) (Hexosephosphate aminotransferase 2)	Gfpt2	GO:0004360; GO:0006002; GO:0006047; GO:0006048; GO:0006487; GO:0006541; GO:0097367; GO:1990830
GBRW01000163.1	GBRW01000163.1.p1	NA	NA	P49793	NUP98_RAT	Nuclear pore complex protein Nup98-Nup96 (EC 3.4.21.-) [Cleaved into: Nuclear pore complex protein Nup98 (98 kDa nucleoporin) (Nucleoporin Nup98) (Nup98); Nuclear pore complex protein Nup96 (96 kDa nucleoporin) (Nucleoporin Nup96) (Nup96)]	Nup98	GO:0000776; GO:0000973; GO:0003713; GO:0003723; GO:0003729; GO:0005643; GO:0005654; GO:0006260; GO:0006405; GO:0006606; GO:0008139; GO:0008236; GO:0016604; GO:0017056; GO:0031080; GO:0031965; GO:0034398; GO:0034399; GO:0042277; GO:0042405; GO:0044614; GO:0044615; GO:0048026; GO:0051028; GO:0051292; GO:1990841; GO:1990904
GBRW01000164.1	GBRW01000164.1.p1	NA	NA	Q6PFD9	NUP98_MOUSE	Nuclear pore complex protein Nup98-Nup96 (EC 3.4.21.-) [Cleaved into: Nuclear pore complex protein Nup98 (98 kDa nucleoporin) (Nucleoporin Nup98) (Nup98); Nuclear pore complex protein Nup96 (96 kDa nucleoporin) (Nucleoporin Nup96) (Nup96)]	Nup98	GO:0000973; GO:0003713; GO:0003723; GO:0003729; GO:0005634; GO:0005635; GO:0005643; GO:0005654; GO:0006260; GO:0006405; GO:0006606; GO:0008139; GO:0008236; GO:0016604; GO:0017056; GO:0031080; GO:0031965; GO:0034398; GO:0034399; GO:0042277; GO:0042405; GO:0043231; GO:0044614; GO:0044615; GO:0048026; GO:0051028; GO:0051292; GO:1990841; GO:1990904
GBRW01000174.1	GBRW01000174.1.p1	NA	NA	Q9W5B6	MTU1_DROME	Mitochondrial tRNA-specific 2-thiouridylase 1 (EC 2.8.1.14)	CG3021	GO:0000049; GO:0002143; GO:0005524; GO:0005739; GO:0016783
GBRW01000193.1	GBRW01000193.1.p1	NA	NA	O43897	TLL1_HUMAN	Tolloid-like protein 1 (EC 3.4.24.-)	TLL1 TLL	GO:0001501; GO:0004222; GO:0004252; GO:0005509; GO:0005576; GO:0008270; GO:0022617; GO:0030154
GBRW01000206.1	GBRW01000206.1.p1	NA	NA	O35129	PHB2_MOUSE	Prohibitin-2 (B-cell receptor-associated protein BAP37) (Repressor of estrogen receptor activity)	Phb2 Bap Bcap37 Rea	GO:0005634; GO:0005737; GO:0005739; GO:0005741; GO:0005743; GO:0006606; GO:0007005; GO:0007062; GO:0008022; GO:0009611; GO:0009986; GO:0014069; GO:0016363; GO:0030424; GO:0031536; GO:0032991; GO:0033147; GO:0033218; GO:0033600; GO:0043066; GO:0043433; GO:0045892; GO:0047485; GO:0048786; GO:0050821; GO:0051091; GO:0060744; GO:0060749; GO:0060762; GO:0070374; GO:0071300; GO:0071456; GO:0071944; GO:…
GBRW01000215.1	GBRW01000215.1.p2	NA	NA	P35720	C560_BOVIN	Succinate dehydrogenase cytochrome b560 subunit, mitochondrial (Integral membrane protein CII-3) (QPs-1) (QPs1) (Succinate dehydrogenase complex subunit C)	SDHC CYB560	GO:0005739; GO:0005743; GO:0005749; GO:0006099; GO:0006121; GO:0008177; GO:0009055; GO:0009060; GO:0016021; GO:0020037; GO:0046872
GBRW01000247.1	GBRW01000247.1.p1	NA	NA	Q9DCJ1	LST8_MOUSE	Target of rapamycin complex subunit LST8 (TORC subunit LST8) (G protein beta subunit-like) (Protein GbetaL) (Mammalian lethal with SEC13 protein 8) (mLST8)	Mlst8 Gbl Lst8	GO:0005737; GO:0005829; GO:0030838; GO:0031929; GO:0031931; GO:0031932; GO:0032008; GO:0032956; GO:0038202; GO:0043087; GO:0043539; GO:0050731
GBRW01000262.1	GBRW01000262.1.p1	NA	NA	B5DEI4	UBE2W_RAT	Ubiquitin-conjugating enzyme E2 W (EC 2.3.2.25) (E2 ubiquitin-conjugating enzyme W) (N-terminal E2 ubiquitin-conjugating enzyme) (EC 2.3.2.23) (N-terminus-conjugating E2) (Ubiquitin carrier protein W) (Ubiquitin-protein ligase W)	Ube2w	GO:0004842; GO:0005524; GO:0005634; GO:0006281; GO:0006513; GO:0006515; GO:0043161; GO:0061631; GO:0071218
GBRW01000289.1	GBRW01000289.1.p1	NA	NA	Q3B8N8	PESC_RAT	Pescadillo homolog	Pes1	GO:0000463; GO:0000466; GO:0000793; GO:0005654; GO:0005730; GO:0005829; GO:0007000; GO:0008283; GO:0030687; GO:0033365; GO:0043021; GO:0051726; GO:0070545
GBRW01000300.1	GBRW01000300.1.p1	NA	NA	Q9Y6F8	CDY1_HUMAN	Testis-specific chromodomain protein Y 1 (EC 2.3.1.48)	CDY1 CDY1A; CDY1B	GO:0003714; GO:0004402; GO:0005634; GO:0007283; GO:0035064
GBRW01000303.1	GBRW01000303.1.p1	NA	NA	Q99LB7	SARDH_MOUSE	Sarcosine dehydrogenase, mitochondrial (SarDH) (EC 1.5.8.3)	Sardh	GO:0005542; GO:0005737; GO:0005739; GO:0005759; GO:0008480; GO:0016491; GO:0035999; GO:0050660; GO:1901053
GBRW01000304.1	GBRW01000304.1.p1	NA	NA	Q7K2Y9	NTAQ1_DROME	Protein N-terminal glutamine amidohydrolase (EC 3.5.1.122) (Protein NH2-terminal glutamine deamidase) (N-terminal Gln amidase) (Nt(Q)-amidase) (Protein tungus)	tun CG8253	GO:0005634; GO:0005829; GO:0006464; GO:0008418; GO:0070773
GBRW01000306.1	GBRW01000306.1.p1	NA	NA	Q3ZCJ8	CATC_BOVIN	Dipeptidyl peptidase 1 (EC 3.4.14.1) (Cathepsin C) (Cathepsin J) (Dipeptidyl peptidase I) (DPP-I) (DPPI) (Dipeptidyl transferase) [Cleaved into: Dipeptidyl peptidase 1 exclusion domain chain (Dipeptidyl peptidase I exclusion domain chain); Dipeptidyl peptidase 1 heavy chain (Dipeptidyl peptidase I heavy chain); Dipeptidyl peptidase 1 light chain (Dipeptidyl peptidase I light chain)]	CTSC	GO:0004197; GO:0005615; GO:0005764; GO:0031638; GO:0051603
GBRW01000307.1	GBRW01000307.1.p1	NA	NA	O76484	CSK2A_SPOFR	Casein kinase II subunit alpha (CK II subunit alpha) (EC 2.7.11.1)	NA	GO:0004674; GO:0005524; GO:0016055
GBRW01000309.1	GBRW01000309.1.p1	NA	NA	Q6DIZ0	3HAO_XENTR	3-hydroxyanthranilate 3,4-dioxygenase (EC 1.13.11.6) (3-hydroxyanthranilate oxygenase) (3-HAO) (3-hydroxyanthranilic acid dioxygenase) (HAD)	haao	GO:0000334; GO:0005737; GO:0005829; GO:0006569; GO:0008198; GO:0009435; GO:0019805; GO:0034354; GO:0043420; GO:0046874
GBRW01000310.1	GBRW01000310.1.p1	NA	NA	Q0II91	DJC21_BOVIN	DnaJ homolog subfamily C member 21	DNAJC21	GO:0003676; GO:0005730; GO:0005737; GO:0008270
GBRW01000311.1	GBRW01000311.1.p1	NA	NA	Q6PGP7	TTC37_HUMAN	Tetratricopeptide repeat protein 37 (TPR repeat protein 37) (SKI3 homolog) (Ski3) (Tricho-hepatic-enteric syndrome protein) (Thespin)	TTC37 KIAA0372	GO:0005634; GO:0005654; GO:0005737; GO:0005829; GO:0035327; GO:0043928; GO:0055087
GBRW01000312.1	GBRW01000312.1.p1	NA	NA	Q6DFB8	TTC37_XENLA	Tetratricopeptide repeat protein 37 (TPR repeat protein 37) (Thespin homolog)	ttc37	GO:0005634; GO:0005737; GO:0006401; GO:0035327; GO:0055087
GBRW01000324.1	GBRW01000324.1.p1	NA	NA	Q2TBX0	ZPR1_BOVIN	Zinc finger protein ZPR1 (Zinc finger protein 259)	ZNF259 ZPR1	GO:0000226; GO:0001833; GO:0001834; GO:0005634; GO:0005654; GO:0005730; GO:0005737; GO:0006397; GO:0008270; GO:0008380; GO:0010628; GO:0015030; GO:0021510; GO:0030424; GO:0030426; GO:0030576; GO:0030971; GO:0031369; GO:0031641; GO:0032797; GO:0033120; GO:0042023; GO:0042307; GO:0043025; GO:0043204; GO:0045927; GO:0048471; GO:0061564; GO:0071364; GO:0071931; GO:0097504; GO:1902742; GO:1990261; GO:…
GBRW01000331.1	GBRW01000331.1.p1	NA	NA	Q7TN88	PK1L2_MOUSE	Polycystic kidney disease protein 1-like 2 (PC1-like 2 protein) (Polycystin-1L2)	Pkd1l2	GO:0001965; GO:0005262; GO:0005509; GO:0016020; GO:0016021; GO:0030246; GO:0050982
GBRW01000355.1	GBRW01000355.1.p1	NA	NA	Q1HRV8	ELVL1_AEDAE	Elongation of very long chain fatty acids protein AAEL008004 (EC 2.3.1.199) (3-keto acyl-CoA synthase AAEL008004) (Very-long-chain 3-oxoacyl-CoA synthase AAEL008004)	AAEL008004	GO:0006633; GO:0030176; GO:0102336; GO:0102337; GO:0102338; GO:0102756
GBRW01000363.1	GBRW01000363.1.p1	NA	NA	Q9GV16	EGCSE_CYANO	Endoglycoceramidase (EGCase) (EC 3.2.1.123) (Glycosphingolipid-specific enzyme) (GSL-specific enzyme)	NA	GO:0005576; GO:0030245; GO:0042151; GO:0047876
GBRW01000370.1	GBRW01000370.1.p1	NA	NA	Q8BN82	S17A5_MOUSE	Sialin (H(+)/nitrate cotransporter) (H(+)/sialic acid cotransporter) (AST) (Solute carrier family 17 member 5) (Vesicular H(+)/Aspartate-glutamate cotransporter)	Slc17a5	GO:0005764; GO:0005765; GO:0005829; GO:0005886; GO:0005887; GO:0006865; GO:0009617; GO:0015136; GO:0015293; GO:0015739; GO:0016021; GO:0030054; GO:0030672; GO:0031410
GBRW01000373.1	GBRW01000373.1.p1	NA	NA	E9Q8T7	DYH1_MOUSE	Dynein heavy chain 1, axonemal (Axonemal beta dynein heavy chain 1) (Ciliary dynein heavy chain 1) (mDHC7)	Dnah1 Dhc7 Dnahc1	GO:0003351; GO:0003777; GO:0005524; GO:0005874; GO:0005930; GO:0007018; GO:0007288; GO:0008569; GO:0030286; GO:0030317; GO:0036126; GO:0036156; GO:0036159; GO:0045503; GO:0045505; GO:0051959; GO:0060294
GBRW01000374.1	GBRW01000374.1.p1	NA	NA	Q2KID6	PLRG1_BOVIN	Pleiotropic regulator 1	PLRG1	GO:0000398; GO:0000974; GO:0001650; GO:0005634; GO:0005662; GO:0016607; GO:0031965; GO:0034504; GO:0071007; GO:0071013; GO:0080008; GO:1900087
GBRW01000381.1	GBRW01000381.1.p1	NA	NA	H2A0M3	AMO_PINMG	Putative amine oxidase [copper-containing] (EC 1.4.3.-)	NA	GO:0005507; GO:0005576; GO:0008131; GO:0009308; GO:0048038
GBRW01000383.1	GBRW01000383.1.p1	NA	NA	Q59DY6	LEDL2_DROME	C-type lectin 37Da	lectin-37Da DL2 CG33532	GO:0005534; GO:0005576; GO:0016339; GO:0046872
GBRW01000384.1	GBRW01000384.1.p1	NA	NA	Q08E40	S39AC_BOVIN	Zinc transporter ZIP12 (Solute carrier family 39 member 12) (Zrt- and Irt-like protein 12) (ZIP-12)	SLC39A12 ZIP12	GO:0005385; GO:0005887; GO:0006882; GO:0007165; GO:0010975; GO:0031113; GO:0048471; GO:0071578
GBRW01000390.1	GBRW01000390.1.p1	NA	NA	O77735	SCAM1_PIG	Secretory carrier-associated membrane protein 1 (Secretory carrier membrane protein 1)	SCAMP1	GO:0000139; GO:0005794; GO:0005802; GO:0006887; GO:0015031; GO:0016021; GO:0030672; GO:0032588; GO:0042589; GO:0055038
GBRW01000417.1	GBRW01000417.1.p1	NA	NA	Q14204	DYHC1_HUMAN	Cytoplasmic dynein 1 heavy chain 1 (Cytoplasmic dynein heavy chain 1) (Dynein heavy chain, cytosolic)	DYNC1H1 DHC1 DNCH1 DNCL DNECL DYHC KIAA0325	GO:0000086; GO:0003723; GO:0005524; GO:0005576; GO:0005813; GO:0005829; GO:0005868; GO:0005874; GO:0006888; GO:0007018; GO:0007052; GO:0008569; GO:0010389; GO:0016020; GO:0019886; GO:0030175; GO:0030286; GO:0031122; GO:0032388; GO:0033962; GO:0034063; GO:0035578; GO:0043312; GO:0045503; GO:0045505; GO:0051293; GO:0051301; GO:0051959; GO:0060236; GO:0070062; GO:0072382; GO:0090235; GO:0097711; GO:…
GBRW01000422.1	GBRW01000422.1.p1	NA	NA	O00533	NCHL1_HUMAN	Neural cell adhesion molecule L1-like protein (Close homolog of L1) [Cleaved into: Processed neural cell adhesion molecule L1-like protein]	CHL1 CALL	GO:0001764; GO:0002020; GO:0005886; GO:0007155; GO:0007165; GO:0007411; GO:0008344; GO:0016021; GO:0030425; GO:0035640; GO:0043524; GO:0045177; GO:0050890; GO:0070062
GBRW01000427.1	GBRW01000427.1.p1	NA	NA	E9Q7R9	CFA43_MOUSE	Cilia- and flagella-associated protein 43	Cfap43	GO:0005930; GO:0007288; GO:0031514; GO:0097722
GBRW01000431.1	GBRW01000431.1.p1	NA	NA	Q9Y345	SC6A5_HUMAN	Sodium- and chloride-dependent glycine transporter 2 (GlyT-2) (GlyT2) (Solute carrier family 6 member 5)	SLC6A5 GLYT2 NET1	GO:0005886; GO:0007268; GO:0015375; GO:0016021; GO:0046872; GO:0060012; GO:0098690; GO:0099056; GO:1903804
GBRW01000437.1	GBRW01000437.1.p1	NA	NA	A0FGR8	ESYT2_HUMAN	Extended synaptotagmin-2 (E-Syt2) (Chr2Syt)	ESYT2 FAM62B KIAA1228	GO:0005509; GO:0005544; GO:0005789; GO:0005887; GO:0006869; GO:0006897; GO:0008429; GO:0016020; GO:0031210; GO:0031227; GO:0031234; GO:0035091; GO:0042802; GO:0044232; GO:0045296; GO:0061817; GO:0140268
GBRW01000448.1	GBRW01000448.1.p1	NA	NA	P35220	CTNA_DROME	Catenin alpha	alpha-Cat CG17947	GO:0003383; GO:0003779; GO:0005198; GO:0005737; GO:0005886; GO:0005912; GO:0005913; GO:0005914; GO:0005915; GO:0007016; GO:0007155; GO:0007163; GO:0008092; GO:0015629; GO:0016342; GO:0034332; GO:0034333; GO:0042802; GO:0045296; GO:0046664; GO:0051015; GO:0060323
GBRW01000455.1	GBRW01000455.1.p1	NA	NA	O15294	OGT1_HUMAN	UDP-N-acetylglucosamine--peptide N-acetylglucosaminyltransferase 110 kDa subunit (EC 2.4.1.255) (O-GlcNAc transferase subunit p110) (O-linked N-acetylglucosamine transferase 110 kDa subunit)	OGT	GO:0000123; GO:0005547; GO:0005634; GO:0005654; GO:0005829; GO:0005886; GO:0006110; GO:0006111; GO:0006357; GO:0006493; GO:0006915; GO:0007165; GO:0007584; GO:0008375; GO:0016032; GO:0016262; GO:0016485; GO:0016579; GO:0031397; GO:0031966; GO:0032435; GO:0032868; GO:0032922; GO:0032991; GO:0035020; GO:0042995; GO:0043981; GO:0043982; GO:0043984; GO:0045862; GO:0045944; GO:0046626; GO:0048015; GO:…
GBRW01000458.1	GBRW01000458.1.p1	NA	NA	Q90744	NAGAB_CHICK	Alpha-N-acetylgalactosaminidase (EC 3.2.1.49) (Alpha-galactosidase B)	NAGA	GO:0004557; GO:0005737; GO:0005764; GO:0008456; GO:0009311; GO:0016139; GO:0046477
GBRW01000460.1	GBRW01000460.1.p2	NA	NA	Q8BW94	DYH3_MOUSE	Dynein heavy chain 3, axonemal (Axonemal beta dynein heavy chain 3) (Ciliary dynein heavy chain 3)	Dnah3 Dnahc3	GO:0003341; GO:0005524; GO:0005874; GO:0007018; GO:0008569; GO:0030286; GO:0036156; GO:0045503; GO:0045505; GO:0051959
GBRW01000468.1	GBRW01000468.1.p1	NA	NA	P23098	DYHC_TRIGR	Dynein beta chain, ciliary	NA	GO:0003777; GO:0005524; GO:0005737; GO:0005874; GO:0007018; GO:0030030; GO:0030286; GO:0031514
GBRW01000469.1	GBRW01000469.1.p1	NA	NA	Q9CR92	CCD96_MOUSE	Coiled-coil domain-containing protein 96	Ccdc96	GO:0005737; GO:0005815
GBRW01000482.1	GBRW01000482.1.p1	NA	NA	O02751	CFDP2_BOVIN	Craniofacial development protein 2 (p97 bucentaur protein)	CFDP2 BCNT	GO:0005634; GO:0005737
GBRW01000501.1	GBRW01000501.1.p1	NA	NA	Q15061	WDR43_HUMAN	WD repeat-containing protein 43 (U3 small nucleolar RNA-associated protein 5 homolog)	WDR43 KIAA0007 UTP5	GO:0001650; GO:0003723; GO:0005654; GO:0005730; GO:0006364; GO:0045943; GO:2000234
GBRW01000526.1	GBRW01000526.1.p2	NA	NA	P09848	LPH_HUMAN	Lactase-phlorizin hydrolase (Lactase-glycosylceramidase) [Includes: Lactase (EC 3.2.1.108); Phlorizin hydrolase (EC 3.2.1.62)]	LCT LPH	GO:0000016; GO:0005886; GO:0005887; GO:0005975; GO:0008422; GO:0016020; GO:0016324; GO:0017042; GO:0044245
GBRW01000536.1	GBRW01000536.1.p1	NA	NA	Q5DRE1	PCDC2_PANTR	Protocadherin alpha-C2 (PCDH-alpha-C2)	PCDHAC2	GO:0005509; GO:0005887; GO:0007155; GO:0007156; GO:0007399
GBRW01000563.1	GBRW01000563.1.p1	NA	NA	Q53FZ2	ACSM3_HUMAN	Acyl-coenzyme A synthetase ACSM3, mitochondrial (EC 6.2.1.2) (Acyl-CoA synthetase medium-chain family member 3) (Butyrate--CoA ligase 3) (Butyryl-coenzyme A synthetase 3) (Middle-chain acyl-CoA synthetase 3) (Protein SA homolog)	ACSM3 SAH	GO:0003996; GO:0004321; GO:0005524; GO:0005759; GO:0006633; GO:0006637; GO:0008217; GO:0015645; GO:0042632; GO:0046872; GO:0047760
GBRW01000581.1	GBRW01000581.1.p1	NA	NA	Q5S1U6	IFRD1_PIG	Interferon-related developmental regulator 1	IFRD1	GO:0005634; GO:0007275; GO:0030154
GBRW01000600.1	GBRW01000600.1.p1	NA	NA	O35547	ACSL4_RAT	Long-chain-fatty-acid--CoA ligase 4 (EC 6.2.1.3) (Long-chain acyl-CoA synthetase 4) (LACS 4)	Acsl4 Acs4 Facl4	GO:0004467; GO:0005524; GO:0005777; GO:0005811; GO:0006631; GO:0007584; GO:0015908; GO:0019432; GO:0031957; GO:0031966; GO:0035338; GO:0043025; GO:0044233; GO:0047676; GO:0060136; GO:0060996; GO:0070672; GO:0102391
GBRW01000613.1	GBRW01000613.1.p1	NA	NA	Q8K194	SNR27_MOUSE	U4/U6.U5 small nuclear ribonucleoprotein 27 kDa protein (U4/U6.U5 snRNP 27 kDa protein) (U4/U6.U5-27K) (U4/U6.U5 tri-snRNP-associated protein 3)	Snrnp27	GO:0005634; GO:0006397; GO:0008380
GBRW01000637.1	GBRW01000637.1.p1	NA	NA	Q8R1X6	SPART_MOUSE	Spartin	Spart Kiaa0610 Spg20	GO:0005741; GO:0005811; GO:0005829; GO:0005886; GO:0009838; GO:0030496; GO:0030514; GO:0031625; GO:0034389; GO:0045202; GO:0048698; GO:0050905; GO:0051301; GO:0051881; GO:0060612
GBRW01000680.1	GBRW01000680.1.p1	NA	NA	Q9NWM0	SMOX_HUMAN	Spermine oxidase (EC 1.5.3.16) (Polyamine oxidase 1) (PAO-1) (PAOh1)	SMOX C20orf16 SMO UNQ3039/PRO9854	GO:0005634; GO:0005654; GO:0005737; GO:0005829; GO:0006596; GO:0006598; GO:0016491; GO:0031965; GO:0043231; GO:0046208; GO:0046592; GO:0052894; GO:0052895; GO:0052901
GBRW01000682.1	GBRW01000682.1.p1	NA	NA	A4GTP4	ELK1_RAT	ETS domain-containing protein Elk-1	Elk1	GO:0000978; GO:0000981; GO:0001085; GO:0001228; GO:0003682; GO:0003690; GO:0005634; GO:0005654; GO:0005737; GO:0005739; GO:0006357; GO:0009416; GO:0030154; GO:0030425; GO:0043025; GO:0043679; GO:0045944; GO:0071394; GO:0071396; GO:0071480; GO:0071774; GO:1901216
GBRW01000685.1	GBRW01000685.1.p1	NA	NA	Q4TVV3	DDX46_DANRE	Probable ATP-dependent RNA helicase DDX46 (EC 3.6.4.13) (DEAD box protein 46)	ddx46	GO:0000398; GO:0003723; GO:0004386; GO:0005524; GO:0007420; GO:0015030; GO:0016607; GO:0031017; GO:0045621; GO:0045648; GO:0048546; GO:0060216; GO:0072576; GO:1902038
GBRW01000689.1	GBRW01000689.1.p1	NA	NA	A6H782	TEKT3_BOVIN	Tektin-3	TEKT3 OMC45	GO:0002080; GO:0002081; GO:0030317; GO:0036126; GO:0060271; GO:0060294; GO:0060378
GBRW01000693.1	GBRW01000693.1.p1	NA	NA	P22062	PIMT_RAT	Protein-L-isoaspartate(D-aspartate) O-methyltransferase (PIMT) (EC 2.1.1.77) (L-isoaspartyl protein carboxyl methyltransferase) (Protein L-isoaspartyl/D-aspartyl methyltransferase) (Protein-beta-aspartate methyltransferase)	Pcmt1	GO:0004719; GO:0005615; GO:0005737; GO:0005829; GO:0006479; GO:0007568; GO:0008757; GO:0010667; GO:0016323; GO:0031526; GO:0043005; GO:0043204; GO:0045471; GO:0046498; GO:0046500; GO:0071456
GBRW01000703.1	GBRW01000703.1.p1	NA	NA	P26368	U2AF2_HUMAN	Splicing factor U2AF 65 kDa subunit (U2 auxiliary factor 65 kDa subunit) (hU2AF(65)) (hU2AF65) (U2 snRNP auxiliary factor large subunit)	U2AF2 U2AF65	GO:0000243; GO:0000398; GO:0003723; GO:0005634; GO:0005654; GO:0005681; GO:0006397; GO:0006405; GO:0006406; GO:0008187; GO:0016607; GO:0019899; GO:0030628; GO:0031124; GO:0031397; GO:0033120; GO:0048025; GO:0070742; GO:0071004; GO:0089701
GBRW01000709.1	GBRW01000709.1.p1	NA	NA	A1ZA47	ZASP_DROME	PDZ and LIM domain protein Zasp (Z band alternatively spliced PDZ-motif protein)	Zasp52 Zasp CG30084	GO:0001725; GO:0001952; GO:0003779; GO:0005915; GO:0005925; GO:0005927; GO:0015629; GO:0016323; GO:0030018; GO:0030239; GO:0031252; GO:0042805; GO:0045177; GO:0045178; GO:0046872; GO:0051371; GO:0061061
GBRW01000710.1	GBRW01000710.1.p1	NA	NA	A1ZA47	ZASP_DROME	PDZ and LIM domain protein Zasp (Z band alternatively spliced PDZ-motif protein)	Zasp52 Zasp CG30084	GO:0001725; GO:0001952; GO:0003779; GO:0005915; GO:0005925; GO:0005927; GO:0015629; GO:0016323; GO:0030018; GO:0030239; GO:0031252; GO:0042805; GO:0045177; GO:0045178; GO:0046872; GO:0051371; GO:0061061
GBRW01000739.1	GBRW01000739.1.p2	NA	NA	Q3ZBG9	PLS2_BOVIN	Phospholipid scramblase 2 (PL scramblase 2) (Ca(2+)-dependent phospholipid scramblase 2)	PLSCR2	GO:0005886; GO:0016021; GO:0017121; GO:0017128; GO:0046872
GBRW01000745.1	GBRW01000745.1.p1	NA	NA	Q9Y2X3	NOP58_HUMAN	Nucleolar protein 58 (Nucleolar protein 5)	NOP58 NOL5 NOP5 HSPC120	GO:0001094; GO:0001650; GO:0003723; GO:0005634; GO:0005654; GO:0005730; GO:0005732; GO:0005829; GO:0006364; GO:0015030; GO:0016020; GO:0030515; GO:0031428; GO:0032040; GO:0048254; GO:0051117; GO:0070761
GBRW01000755.1	GBRW01000755.1.p1	NA	NA	O54905	B3GT2_MOUSE	Beta-1,3-galactosyltransferase 2 (Beta-1,3-GalTase 2) (Beta3Gal-T2) (Beta3GalT2) (EC 2.4.1.86) (UDP-Gal:betaGlcNAc beta 1,3-galactosyltransferase-II)	B3galt2	GO:0000139; GO:0005783; GO:0005794; GO:0006486; GO:0006487; GO:0006682; GO:0008376; GO:0008499; GO:0009312; GO:0016021; GO:0047275
GBRW01000760.1	GBRW01000760.1.p1	NA	NA	Q99NB9	SF3B1_MOUSE	Splicing factor 3B subunit 1 (Pre-mRNA-splicing factor SF3b 155 kDa subunit) (SF3b155) (Spliceosome-associated protein 155) (SAP 155)	Sf3b1 Sap155	GO:0000245; GO:0000398; GO:0000785; GO:0001825; GO:0003682; GO:0003729; GO:0005634; GO:0005686; GO:0005689; GO:0009952; GO:0016363; GO:0016607; GO:0030532; GO:0034693; GO:0071004; GO:0071005; GO:0071013
GBRW01000764.1	GBRW01000764.1.p1	NA	NA	P21589	5NTD_HUMAN	5'-nucleotidase (5'-NT) (EC 3.1.3.5) (Ecto-5'-nucleotidase) (CD antigen CD73)	NT5E NT5 NTE	GO:0000166; GO:0005654; GO:0005829; GO:0005886; GO:0006195; GO:0006196; GO:0006259; GO:0007159; GO:0008253; GO:0009986; GO:0016020; GO:0019674; GO:0031225; GO:0046086; GO:0046135; GO:0046872; GO:0050728; GO:0070062
GBRW01000765.1	GBRW01000765.1.p1	NA	NA	P21589	5NTD_HUMAN	5'-nucleotidase (5'-NT) (EC 3.1.3.5) (Ecto-5'-nucleotidase) (CD antigen CD73)	NT5E NT5 NTE	GO:0000166; GO:0005654; GO:0005829; GO:0005886; GO:0006195; GO:0006196; GO:0006259; GO:0007159; GO:0008253; GO:0009986; GO:0016020; GO:0019674; GO:0031225; GO:0046086; GO:0046135; GO:0046872; GO:0050728; GO:0070062
GBRW01000766.1	GBRW01000766.1.p1	NA	NA	O95834	EMAL2_HUMAN	Echinoderm microtubule-associated protein-like 2 (EMAP-2) (HuEMAP-2)	EML2 EMAP2 EMAPL2	GO:0005102; GO:0005737; GO:0005819; GO:0005874; GO:0005875; GO:0007601; GO:0007605; GO:0008017; GO:0008022; GO:0010968; GO:0015630; GO:0015631; GO:0031115
GBRW01000779.1	GBRW01000779.1.p1	NA	NA	Q6DJP7	CPSF4_XENLA	Cleavage and polyadenylation specificity factor subunit 4	cpsf4	GO:0003723; GO:0005847; GO:0006397; GO:0008270
GBRW01000789.1	GBRW01000789.1.p1	NA	NA	Q9QZE7	TSNAX_MOUSE	Translin-associated protein X (Translin-associated factor X)	Tsnax Trax	GO:0003697; GO:0004521; GO:0005634; GO:0005737; GO:0005794; GO:0007275; GO:0007283; GO:0030154; GO:0031687; GO:0043565; GO:0044877; GO:0046872; GO:0048471
GBRW01000793.1	GBRW01000793.1.p1	NA	NA	A1A4H6	DDX27_BOVIN	Probable ATP-dependent RNA helicase DDX27 (EC 3.6.4.13) (DEAD box protein 27)	DDX27	GO:0003676; GO:0004386; GO:0005524; GO:0005694; GO:0005730; GO:0006364
GBRW01000807.1	GBRW01000807.1.p1	NA	NA	O70451	MOT2_MOUSE	Monocarboxylate transporter 2 (MCT 2) (Solute carrier family 16 member 7)	Slc16a7 Mct2	GO:0005737; GO:0005886; GO:0005887; GO:0008028; GO:0015129; GO:0015293; GO:0015718; GO:0035873; GO:0035879; GO:0050833; GO:0098685; GO:0098686; GO:0098688; GO:0098978; GO:0099061; GO:1901475
GBRW01000825.1	GBRW01000825.1.p1	NA	NA	Q25190	5HTR_HELVI	5-hydroxytryptamine receptor (5-HT receptor) (Serotonin receptor)	NA	GO:0004930; GO:0005886; GO:0016021
GBRW01000826.1	GBRW01000826.1.p1	NA	NA	Q25414	5HTR_LYMST	5-hydroxytryptamine receptor (5-HT receptor) (Serotonin receptor)	NA	GO:0004930; GO:0005886; GO:0016021
GBRW01000832.1	GBRW01000832.1.p2	NA	NA	O88487	DC1I2_MOUSE	Cytoplasmic dynein 1 intermediate chain 2 (Cytoplasmic dynein intermediate chain 2) (Dynein intermediate chain 2, cytosolic) (DH IC-2)	Dync1i2 Dnci2 Dncic2	GO:0003774; GO:0005737; GO:0005868; GO:0005874; GO:0007018; GO:0010977; GO:0030286; GO:0031982; GO:0044877; GO:0045503; GO:0045504
GBRW01000835.1	GBRW01000835.1.p1	NA	NA	P82186	GUN_MYTED	Endoglucanase (EC 3.2.1.4) (CMCase) (Cellulase) (Endo-1,4-beta-glucanase)	NA	GO:0008810; GO:0030245
GBRW01000848.1	GBRW01000848.1.p1	NA	NA	Q8BQM4	HEAT3_MOUSE	HEAT repeat-containing protein 3	Heatr3	GO:0005623; GO:0006606; GO:0042273; GO:0051082
GBRW01000857.1	GBRW01000857.1.p1	NA	NA	Q8N539	FBCD1_HUMAN	Fibrinogen C domain-containing protein 1	FIBCD1 UNQ701/PRO1346	GO:0008061; GO:0016020; GO:0016021; GO:0046872
GBRW01000860.1	GBRW01000860.1.p1	NA	NA	O77210	IF4E_APLCA	Eukaryotic translation initiation factor 4E (eIF-4E) (eIF4E) (eIF-4F 25 kDa subunit) (mRNA cap-binding protein)	NA	GO:0003743; GO:0005737; GO:0006417
GBRW01000863.1	GBRW01000863.1.p1	NA	NA	Q6P7A9	LYAG_RAT	Lysosomal alpha-glucosidase (EC 3.2.1.20) (Acid maltase)	Gaa	GO:0004558; GO:0005764; GO:0005765; GO:0005980; GO:0030246; GO:0032450
GBRW01000867.1	GBRW01000867.1.p2	NA	NA	A0JP85	CNOT1_XENTR	CCR4-NOT transcription complex subunit 1 (CCR4-associated factor 1)	cnot1	GO:0000122; GO:0000932; GO:0005634; GO:0010606; GO:0017148; GO:0030014; GO:0030015; GO:0030331; GO:0031047; GO:0032947; GO:0033147; GO:0042974; GO:0048387; GO:0060213; GO:1900153
GBRW01000883.1	GBRW01000883.1.p1	NA	NA	Q8CGF7	TCRG1_MOUSE	Transcription elongation regulator 1 (Formin-binding protein 28) (FBP 28) (TATA box-binding protein-associated factor 2S) (Transcription factor CA150) (p144)	Tcerg1 Taf2s	GO:0000122; GO:0001103; GO:0003700; GO:0003714; GO:0005634; GO:0005654; GO:0006351; GO:0042802; GO:0070064
GBRW01000893.1	GBRW01000893.1.p1	NA	NA	Q14692	BMS1_HUMAN	Ribosome biogenesis protein BMS1 homolog (Ribosome assembly protein BMS1 homolog)	BMS1 BMS1L KIAA0187	GO:0000462; GO:0003723; GO:0003924; GO:0005524; GO:0005525; GO:0005634; GO:0005654; GO:0005730; GO:0006364; GO:0030686; GO:0034511
GBRW01000899.1	GBRW01000899.1.p1	NA	NA	P55277	VATL_HELVI	V-type proton ATPase 16 kDa proteolipid subunit (V-ATPase 16 kDa proteolipid subunit) (Vacuolar proton pump 16 kDa proteolipid subunit)	VHA16	GO:0005774; GO:0015078; GO:0015991; GO:0016021; GO:0033179
GBRW01000910.1	GBRW01000910.1.p1	NA	NA	Q8K1K9	HINFP_MOUSE	Histone H4 transcription factor (Histone nuclear factor P) (HiNF-P) (MBD2-interacting zinc finger protein) (Methyl-CpG-binding protein 2-interacting zinc finger protein)	Hinfp Mizf	GO:0000077; GO:0000082; GO:0000083; GO:0000122; GO:0000978; GO:0001227; GO:0001701; GO:0003677; GO:0003682; GO:0003700; GO:0003713; GO:0005634; GO:0005654; GO:0006281; GO:0006351; GO:0006355; GO:0010468; GO:0010628; GO:0010629; GO:0015030; GO:0019899; GO:0042393; GO:0044212; GO:0045184; GO:0045445; GO:0045892; GO:0045893; GO:0046872
GBRW01000919.1	GBRW01000919.1.p1	NA	NA	P22314	UBA1_HUMAN	Ubiquitin-like modifier-activating enzyme 1 (EC 6.2.1.45) (Protein A1S9) (Ubiquitin-activating enzyme E1)	UBA1 A1S9T UBE1	GO:0003723; GO:0004839; GO:0005524; GO:0005634; GO:0005654; GO:0005737; GO:0005739; GO:0005829; GO:0006974; GO:0016567; GO:0032446; GO:0070062
GBRW01000924.1	GBRW01000924.1.p1	NA	NA	Q86U38	NOP9_HUMAN	Nucleolar protein 9	NOP9 C14orf21 KIAA2021	GO:0003723
GBRW01000925.1	GBRW01000925.1.p1	NA	NA	Q86U38	NOP9_HUMAN	Nucleolar protein 9	NOP9 C14orf21 KIAA2021	GO:0003723
GBRW01000933.1	GBRW01000933.1.p1	NA	NA	Q4R559	AATM_MACFA	Aspartate aminotransferase, mitochondrial (mAspAT) (EC 2.6.1.1) (EC 2.6.1.7) (Fatty acid-binding protein) (FABP-1) (Glutamate oxaloacetate transaminase 2) (Kynurenine aminotransferase 4) (Kynurenine aminotransferase IV) (Kynurenine--oxoglutarate transaminase 4) (Kynurenine--oxoglutarate transaminase IV) (Plasma membrane-associated fatty acid-binding protein) (FABPpm) (Transaminase A)	GOT2 QccE-17876	GO:0004069; GO:0005739; GO:0005759; GO:0005886; GO:0006103; GO:0006531; GO:0006536; GO:0006869; GO:0009058; GO:0016212; GO:0030170
GBRW01000950.1	GBRW01000950.1.p2	NA	NA	G5ECN9	NEC2_CAEEL	Neuroendocrine convertase 2 (NEC 2) (EC 3.4.21.94) (Egg-laying defective protein 3) (Kex2-like prohormone convertase 2) (CELPC2) (Prohormone convertase 2) (PC2) (Proprotein convertase 2)	egl-3 kpc-2 C51E3.7	GO:0004252; GO:0005615; GO:0006937; GO:0007274; GO:0008340; GO:0008582; GO:0009612; GO:0014057; GO:0016020; GO:0016485; GO:0016486; GO:0030070; GO:0030424; GO:0030536; GO:0031410; GO:0043005; GO:0043058; GO:0045887; GO:0060456; GO:0061096; GO:0061837; GO:0090325; GO:0090326; GO:0090472; GO:0090474; GO:0098770; GO:1900073; GO:1901046; GO:1903998; GO:1904014; GO:1904810; GO:1905850; GO:1905852; GO:…
GBRW01000952.1	GBRW01000952.1.p1	NA	NA	Q8K450	SPG16_MOUSE	Sperm-associated antigen 16 protein (Pf20 protein homolog)	Spag16 Pf20	GO:0005634; GO:0005737; GO:0005930; GO:0007288; GO:0019901; GO:0035082; GO:0036126; GO:0051012; GO:0060271; GO:0060294; GO:0097231; GO:1990716
GBRW01000973.1	GBRW01000973.1.p1	NA	NA	Q02427	RBP1_DROME	RNA-binding protein 1	Rbp1 Rbp11 CG17136	GO:0000381; GO:0001178; GO:0003723; GO:0003729; GO:0005634; GO:0008380; GO:0010468; GO:0016607; GO:0031440; GO:0035327; GO:0045292
GBRW01000975.1	GBRW01000975.1.p1	NA	NA	P70345	B2CL2_MOUSE	Bcl-2-like protein 2 (Bcl2-L-2) (Apoptosis regulator Bcl-W) (c98)	Bcl2l2 Bclw Kiaa0271	GO:0005737; GO:0005739; GO:0005741; GO:0005829; GO:0006915; GO:0008630; GO:0031966; GO:0042802; GO:0042803; GO:0043066; GO:0046982; GO:0051400; GO:0060011; GO:0097136; GO:0097192; GO:0097718; GO:2001243
GBRW01000978.1	GBRW01000978.1.p1	NA	NA	Q03249	GALT_MOUSE	Galactose-1-phosphate uridylyltransferase (Gal-1-P uridylyltransferase) (EC 2.7.7.12) (UDP-glucose--hexose-1-phosphate uridylyltransferase)	Galt	GO:0005737; GO:0005794; GO:0006011; GO:0006012; GO:0006258; GO:0008108; GO:0008270; GO:0033499; GO:0061623
GBRW01000979.1	GBRW01000979.1.p1	NA	NA	Q03249	GALT_MOUSE	Galactose-1-phosphate uridylyltransferase (Gal-1-P uridylyltransferase) (EC 2.7.7.12) (UDP-glucose--hexose-1-phosphate uridylyltransferase)	Galt	GO:0005737; GO:0005794; GO:0006011; GO:0006012; GO:0006258; GO:0008108; GO:0008270; GO:0033499; GO:0061623
GBRW01000985.1	GBRW01000985.1.p1	NA	NA	Q9D180	CFA57_MOUSE	Cilia- and flagella-associated protein 57 (WD repeat-containing protein 65)	Cfap57 Wdr65	GO:0060285
GBRW01000987.1	GBRW01000987.1.p1	NA	NA	Q9D8N3	TM86A_MOUSE	Lysoplasmalogenase-like protein TMEM86A (Transmembrane protein 86A)	Tmem86a	GO:0016020; GO:0016021; GO:0046485; GO:0047408; GO:0047409
GBRW01000995.1	GBRW01000995.1.p1	NA	NA	B1H116	UCK2_XENTR	Uridine-cytidine kinase 2 (UCK 2) (EC 2.7.1.48) (Cytidine monophosphokinase 2) (Uridine monophosphokinase 2)	uck2	GO:0004849; GO:0005524; GO:0005829; GO:0006238; GO:0016301; GO:0019206; GO:0044206; GO:0044211
GBRW01001004.1	GBRW01001004.1.p1	NA	NA	Q7TPQ3	SHPRH_MOUSE	E3 ubiquitin-protein ligase SHPRH (EC 2.3.2.27) (EC 3.6.4.-) (RING-type E3 ubiquitin transferase SHPRH) (SNF2, histone-linker, PHD and RING finger domain-containing helicase)	Shprh	GO:0000209; GO:0000786; GO:0003677; GO:0004386; GO:0004842; GO:0005524; GO:0005634; GO:0006281; GO:0006334; GO:0006974; GO:0031625; GO:0046872; GO:0061630
GBRW01001005.1	GBRW01001005.1.p1	NA	NA	Q149N8	SHPRH_HUMAN	E3 ubiquitin-protein ligase SHPRH (EC 2.3.2.27) (EC 3.6.4.-) (RING-type E3 ubiquitin transferase SHPRH) (SNF2, histone-linker, PHD and RING finger domain-containing helicase)	SHPRH KIAA2023	GO:0000209; GO:0000786; GO:0003677; GO:0004386; GO:0004842; GO:0005524; GO:0005654; GO:0006281; GO:0006334; GO:0006974; GO:0016567; GO:0031625; GO:0046872; GO:0061630
GBRW01001006.1	GBRW01001006.1.p1	NA	NA	Q5SWD9	TSR1_MOUSE	Pre-rRNA-processing protein TSR1 homolog	Tsr1 Kiaa1401	GO:0000462; GO:0003924; GO:0005525; GO:0005730; GO:0030688; GO:0034511
GBRW01001009.1	GBRW01001009.1.p1	NA	NA	Q9Z2K8	IDHC_MICOH	Isocitrate dehydrogenase [NADP] cytoplasmic (IDH) (EC 1.1.1.42) (Cytosolic NADP-isocitrate dehydrogenase) (IDP) (NADP(+)-specific ICDH) (Oxalosuccinate decarboxylase)	IDH1 IDP2	GO:0000287; GO:0004450; GO:0005102; GO:0005739; GO:0005777; GO:0005829; GO:0006097; GO:0006099; GO:0006102; GO:0006103; GO:0006749; GO:0006979; GO:0042803; GO:0051287; GO:0060696; GO:0071071
GBRW01001010.1	GBRW01001010.1.p1	NA	NA	Q4R502	IDHP_MACFA	Isocitrate dehydrogenase [NADP], mitochondrial (IDH) (EC 1.1.1.42) (ICD-M) (IDP) (NADP(+)-specific ICDH) (Oxalosuccinate decarboxylase)	IDH2 QnpA-13564	GO:0000287; GO:0004450; GO:0005739; GO:0006097; GO:0006099; GO:0006102; GO:0006103; GO:0051287
GBRW01001033.1	GBRW01001033.1.p2	NA	NA	P31400	VATA_MANSE	V-type proton ATPase catalytic subunit A (V-ATPase subunit A) (EC 7.1.2.2) (V-ATPase 69 kDa subunit) (Vacuolar proton pump subunit alpha)	VHAA	GO:0005524; GO:0015991; GO:0033180; GO:0046034; GO:0046961
GBRW01001045.1	GBRW01001045.1.p1	NA	NA	Q99N87	RT05_MOUSE	28S ribosomal protein S5, mitochondrial (MRP-S5) (S5mt)	Mrps5	GO:0003723; GO:0003735; GO:0005739; GO:0005763; GO:0006412
GBRW01001047.1	GBRW01001047.1.p1	NA	NA	O15118	NPC1_HUMAN	NPC intracellular cholesterol transporter 1 (Niemann-Pick C1 protein)	NPC1	GO:0001618; GO:0004888; GO:0005576; GO:0005635; GO:0005764; GO:0005765; GO:0005783; GO:0005794; GO:0005887; GO:0006486; GO:0006897; GO:0006914; GO:0007041; GO:0007628; GO:0008203; GO:0008206; GO:0015248; GO:0015485; GO:0016020; GO:0016021; GO:0016242; GO:0030301; GO:0031579; GO:0031902; GO:0032367; GO:0033344; GO:0034383; GO:0038023; GO:0042493; GO:0042632; GO:0045121; GO:0046686; GO:0046718; GO:…
GBRW01001048.1	GBRW01001048.1.p1	NA	NA	O35604	NPC1_MOUSE	NPC intracellular cholesterol transporter 1 (Niemann-Pick C1 protein)	Npc1	GO:0005319; GO:0005576; GO:0005635; GO:0005764; GO:0005768; GO:0005783; GO:0005794; GO:0005886; GO:0005887; GO:0006486; GO:0006897; GO:0006914; GO:0007041; GO:0007628; GO:0008203; GO:0008206; GO:0015485; GO:0016020; GO:0016242; GO:0030301; GO:0031579; GO:0031902; GO:0031982; GO:0032367; GO:0033344; GO:0042493; GO:0042632; GO:0045121; GO:0046686; GO:0046718; GO:0048471; GO:0060548; GO:0071383; GO:…
GBRW01001050.1	GBRW01001050.1.p1	NA	NA	Q5M7L9	FOXD3_XENTR	Forkhead box protein D3 (FoxD3)	foxd3 TNeu088c09.1	GO:0000981; GO:0001755; GO:0003677; GO:0005634; GO:0006357; GO:0006366; GO:0007422; GO:0009653; GO:0014034; GO:0030154; GO:0030318; GO:0043565; GO:0045892; GO:0048484; GO:0048485; GO:0048937; GO:0050768; GO:0050769; GO:0050935; GO:0060351; GO:0097066
GBRW01001054.1	GBRW01001054.1.p2	NA	NA	Q8NBX0	SCPDL_HUMAN	Saccharopine dehydrogenase-like oxidoreductase (EC 1.-.-.-)	SCCPDH CGI-49	GO:0002576; GO:0005576; GO:0005634; GO:0005739; GO:0005811; GO:0005886; GO:0009247; GO:0016020; GO:0016491; GO:0030496; GO:0031093
GBRW01001076.1	GBRW01001076.1.p1	NA	NA	Q7M370	AAAD_RABIT	Arylacetamide deacetylase (EC 3.1.1.3) (50 kDa microsomal esterase/N-deacetylase)	AADAC	GO:0004806; GO:0005789; GO:0016021; GO:0019213; GO:0031090
GBRW01001083.1	GBRW01001083.1.p1	NA	NA	Q63340	DUS7_RAT	Dual specificity protein phosphatase 7 (EC 3.1.3.16) (EC 3.1.3.48) (Dual specificity protein phosphatase MKP-X)	Dusp7 Mkpx	GO:0004725; GO:0005737; GO:0005829; GO:0006470; GO:0008138; GO:0017017
GBRW01001100.1	GBRW01001100.1.p1	NA	NA	Q6DIP9	WASC5_XENTR	WASH complex subunit 5 (WASH complex subunit strumpellin)	washc5	GO:0005769; GO:0015031; GO:0071203
GBRW01001101.1	GBRW01001101.1.p1	NA	NA	Q8C2E7	WASC5_MOUSE	WASH complex subunit 5 (WASH complex subunit strumpellin)	Washc5 Kiaa0196	GO:0001556; GO:0005654; GO:0005768; GO:0005769; GO:0005783; GO:0005829; GO:0010976; GO:0015031; GO:0016197; GO:0040038; GO:0042632; GO:0043005; GO:0043025; GO:0071203; GO:0090306
GBRW01001104.1	GBRW01001104.1.p1	NA	NA	Q56A40	CCD40_DANRE	Coiled-coil domain-containing protein 40 (Protein locke)	ccdc40 lok	GO:0001947; GO:0003143; GO:0003146; GO:0003341; GO:0003351; GO:0005737; GO:0005929; GO:0005930; GO:0007368; GO:0035082; GO:0048793; GO:0060271; GO:0060287; GO:0070286
GBRW01001106.1	GBRW01001106.1.p1	NA	NA	Q4JIM4	PSN1_CHICK	Presenilin-1 (PS-1) (EC 3.4.23.-) [Cleaved into: Presenilin-1 NTF subunit; Presenilin-1 CTF subunit]	PSEN1	GO:0000139; GO:0004175; GO:0005634; GO:0005739; GO:0005783; GO:0005789; GO:0005790; GO:0005794; GO:0005886; GO:0005887; GO:0006509; GO:0006915; GO:0007155; GO:0007219; GO:0008013; GO:0016021; GO:0016485; GO:0030054; GO:0030424; GO:0034205; GO:0035556; GO:0042325; GO:0042500; GO:0042982; GO:0043085; GO:0045202; GO:0045296; GO:0051563; GO:0060828; GO:0070765
GBRW01001107.1	GBRW01001107.1.p1	NA	NA	Q90ZE4	PSN2_DANRE	Presenilin-2 (PS-2) (Zf-PS2) (EC 3.4.23.-) (Pre2)	psen2	GO:0000139; GO:0004175; GO:0004190; GO:0005634; GO:0005789; GO:0005887; GO:0005938; GO:0006509; GO:0006816; GO:0007219; GO:0007220; GO:0007420; GO:0016324; GO:0016485; GO:0022008; GO:0030018; GO:0030318; GO:0034205; GO:0043025; GO:0048471; GO:0050435; GO:0061053
GBRW01001108.1	GBRW01001108.1.p1	NA	NA	P38024	PUR6_CHICK	Multifunctional protein ADE2 [Includes: Phosphoribosylaminoimidazole-succinocarboxamide synthase (EC 6.3.2.6) (SAICAR synthetase); Phosphoribosylaminoimidazole carboxylase (EC 4.1.1.21) (AIR carboxylase) (AIRC)]	AIRC	GO:0004638; GO:0004639; GO:0005524; GO:0005829; GO:0006189; GO:0043727
GBRW01001109.1	GBRW01001109.1.p1	NA	NA	Q9I7S8	PUR6_DROME	Multifunctional protein ADE2 (Protein adenosine-5) [Includes: Phosphoribosylaminoimidazole-succinocarboxamide synthase (EC 6.3.2.6) (SAICAR synthetase); Phosphoribosylaminoimidazole carboxylase (EC 4.1.1.21) (AIR carboxylase) (AIRC)]	ade5 CG3989	GO:0004638; GO:0004639; GO:0005524; GO:0005737; GO:0005829; GO:0006189; GO:0043727
GBRW01001123.1	GBRW01001123.1.p1	NA	NA	Q96L03	SPT17_HUMAN	Spermatogenesis-associated protein 17	SPATA17	GO:0005516; GO:0005737
GBRW01001124.1	GBRW01001124.1.p1	NA	NA	P40313	CTRL_HUMAN	Chymotrypsin-like protease CTRL-1 (EC 3.4.21.-)	CTRL CTRL1	GO:0004252; GO:0005615; GO:0008236; GO:0030163
GBRW01001126.1	GBRW01001126.1.p1	NA	NA	Q2KI24	MTHSD_BOVIN	Methenyltetrahydrofolate synthase domain-containing protein	MTHFSD	GO:0003723; GO:0005737
GBRW01001127.1	GBRW01001127.1.p2	NA	NA	Q3URQ7	MTHSD_MOUSE	Methenyltetrahydrofolate synthase domain-containing protein	Mthfsd	GO:0003723; GO:0005737
GBRW01001140.1	GBRW01001140.1.p1	NA	NA	A1ZAX0	CCH1R_DROME	Neuropeptide CCHamide-1 receptor	CCHa1-R CG30106	GO:0004930; GO:0005887; GO:0007186; GO:0007218; GO:0008188; GO:0008261; GO:0016021
GBRW01001141.1	GBRW01001141.1.p1	NA	NA	P79403	GANAB_PIG	Neutral alpha-glucosidase AB (EC 3.2.1.84) (Alpha-glucosidase 2) (Glucosidase II subunit alpha)	GANAB	GO:0005794; GO:0005975; GO:0006491; GO:0017177; GO:0030246; GO:0033919; GO:0042470; GO:0043231
GBRW01001142.1	GBRW01001142.1.p1	NA	NA	P79403	GANAB_PIG	Neutral alpha-glucosidase AB (EC 3.2.1.84) (Alpha-glucosidase 2) (Glucosidase II subunit alpha)	GANAB	GO:0005794; GO:0005975; GO:0006491; GO:0017177; GO:0030246; GO:0033919; GO:0042470; GO:0043231
GBRW01001159.1	GBRW01001159.1.p1	NA	NA	Q8IS44	DRD2L_DROME	Dopamine D2-like receptor (DD2R)	Dop2R D2R CG17004	GO:0001591; GO:0004930; GO:0004935; GO:0005887; GO:0007186; GO:0007188; GO:0007212; GO:0007615; GO:0008227; GO:0016021; GO:0071880
GBRW01001169.1	GBRW01001169.1.p1	NA	NA	Q75WF2	DNA2_ACAPL	Plancitoxin-1 (EC 3.1.22.1) (Plancitoxin I) (Plan-I) [Cleaved into: Plancitoxin-1 subunit alpha; Plancitoxin-1 subunit beta]	NA	GO:0004531; GO:0005576; GO:0006915; GO:0090729
GBRW01001197.1	GBRW01001197.1.p1	NA	NA	Q9V3C0	DDX41_DROME	ATP-dependent RNA helicase abstrakt (DEAD box protein abstrakt) (EC 3.6.4.13)	abs CG14637	GO:0000398; GO:0003723; GO:0004386; GO:0005524; GO:0008270; GO:0071011; GO:0071013
GBRW01001198.1	GBRW01001198.1.p1	NA	NA	Q91VN6	DDX41_MOUSE	Probable ATP-dependent RNA helicase DDX41 (EC 3.6.4.13) (DEAD box protein 41)	Ddx41	GO:0000398; GO:0003677; GO:0003723; GO:0004386; GO:0005524; GO:0005634; GO:0005783; GO:0008283; GO:0030154; GO:0035458; GO:0045944; GO:0046872; GO:0051607; GO:0071013
GBRW01001211.1	GBRW01001211.1.p1	NA	NA	P10079	FBP1_STRPU	Fibropellin-1 (Epidermal growth factor-related protein 1) (Fibropellin-I) (SpEGF I) (UEGF-1)	EGF1	GO:0005509; GO:0005615; GO:0031410; GO:0032579
GBRW01001221.1	GBRW01001221.1.p1	NA	NA	O60884	DNJA2_HUMAN	DnaJ homolog subfamily A member 2 (Cell cycle progression restoration gene 3 protein) (Dnj3) (Dj3) (HIRA-interacting protein 4) (Renal carcinoma antigen NY-REN-14)	DNAJA2 CPR3 HIRIP4	GO:0001671; GO:0005524; GO:0005829; GO:0008284; GO:0009408; GO:0016020; GO:0031072; GO:0042026; GO:0046872; GO:0051082; GO:0051087; GO:0070062
GBRW01001240.1	GBRW01001240.1.p1	NA	NA	Q8IRG6	SPT16_DROME	FACT complex subunit spt16 (Facilitates chromatin transcription complex subunit SPT16) (dSPT16)	dre4 spt16 CG1828	GO:0001672; GO:0003682; GO:0005634; GO:0005703; GO:0005730; GO:0005829; GO:0006260; GO:0006281; GO:0006368; GO:0031491; GO:0032968; GO:0034724; GO:0035101; GO:0042393; GO:0046982; GO:0047485
GBRW01001243.1	GBRW01001243.1.p1	NA	NA	P00021	CYC_COLLI	Cytochrome c	CYC	GO:0005758; GO:0005829; GO:0020037; GO:0045155; GO:0046872; GO:0070469
GBRW01001261.1	GBRW01001261.1.p1	NA	NA	O88281	MEGF6_RAT	Multiple epidermal growth factor-like domains protein 6 (Multiple EGF-like domains protein 6) (Epidermal growth factor-like protein 3) (EGF-like protein 3)	Megf6 Egfl3	GO:0005509; GO:0005576
GBRW01001262.1	GBRW01001262.1.p1	NA	NA	O88281	MEGF6_RAT	Multiple epidermal growth factor-like domains protein 6 (Multiple EGF-like domains protein 6) (Epidermal growth factor-like protein 3) (EGF-like protein 3)	Megf6 Egfl3	GO:0005509; GO:0005576
GBRW01001285.1	GBRW01001285.1.p1	NA	NA	O02695	PTPR2_MACNE	Receptor-type tyrosine-protein phosphatase N2 (R-PTP-N2) (EC 3.1.3.-) (EC 3.1.3.48) (M1851) [Cleaved into: IA-2beta60]	PTPRN2	GO:0004725; GO:0006629; GO:0007269; GO:0016021; GO:0030054; GO:0030667; GO:0030672; GO:0035773
GBRW01001302.1	GBRW01001302.1.p1	NA	NA	Q99999	G3ST1_HUMAN	Galactosylceramide sulfotransferase (GalCer sulfotransferase) (EC 2.8.2.11) (3'-phosphoadenosine-5'-phosphosulfate:GalCer sulfotransferase) (3'-phosphoadenylylsulfate:galactosylceramide 3'-sulfotransferase) (Cerebroside sulfotransferase)	GAL3ST1 CST	GO:0000139; GO:0001733; GO:0005887; GO:0006487; GO:0006682; GO:0007283; GO:0008146; GO:0016020; GO:0042552
GBRW01001312.1	GBRW01001312.1.p2	NA	NA	Q5R5D9	LGMN_PONAB	Legumain (EC 3.4.22.34) (Asparaginyl endopeptidase) (Protease, cysteine 1)	LGMN PRSC1	GO:0003014; GO:0004197; GO:0005764; GO:0006508; GO:0032801; GO:0051603; GO:1901185
GBRW01001318.1	GBRW01001318.1.p1	NA	NA	O88327	CTNL1_MOUSE	Alpha-catulin (Alpha-catenin-related protein) (ACRP) (Catenin alpha-like protein 1)	Ctnnal1 Catnal1	GO:0005829; GO:0005856; GO:0005886; GO:0007155; GO:0007266; GO:0045296; GO:0051015
GBRW01001319.1	GBRW01001319.1.p1	NA	NA	O88327	CTNL1_MOUSE	Alpha-catulin (Alpha-catenin-related protein) (ACRP) (Catenin alpha-like protein 1)	Ctnnal1 Catnal1	GO:0005829; GO:0005856; GO:0005886; GO:0007155; GO:0007266; GO:0045296; GO:0051015
GBRW01001324.1	GBRW01001324.1.p1	NA	NA	Q6NXC0	FMNL3_DANRE	Formin-like protein 3 (Formin homology 2 domain-containing protein 3)	fmnl3 frl2 si:ch73-60e21.1	GO:0001525; GO:0002040; GO:0003779; GO:0005737; GO:0005886; GO:0008360; GO:0016477; GO:0017048; GO:0030041; GO:0046847
GBRW01001331.1	GBRW01001331.1.p1	NA	NA	Q04467	IDHP_BOVIN	Isocitrate dehydrogenase [NADP], mitochondrial (IDH) (EC 1.1.1.42) (ICD-M) (IDP) (NADP(+)-specific ICDH) (Oxalosuccinate decarboxylase)	IDH2	GO:0000287; GO:0004450; GO:0005739; GO:0005743; GO:0005777; GO:0005829; GO:0006097; GO:0006099; GO:0006102; GO:0006103; GO:0006739; GO:0042803; GO:0051287
GBRW01001346.1	GBRW01001346.1.p1	NA	NA	Q16960	DYI3_HELCR	Dynein intermediate chain 3, ciliary	NA	GO:0003774; GO:0005737; GO:0005874; GO:0005929; GO:0030286
GBRW01001368.1	GBRW01001368.1.p1	NA	NA	Q8K4K5	L2GL1_RAT	Lethal(2) giant larvae protein homolog 1 (LLGL) (Rgl-1)	Llgl1 Rgl1	GO:0000137; GO:0005096; GO:0005737; GO:0005886; GO:0006887; GO:0006893; GO:0007409; GO:0008593; GO:0017137; GO:0030424; GO:0030864; GO:0030866; GO:0031901; GO:0032588; GO:0032878; GO:0051294
GBRW01001369.1	GBRW01001369.1.p1	NA	NA	Q7SZE3	L2GL2_DANRE	Lethal(2) giant larvae protein homolog 2 (Protein penner)	llgl2 pen	GO:0005096; GO:0005737; GO:0005886; GO:0006887; GO:0007010; GO:0008285; GO:0008544; GO:0008593; GO:0010719; GO:0017137; GO:0030031; GO:0030336; GO:0030864; GO:0030866; GO:0031581; GO:0032878; GO:0043588; GO:0044458; GO:0045682; GO:0048919; GO:0050680; GO:0051294; GO:0070121; GO:0098773
GBRW01001370.1	GBRW01001370.1.p1	NA	NA	Q9VTK2	POMT1_DROME	Protein O-mannosyltransferase 1 (EC 2.4.1.109) (Dolichyl-phosphate-mannose--protein mannosyltransferase 1) (dPOMT1) (Protein rotated abdomen)	rt POMT1 CG6097	GO:0004169; GO:0005783; GO:0005789; GO:0007385; GO:0007517; GO:0007525; GO:0016021; GO:0016203; GO:0030259; GO:0035269; GO:0045214; GO:0060025
GBRW01001371.1	GBRW01001371.1.p2	NA	NA	F1QF89	POMT1_DANRE	Protein O-mannosyl-transferase 1 (EC 2.4.1.109)	pomt1	GO:0004169; GO:0005789; GO:0016021; GO:0035269
GBRW01001400.1	GBRW01001400.1.p1	NA	NA	P30988	CALCR_HUMAN	Calcitonin receptor (CT-R)	CALCR	GO:0001540; GO:0001635; GO:0004948; GO:0005623; GO:0005886; GO:0005887; GO:0007166; GO:0007186; GO:0007189; GO:0007204; GO:0010628; GO:0010739; GO:0010942; GO:0030424; GO:0032841; GO:0033138; GO:0038041; GO:0045762; GO:0051384; GO:0051897; GO:0070374; GO:0097643; GO:0097647; GO:0150056; GO:0150057; GO:0150058; GO:1904645; GO:1905665
GBRW01001401.1	GBRW01001401.1.p1	NA	NA	Q9W4Y2	PDFR_DROME	PDF receptor (Pigment-dispersing factor receptor) (Protein groom-of-PDF)	Pdfr gop Han CG13758	GO:0004948; GO:0005887; GO:0007166; GO:0007186; GO:0007189; GO:0007218; GO:0007623; GO:0008188; GO:0016021; GO:0042332; GO:0042745; GO:0042749; GO:0042752; GO:0043005; GO:0043025; GO:0045475; GO:0048512; GO:0055070; GO:0060086
GBRW01001411.1	GBRW01001411.1.p1	NA	NA	O18499	ACT1_SACKO	Actin-1	NA	GO:0005524; GO:0005737; GO:0005856
GBRW01001419.1	GBRW01001419.1.p1	NA	NA	Q01082	SPTB2_HUMAN	Spectrin beta chain, non-erythrocytic 1 (Beta-II spectrin) (Fodrin beta chain) (Spectrin, non-erythroid beta chain 1)	SPTBN1 SPTB2	GO:0000165; GO:0000281; GO:0003723; GO:0003779; GO:0005088; GO:0005200; GO:0005516; GO:0005543; GO:0005730; GO:0005737; GO:0005829; GO:0006888; GO:0007009; GO:0007182; GO:0007411; GO:0008091; GO:0014069; GO:0014731; GO:0030506; GO:0030673; GO:0031430; GO:0032437; GO:0032991; GO:0043001; GO:0044877; GO:0045296; GO:0051020; GO:0051693; GO:0060390; GO:0070062; GO:0071709; GO:0072659; GO:0098978; GO:…
GBRW01001432.1	GBRW01001432.1.p1	NA	NA	P43091	HEM1_OPSTA	5-aminolevulinate synthase, nonspecific, mitochondrial (ALAS-H) (EC 2.3.1.37) (5-aminolevulinic acid synthase 1) (Delta-ALA synthase 1) (Delta-aminolevulinate synthase 1)	alas1	GO:0003870; GO:0005759; GO:0006782; GO:0030170
GBRW01001433.1	GBRW01001433.1.p1	NA	NA	P52183	ANNU_SCHAM	Annulin (Protein-glutamine gamma-glutamyltransferase) (EC 2.3.2.13) (Transglutaminase)	NA	GO:0003810; GO:0005886; GO:0018149; GO:0046872
GBRW01001449.1	GBRW01001449.1.p1	NA	NA	O75529	TAF5L_HUMAN	TAF5-like RNA polymerase II p300/CBP-associated factor-associated factor 65 kDa subunit 5L (PCAF-associated factor 65 beta) (PAF65-beta)	TAF5L PAF65B	GO:0003713; GO:0005634; GO:0006366; GO:0016607; GO:0030914; GO:0033276; GO:0036464; GO:0043966
GBRW01001450.1	GBRW01001450.1.p1	NA	NA	Q91WQ5	TAF5L_MOUSE	TAF5-like RNA polymerase II p300/CBP-associated factor-associated factor 65 kDa subunit 5L (PCAF-associated factor 65 beta) (PAF65-beta)	Taf5l Paf65b	GO:0003713; GO:0004402; GO:0005634; GO:0016607; GO:0030914; GO:0033276; GO:0036464; GO:0043966
GBRW01001451.1	GBRW01001451.1.p1	NA	NA	Q9CQ40	RM49_MOUSE	39S ribosomal protein L49, mitochondrial (L49mt) (MRP-L49)	Mrpl49	GO:0003735; GO:0005739; GO:0005761; GO:0005762; GO:0006412
GBRW01001454.1	GBRW01001454.1.p1	NA	NA	Q4R534	GBRA1_MACFA	Gamma-aminobutyric acid receptor subunit alpha-1 (GABA(A) receptor subunit alpha-1)	GABRA1 QccE-21460	GO:0004890; GO:0005230; GO:0005254; GO:0007214; GO:0030054; GO:0030659; GO:0034707; GO:0045211
GBRW01001455.1	GBRW01001455.1.p1	NA	NA	A4IG32	MICU1_DANRE	Calcium uptake protein 1, mitochondrial (Calcium-binding atopy-related autoantigen 1 homolog)	micu1 cbara1 si:ch211-199i24.4 zgc:162148	GO:0005509; GO:0005743; GO:0005758; GO:0006851; GO:0032592; GO:0051560; GO:0051561; GO:0070509; GO:1990246
GBRW01001460.1	GBRW01001460.1.p1	NA	NA	Q9PUE4	COPG2_DANRE	Coatomer subunit gamma-2 (Gamma-2-coat protein) (Gamma-2-COP)	copg2 si:ch211-285d14.8	GO:0000139; GO:0005198; GO:0005783; GO:0005793; GO:0005794; GO:0006886; GO:0006888; GO:0006891; GO:0009306; GO:0016020; GO:0030126; GO:0072384
GBRW01001473.1	GBRW01001473.1.p1	NA	NA	Q8N0W5	IQCK_HUMAN	IQ domain-containing protein K	IQCK	NA
GBRW01001488.1	GBRW01001488.1.p1	NA	NA	Q9D7W4	TSN17_MOUSE	Tetraspanin-17 (Tspan-17) (F-box only protein 23) (Tetraspan protein SB134) (Transmembrane 4 superfamily member 17)	Tspan17 Fbxo23 Tm4sf17	GO:0005887; GO:0007166; GO:0019899; GO:0051604; GO:0072594
GBRW01001525.1	GBRW01001525.1.p1	NA	NA	Q05152	CAC1B_RABIT	Voltage-dependent N-type calcium channel subunit alpha-1B (Brain calcium channel III) (BIII) (Calcium channel, L type, alpha-1 polypeptide isoform 5) (Voltage-gated calcium channel subunit alpha Cav2.2)	CACNA1B CACH5 CACNL1A5	GO:0005245; GO:0005509; GO:0005524; GO:0005891; GO:0006816; GO:0009986; GO:0034765
GBRW01001526.1	GBRW01001526.1.p1	NA	NA	O55017	CAC1B_MOUSE	Voltage-dependent N-type calcium channel subunit alpha-1B (Brain calcium channel III) (BIII) (Calcium channel, L type, alpha-1 polypeptide isoform 5) (Voltage-gated calcium channel subunit alpha Cav2.2)	Cacna1b Cach5 Cacnl1a5 Cchn1a	GO:0001956; GO:0005245; GO:0005509; GO:0005524; GO:0005886; GO:0005891; GO:0006816; GO:0007268; GO:0007269; GO:0007626; GO:0008016; GO:0008022; GO:0008217; GO:0008331; GO:0014070; GO:0016020; GO:0019233; GO:0030425; GO:0032991; GO:0033574; GO:0034765; GO:0043005; GO:0043025; GO:0043198; GO:0043679; GO:0048265; GO:0050804; GO:0051721; GO:0051924; GO:0070509; GO:0070588; GO:0098685; GO:0098978; GO:…
GBRW01001539.1	GBRW01001539.1.p1	NA	NA	E2RQ08	RPN1_CANLF	Dolichyl-diphosphooligosaccharide--protein glycosyltransferase subunit 1 (Ribophorin I) (RPN-I) (Ribophorin-1)	RPN1	GO:0004579; GO:0005789; GO:0005791; GO:0005829; GO:0016021; GO:0018279
GBRW01001558.1	GBRW01001558.1.p1	NA	NA	Q9VM95	AATF_DROME	Protein Aatf (Apoptosis antagonizing transcription factor ortholog)	Aatf CG11188	GO:0005634; GO:0005730; GO:0043069; GO:0048477
GBRW01001559.1	GBRW01001559.1.p1	NA	NA	Q5ZIM6	AATF_CHICK	Protein AATF (Apoptosis-antagonizing transcription factor)	AATF RCJMB04_24o4	GO:0005730; GO:0005737; GO:0006974; GO:0007155; GO:0007346; GO:0032929; GO:0040016; GO:0042254; GO:0042985; GO:0043066; GO:0043522; GO:0045944
GBRW01001560.1	GBRW01001560.1.p1	NA	NA	P13796	PLSL_HUMAN	Plastin-2 (L-plastin) (LC64P) (Lymphocyte cytosolic protein 1) (LCP-1)	LCP1 PLS2	GO:0001726; GO:0001891; GO:0002102; GO:0002286; GO:0003779; GO:0005178; GO:0005509; GO:0005615; GO:0005737; GO:0005829; GO:0005884; GO:0005886; GO:0005925; GO:0010737; GO:0015629; GO:0016477; GO:0022617; GO:0030054; GO:0030175; GO:0031100; GO:0032432; GO:0032587; GO:0033157; GO:0035722; GO:0042802; GO:0051015; GO:0051017; GO:0051020; GO:0051639; GO:0070062; GO:0071803
GBRW01001561.1	GBRW01001561.1.p1	NA	NA	Q61233	PLSL_MOUSE	Plastin-2 (65 kDa macrophage protein) (L-plastin) (Lymphocyte cytosolic protein 1) (LCP-1) (pp65)	Lcp1 Pls2	GO:0001725; GO:0001726; GO:0001891; GO:0002102; GO:0002286; GO:0005178; GO:0005509; GO:0005737; GO:0005829; GO:0005884; GO:0005886; GO:0005925; GO:0009611; GO:0010737; GO:0015629; GO:0016477; GO:0022617; GO:0030175; GO:0031100; GO:0032432; GO:0032587; GO:0033157; GO:0042802; GO:0048471; GO:0051015; GO:0051017; GO:0051020; GO:0051639; GO:0071803
GBRW01001570.1	GBRW01001570.1.p1	NA	NA	Q9JHU4	DYHC1_MOUSE	Cytoplasmic dynein 1 heavy chain 1 (Cytoplasmic dynein heavy chain 1) (Dynein heavy chain, cytosolic)	Dync1h1 Dhc1 Dnch1 Dnchc1 Dyhc	GO:0002177; GO:0003341; GO:0005524; GO:0005635; GO:0005737; GO:0005813; GO:0005868; GO:0005874; GO:0007018; GO:0008569; GO:0030175; GO:0030286; GO:0030424; GO:0031122; GO:0032388; GO:0033962; GO:0034063; GO:0043025; GO:0045503; GO:0045505; GO:0051293; GO:0051301; GO:0051959; GO:0060236; GO:0072382; GO:0090235; GO:0120162; GO:1905832
GBRW01001571.1	GBRW01001571.1.p1	NA	NA	Q9JHU4	DYHC1_MOUSE	Cytoplasmic dynein 1 heavy chain 1 (Cytoplasmic dynein heavy chain 1) (Dynein heavy chain, cytosolic)	Dync1h1 Dhc1 Dnch1 Dnchc1 Dyhc	GO:0002177; GO:0003341; GO:0005524; GO:0005635; GO:0005737; GO:0005813; GO:0005868; GO:0005874; GO:0007018; GO:0008569; GO:0030175; GO:0030286; GO:0030424; GO:0031122; GO:0032388; GO:0033962; GO:0034063; GO:0043025; GO:0045503; GO:0045505; GO:0051293; GO:0051301; GO:0051959; GO:0060236; GO:0072382; GO:0090235; GO:0120162; GO:1905832
GBRW01001581.1	GBRW01001581.1.p1	NA	NA	Q9CX34	SGT1_MOUSE	Protein SGT1 homolog (Suppressor of G2 allele of SKP1 homolog)	Sugt1	GO:0005634; GO:0005737; GO:0031647; GO:0032991; GO:0043947; GO:0050821
GBRW01001582.1	GBRW01001582.1.p1	NA	NA	Q2KIK0	SGT1_BOVIN	Protein SGT1 homolog (Suppressor of G2 allele of SKP1 homolog)	SUGT1	GO:0005634; GO:0005737; GO:0031647; GO:0032991; GO:0043947; GO:0050821
GBRW01001590.1	GBRW01001590.1.p1	NA	NA	Q9VLJ9	RM51_DROME	39S ribosomal protein L51, mitochondrial (L51mt) (MRP-L51)	mRpL51 CG13098	GO:0003735; GO:0005761; GO:0005762; GO:0006412; GO:0032543
GBRW01001610.1	GBRW01001610.1.p1	NA	NA	Q4R6F8	TCPB_MACFA	T-complex protein 1 subunit beta (TCP-1-beta) (CCT-beta)	CCT2 QtsA-18113	GO:0005524; GO:0005832; GO:0006457; GO:0051082
GBRW01001623.1	GBRW01001623.1.p1	NA	NA	Q12874	SF3A3_HUMAN	Splicing factor 3A subunit 3 (SF3a60) (Spliceosome-associated protein 61) (SAP 61)	SF3A3 SAP61	GO:0000375; GO:0000389; GO:0000398; GO:0003723; GO:0005634; GO:0005654; GO:0005681; GO:0005686; GO:0006397; GO:0008270; GO:0008380; GO:0016607; GO:0071005; GO:0071013; GO:1903241
GBRW01001671.1	GBRW01001671.1.p1	NA	NA	Q9NZW5	MPP6_HUMAN	MAGUK p55 subfamily member 6 (Veli-associated MAGUK 1) (VAM-1)	MPP6 VAM1	GO:0005886; GO:0016020; GO:0030165; GO:0065003; GO:0070062
GBRW01001682.1	GBRW01001682.1.p1	NA	NA	Q9NWT1	PK1IP_HUMAN	p21-activated protein kinase-interacting protein 1 (PAK/PLC-interacting protein 1) (hPIP1) (PAK1-interacting protein 1) (WD repeat-containing protein 84)	PAK1IP1 PIP1 WDR84	GO:0005730; GO:0008283; GO:0009968; GO:0042273; GO:0060021; GO:1901796
GBRW01001683.1	GBRW01001683.1.p1	NA	NA	Q6NYD4	MAK16_DANRE	Protein MAK16 homolog (MAK16-like protein) (Protein RBM13)	mak16 mak16l rbm13	GO:0005730; GO:0007275; GO:0030687
GBRW01001699.1	GBRW01001699.1.p2	NA	NA	Q32KJ8	ARSI_RAT	Arylsulfatase I (ASI) (EC 3.1.6.-)	Arsi	GO:0005576; GO:0005783; GO:0008484; GO:0046872
GBRW01001705.1	GBRW01001705.1.p1	NA	NA	Q8WZ42	TITIN_HUMAN	Titin (EC 2.7.11.1) (Connectin) (Rhabdomyosarcoma antigen MU-RMS-40.14)	TTN	GO:0000794; GO:0002020; GO:0002576; GO:0003300; GO:0004674; GO:0004713; GO:0005509; GO:0005516; GO:0005524; GO:0005576; GO:0005829; GO:0005865; GO:0006936; GO:0006941; GO:0007076; GO:0008307; GO:0010628; GO:0010737; GO:0019899; GO:0019901; GO:0030017; GO:0030018; GO:0030049; GO:0030240; GO:0030241; GO:0031430; GO:0031433; GO:0031674; GO:0035995; GO:0042802; GO:0042805; GO:0043621; GO:0045214; GO:…
GBRW01001709.1	GBRW01001709.1.p1	NA	NA	Q5RC06	CTNL1_PONAB	Alpha-catulin (Alpha-catenin-related protein) (ACRP) (Catenin alpha-like protein 1)	CTNNAL1	GO:0005856; GO:0005938; GO:0007155; GO:0007266; GO:0045296; GO:0051015
GBRW01001735.1	GBRW01001735.1.p1	NA	NA	A2AQ19	RTF1_MOUSE	RNA polymerase-associated protein RTF1 homolog	Rtf1	GO:0000122; GO:0001711; GO:0001832; GO:0003697; GO:0005730; GO:0006368; GO:0016055; GO:0016593; GO:0019827; GO:0032968; GO:0045944; GO:0051571; GO:0080182; GO:1990269
GBRW01001739.1	GBRW01001739.1.p1	NA	NA	P51398	RT29_HUMAN	28S ribosomal protein S29, mitochondrial (MRP-S29) (S29mt) (Death-associated protein 3) (DAP-3) (Ionizing radiation resistance conferring protein) (Mitochondrial small ribosomal subunit protein mS29)	DAP3 MRPS29	GO:0003723; GO:0003735; GO:0005525; GO:0005654; GO:0005739; GO:0005743; GO:0005763; GO:0070125; GO:0070126; GO:0097190
GBRW01001740.1	GBRW01001740.1.p1	NA	NA	Q64640	ADK_RAT	Adenosine kinase (AK) (EC 2.7.1.20) (Adenosine 5'-phosphotransferase)	Adk	GO:0004001; GO:0005524; GO:0005634; GO:0005737; GO:0005829; GO:0006166; GO:0010613; GO:0032922; GO:0042102; GO:0044209; GO:0044342; GO:0046085; GO:0046872
GBRW01001762.1	GBRW01001762.1.p1	NA	NA	P61315	G3ST3_MOUSE	Galactose-3-O-sulfotransferase 3 (Gal3ST-3) (EC 2.8.2.-) (Beta-galactose-3-O-sulfotransferase 3) (Gal-beta-1, 3-GalNAc 3'-sulfotransferase 3)	Gal3st3	GO:0001733; GO:0009247; GO:0016021; GO:0032580; GO:0050694
GBRW01001770.1	GBRW01001770.1.p1	NA	NA	Q02253	MMSA_RAT	Methylmalonate-semialdehyde dehydrogenase [acylating], mitochondrial (MMSDH) (Malonate-semialdehyde dehydrogenase [acylating]) (EC 1.2.1.18) (EC 1.2.1.27) (Aldehyde dehydrogenase family 6 member A1)	Aldh6a1 Mmsdh	GO:0000062; GO:0004491; GO:0005739; GO:0006210; GO:0006573; GO:0006574; GO:0016790; GO:0018478; GO:0019484; GO:0019859
GBRW01001772.1	GBRW01001772.1.p1	NA	NA	P17560	RENBP_PIG	N-acylglucosamine 2-epimerase (AGE) (EC 5.1.3.8) (GlcNAc 2-epimerase) (N-acetyl-D-glucosamine 2-epimerase) (Renin-binding protein) (RnBP)	RENBP	GO:0006044; GO:0006051; GO:0019262; GO:0030414; GO:0050121
GBRW01001781.1	GBRW01001781.1.p1	NA	NA	Q3KQ77	EFCB1_XENLA	EF-hand calcium-binding domain-containing protein 1	efcab1	GO:0005509
GBRW01001805.1	GBRW01001805.1.p1	NA	NA	O93529	FOXB1_XENLA	Forkhead box protein B1 (FoxB1) (Transcription factor FKH-5)	foxb1 fkh5	GO:0001756; GO:0003677; GO:0003700; GO:0005634; GO:0006355; GO:0007398; GO:0007412; GO:0008542; GO:0021767; GO:0021855; GO:0022008; GO:0022029; GO:0030901; GO:0033504; GO:0043524; GO:0043565; GO:0061374; GO:0061379; GO:0061381
GBRW01001812.1	GBRW01001812.1.p1	NA	NA	Q0P487	NB5R2_DANRE	NADH-cytochrome b5 reductase 2 (b5R.2) (EC 1.6.2.2)	cyb5r2 si:dkey-80c24.9 zgc:153291	GO:0001878; GO:0004128; GO:0016021; GO:0016126; GO:0071949
GBRW01001814.1	GBRW01001814.1.p1	NA	NA	Q9D8X2	CC124_MOUSE	Coiled-coil domain-containing protein 124	Ccdc124	GO:0005815; GO:0005829; GO:0005886; GO:0007049; GO:0030496; GO:0051301
GBRW01001865.1	GBRW01001865.1.p1	NA	NA	P35316	ATC_ARTSF	Calcium-transporting ATPase sarcoplasmic/endoplasmic reticulum type (EC 7.2.2.10) (Calcium pump)	NA	GO:0005388; GO:0005524; GO:0016021; GO:0033017
GBRW01001867.1	GBRW01001867.1.p1	NA	NA	Q66T82	MARE1_COTJA	Microtubule-associated protein RP/EB family member 1	MAPRE1	GO:0005815; GO:0005874; GO:0007049; GO:0030981; GO:0031115; GO:0035372; GO:0051010; GO:0051301
GBRW01001889.1	GBRW01001889.1.p2	NA	NA	Q6AZB8	HARB1_DANRE	Putative nuclease HARBI1 (EC 3.1.-.-) (Harbinger transposase-derived nuclease)	harbi1 zgc:91866	GO:0004518; GO:0005634; GO:0005737; GO:0046872
GBRW01001895.1	GBRW01001895.1.p1	NA	NA	Q8MRC9	GALT9_DROME	Putative polypeptide N-acetylgalactosaminyltransferase 9 (pp-GaNTase 9) (EC 2.4.1.41) (Protein-UDP acetylgalactosaminyltransferase 9) (UDP-GalNAc:polypeptide N-acetylgalactosaminyltransferase 9)	pgant9 CG30463	GO:0000139; GO:0004653; GO:0005794; GO:0005829; GO:0006493; GO:0016021; GO:0030246; GO:0031985; GO:0032504; GO:0046872
GBRW01001899.1	GBRW01001899.1.p1	NA	NA	Q9CXT8	MPPB_MOUSE	Mitochondrial-processing peptidase subunit beta (EC 3.4.24.64) (Beta-MPP) (P-52)	Pmpcb	GO:0004175; GO:0004222; GO:0005739; GO:0005743; GO:0006627; GO:0017087; GO:0046872
GBRW01001904.1	GBRW01001904.1.p1	NA	NA	P17213	BPI_HUMAN	Bactericidal permeability-increasing protein (BPI) (CAP 57)	BPI	GO:0001530; GO:0005576; GO:0010494; GO:0016020; GO:0019730; GO:0019731; GO:0032715; GO:0032717; GO:0032720; GO:0035578; GO:0035580; GO:0043031; GO:0043312; GO:0050829; GO:0061844; GO:0070062; GO:0071222
GBRW01001909.1	GBRW01001909.1.p1	NA	NA	Q22328	LEV9_CAEEL	Protein lev-9	lev-9 T07H6.5	GO:0005615; GO:0030054; GO:0030414; GO:0045202
GBRW01001928.1	GBRW01001928.1.p1	NA	NA	Q95M17	CHIA_BOVIN	Acidic mammalian chitinase (AMCase) (EC 3.2.1.14) (Chitin-binding protein b04) (CBPb04)	CHIA	GO:0000272; GO:0002376; GO:0002532; GO:0004568; GO:0005576; GO:0005615; GO:0005737; GO:0006032; GO:0006915; GO:0008061; GO:0090197
GBRW01001937.1	GBRW01001937.1.p1	NA	NA	O75132	ZBED4_HUMAN	Zinc finger BED domain-containing protein 4	ZBED4 KIAA0637	GO:0000981; GO:0003677; GO:0005634; GO:0005654; GO:0005737; GO:0046872; GO:0046983
GBRW01001939.1	GBRW01001939.1.p1	NA	NA	Q8C547	HTR5B_MOUSE	HEAT repeat-containing protein 5B	Heatr5b Kiaa1414	GO:0005829; GO:0006897; GO:0008104; GO:0030139; GO:0042147
GBRW01001968.1	GBRW01001968.1.p1	NA	NA	Q14644	RASA3_HUMAN	Ras GTPase-activating protein 3 (GAP1(IP4BP)) (Ins P4-binding protein)	RASA3	GO:0000165; GO:0005096; GO:0005829; GO:0007165; GO:0015278; GO:0031235; GO:0046580; GO:0046872
GBRW01001973.1	GBRW01001973.1.p1	NA	NA	Q78IQ7	S39A4_MOUSE	Zinc transporter ZIP4 (Activated in W/Wv mouse stomach 2) (mAWMS2) (Solute carrier family 39 member 4) (Zrt- and Irt-like protein 4) (ZIP-4)	Slc39a4 Zip4	GO:0005385; GO:0005768; GO:0005886; GO:0005887; GO:0006829; GO:0006882; GO:0007165; GO:0016324; GO:0031410; GO:0034224; GO:0055038; GO:0071578
GBRW01001988.1	GBRW01001988.1.p1	NA	NA	Q98936	PTPRG_CHICK	Receptor-type tyrosine-protein phosphatase gamma (Protein-tyrosine phosphatase gamma) (R-PTP-gamma) (EC 3.1.3.48)	PTPRG	GO:0004725; GO:0016021
GBRW01001989.1	GBRW01001989.1.p1	NA	NA	O76082	S22A5_HUMAN	Solute carrier family 22 member 5 (High-affinity sodium-dependent carnitine cotransporter) (Organic cation/carnitine transporter 2)	SLC22A5 OCTN2	GO:0005524; GO:0005886; GO:0006814; GO:0015226; GO:0015238; GO:0015293; GO:0015651; GO:0015697; GO:0015879; GO:0015893; GO:0016021; GO:0016324; GO:0030165; GO:0031526; GO:0052106; GO:0060731; GO:0070062; GO:0070715; GO:1902603
GBRW01001992.1	GBRW01001992.1.p1	NA	NA	Q86XX4	FRAS1_HUMAN	Extracellular matrix protein FRAS1	FRAS1 KIAA1500	GO:0002009; GO:0003338; GO:0005201; GO:0005604; GO:0005886; GO:0007154; GO:0015031; GO:0016021; GO:0030326; GO:0043588; GO:0046872; GO:0060021
GBRW01001998.1	GBRW01001998.1.p1	NA	NA	Q9W391	KPBA_DROME	Probable phosphorylase b kinase regulatory subunit alpha (Phosphorylase kinase subunit alpha)	CG7766	GO:0003824; GO:0005516; GO:0005886; GO:0005964; GO:0005977; GO:0006468
GBRW01002009.1	GBRW01002009.1.p1	NA	NA	Q5SPC5	OTOF_DANRE	Otoferlin (Fer-1-like protein 2)	otof fer1l2 si:dkey-181f18.3	GO:0005509; GO:0005789; GO:0010996; GO:0016021; GO:0016079; GO:0016323; GO:0030054; GO:0030672; GO:0050885
GBRW01002029.1	GBRW01002029.1.p1	NA	NA	Q95M17	CHIA_BOVIN	Acidic mammalian chitinase (AMCase) (EC 3.2.1.14) (Chitin-binding protein b04) (CBPb04)	CHIA	GO:0000272; GO:0002376; GO:0002532; GO:0004568; GO:0005576; GO:0005615; GO:0005737; GO:0006032; GO:0006915; GO:0008061; GO:0090197
GBRW01002033.1	GBRW01002033.1.p1	NA	NA	O43451	MGA_HUMAN	Maltase-glucoamylase, intestinal [Includes: Maltase (EC 3.2.1.20) (Alpha-glucosidase); Glucoamylase (EC 3.2.1.3) (Glucan 1,4-alpha-glucosidase)]	MGAM MGA MGAML	GO:0003824; GO:0004339; GO:0004558; GO:0005886; GO:0005983; GO:0016021; GO:0016160; GO:0016324; GO:0030246; GO:0032450; GO:0043312; GO:0044245; GO:0070062; GO:0070821; GO:0101003
GBRW01002044.1	GBRW01002044.1.p1	NA	NA	Q2PZL6	FAT4_MOUSE	Protocadherin Fat 4 (FAT tumor suppressor homolog 4) (Fat-like cadherin protein FAT-J)	Fat4 Fatj	GO:0001658; GO:0001736; GO:0001822; GO:0003007; GO:0005509; GO:0005886; GO:0007009; GO:0007156; GO:0007157; GO:0007219; GO:0008543; GO:0016021; GO:0021987; GO:0022008; GO:0035329; GO:0043931; GO:0045177; GO:0048565; GO:0060122; GO:0072006; GO:0072137; GO:0072307
GBRW01002081.1	GBRW01002081.1.p1	NA	NA	Q5M7D6	P4R2A_XENLA	Serine/threonine-protein phosphatase 4 regulatory subunit 2-A	ppp4r2-a	GO:0019888; GO:0030289
GBRW01002089.1	GBRW01002089.1.p1	NA	NA	Q9Z1N0	ACOX1_CAVPO	Peroxisomal acyl-coenzyme A oxidase 1 (AOX) (EC 1.3.3.6) (Palmitoyl-CoA oxidase)	ACOX1 PCOX1	GO:0003997; GO:0005777; GO:0006091; GO:0006629; GO:0006693; GO:0019395; GO:0033540; GO:0071949
GBRW01002105.1	GBRW01002105.1.p1	NA	NA	Q8TEM1	PO210_HUMAN	Nuclear pore membrane glycoprotein 210 (Nuclear pore protein gp210) (Nuclear envelope pore membrane protein POM 210) (POM210) (Nucleoporin Nup210) (Pore membrane protein of 210 kDa)	NUP210 KIAA0906 PSEC0245	GO:0005635; GO:0005643; GO:0005789; GO:0006406; GO:0016020; GO:0016021; GO:0016032; GO:0031965; GO:0046983
GBRW01002112.1	GBRW01002112.1.p1	NA	NA	Q9U1Q4	SYV_CAEEL	Valine--tRNA ligase (EC 6.1.1.9) (Valyl-tRNA synthetase) (ValRS)	glp-4 vars-2 vrs-2 Y87G2A.5	GO:0002161; GO:0004832; GO:0005524; GO:0005829; GO:0006438; GO:0008340
GBRW01002145.1	GBRW01002145.1.p1	NA	NA	P11498	PYC_HUMAN	Pyruvate carboxylase, mitochondrial (EC 6.4.1.1) (Pyruvic carboxylase) (PCB)	PC	GO:0004736; GO:0005524; GO:0005737; GO:0005739; GO:0005759; GO:0005829; GO:0006090; GO:0006094; GO:0006629; GO:0006768; GO:0009374; GO:0010629; GO:0019074; GO:0042802; GO:0044791; GO:0044794; GO:0046872
GBRW01002157.1	GBRW01002157.1.p1	NA	NA	Q5F3G0	RHG19_CHICK	Rho GTPase-activating protein 19 (Rho-type GTPase-activating protein 19)	ARHGAP19 RCJMB04_18c11	GO:0005096; GO:0005737; GO:0007165; GO:0051056
GBRW01002166.1	GBRW01002166.1.p1	NA	NA	Q66IC8	TC1D1_DANRE	Tctex1 domain-containing protein 1	tctex1d1 zgc:101774	GO:0060271
GBRW01002175.1	GBRW01002175.1.p2	NA	NA	Q6TJY3	KS6B1_BOVIN	Ribosomal protein S6 kinase beta-1 (S6K-beta-1) (S6K1) (EC 2.7.11.1) (70 kDa ribosomal protein S6 kinase 1) (P70S6K1) (p70-S6K 1)	RPS6KB1	GO:0004672; GO:0004674; GO:0004711; GO:0005524; GO:0005634; GO:0005737; GO:0005739; GO:0005741; GO:0006468; GO:0006915; GO:0007049; GO:0014065; GO:0018105; GO:0030054; GO:0031929; GO:0032869; GO:0035556; GO:0043005; GO:0043066; GO:0044539; GO:0045202; GO:0045948; GO:0071363
GBRW01002187.1	GBRW01002187.1.p1	NA	NA	Q8HXY0	ETFA_MACFA	Electron transfer flavoprotein subunit alpha, mitochondrial (Alpha-ETF)	ETFA QtrA-10768	GO:0005759; GO:0009055; GO:0033539; GO:0050660
GBRW01002205.1	GBRW01002205.1.p1	NA	NA	Q6P5B0	RRP12_MOUSE	RRP12-like protein	Rrp12 Kiaa0690	GO:0005730; GO:0016021; GO:0031965
GBRW01002216.1	GBRW01002216.1.p1	NA	NA	Q9BYT8	NEUL_HUMAN	Neurolysin, mitochondrial (EC 3.4.24.16) (Angiotensin-binding protein) (Microsomal endopeptidase) (MEP) (Mitochondrial oligopeptidase M) (Neurotensin endopeptidase)	NLN AGTBP KIAA1226	GO:0004222; GO:0005576; GO:0005758; GO:0005886; GO:0006111; GO:0006508; GO:0006518; GO:0042277; GO:0046872; GO:1902809
GBRW01002246.1	GBRW01002246.1.p1	NA	NA	P52014	CYP6_CAEEL	Peptidyl-prolyl cis-trans isomerase 6 (PPIase 6) (EC 5.2.1.8) (Cyclophilin-6) (Rotamase 6)	cyn-6 cyp-6 F42G9.2	GO:0003755; GO:0016018; GO:0042026; GO:0051082
GBRW01002248.1	GBRW01002248.1.p1	NA	NA	Q3B7Z2	OSBP1_MOUSE	Oxysterol-binding protein 1	Osbp Kiaa4220	GO:0000139; GO:0005634; GO:0005654; GO:0005730; GO:0005737; GO:0005789; GO:0005794; GO:0005802; GO:0005829; GO:0005886; GO:0008289; GO:0015248; GO:0015918; GO:0016020; GO:0019904; GO:0030054; GO:0032367; GO:0032934; GO:0043231; GO:0044128; GO:0048471; GO:0070273; GO:0097038
GBRW01002251.1	GBRW01002251.1.p1	NA	NA	Q2M389	WASC4_HUMAN	WASH complex subunit 4 (Strumpellin and WASH-interacting protein) (SWIP) (WASH complex subunit SWIP)	WASHC4 KIAA1033	GO:0005654; GO:0005768; GO:0005769; GO:0007032; GO:0015031; GO:0016197; GO:0071203
GBRW01002268.1	GBRW01002268.1.p1	NA	NA	O14578	CTRO_HUMAN	Citron Rho-interacting kinase (CRIK) (EC 2.7.11.1) (Serine/threonine-protein kinase 21)	CIT CRIK KIAA0949 STK21	GO:0000086; GO:0000278; GO:0000281; GO:0001889; GO:0004674; GO:0005524; GO:0005634; GO:0005829; GO:0007030; GO:0008064; GO:0016020; GO:0017124; GO:0030165; GO:0030496; GO:0031985; GO:0032154; GO:0032467; GO:0035556; GO:0043025; GO:0046872; GO:0048699; GO:0051402; GO:0097110
GBRW01002285.1	GBRW01002285.1.p1	NA	NA	Q6GQ73	HOOK3_XENLA	Protein Hook homolog 3	hook3	GO:0005794; GO:0005829; GO:0005874; GO:0007032; GO:0007040; GO:0008333; GO:0015031; GO:0045022
GBRW01002344.1	GBRW01002344.1.p1	NA	NA	Q8C419	GP158_MOUSE	Probable G-protein coupled receptor 158	Gpr158 Kiaa1136	GO:0004930; GO:0005886; GO:0007186; GO:0016020; GO:0016021; GO:0072659
GBRW01002353.1	GBRW01002353.1.p1	NA	NA	Q5VYJ5	MALR1_HUMAN	MAM and LDL-receptor class A domain-containing protein 1	MALRD1 C10orf112 DIET1	GO:0005794; GO:0016021; GO:0030659; GO:0042632; GO:0070858
GBRW01002356.1	GBRW01002356.1.p1	NA	NA	P0C8G6	PV21_POMCA	Perivitellin-2 67 kDa subunit (PcPV2 67 kDa subunit) (PcPV2-67) (PV2 MACPF subunit)	NA	GO:0045735; GO:0090729
GBRW01002366.1	GBRW01002366.1.p1	NA	NA	Q6NVP7	PABP2_XENTR	Polyadenylate-binding protein 2 (PABP-2) (Poly(A)-binding protein 2) (Nuclear poly(A)-binding protein 1) (Poly(A)-binding protein II) (PABII) (Polyadenylate-binding nuclear protein 1)	pabpn1 TGas130l12.1	GO:0000165; GO:0003723; GO:0005634; GO:0005737; GO:0006378; GO:0008143; GO:0042405; GO:0070063; GO:0071222; GO:1904247; GO:1990904
GBRW01002369.1	GBRW01002369.1.p1	NA	NA	Q8JHE9	APH1B_DANRE	Gamma-secretase subunit Aph-1b (Anterior-pharynx-defective protein 1b)	aph1b psfl	GO:0004175; GO:0005783; GO:0005887; GO:0007219; GO:0007220; GO:0016485; GO:0043085; GO:0070765
GBRW01002384.1	GBRW01002384.1.p1	NA	NA	P05202	AATM_MOUSE	Aspartate aminotransferase, mitochondrial (mAspAT) (EC 2.6.1.1) (EC 2.6.1.7) (Fatty acid-binding protein) (FABP-1) (Glutamate oxaloacetate transaminase 2) (Kynurenine aminotransferase 4) (Kynurenine aminotransferase IV) (Kynurenine--oxoglutarate transaminase 4) (Kynurenine--oxoglutarate transaminase IV) (Plasma membrane-associated fatty acid-binding protein) (FABPpm) (Transaminase A)	Got2 Got-2	GO:0004069; GO:0005543; GO:0005739; GO:0005743; GO:0005759; GO:0005886; GO:0006103; GO:0006107; GO:0006520; GO:0006531; GO:0006532; GO:0006533; GO:0006536; GO:0007565; GO:0007595; GO:0009986; GO:0014850; GO:0015908; GO:0016212; GO:0016597; GO:0019550; GO:0019551; GO:0019899; GO:0030170; GO:0030315; GO:0031406; GO:0032868; GO:0032991; GO:0042383; GO:0042803; GO:0043204; GO:0043209; GO:0043278; GO:…
GBRW01002387.1	GBRW01002387.1.p1	NA	NA	P18910	ANPRA_RAT	Atrial natriuretic peptide receptor 1 (EC 4.6.1.2) (Atrial natriuretic peptide receptor type A) (ANP-A) (ANPR-A) (NPR-A) (Guanylate cyclase A) (GC-A)	Npr1	GO:0001653; GO:0004383; GO:0004672; GO:0005524; GO:0005525; GO:0005886; GO:0006182; GO:0007165; GO:0007166; GO:0007168; GO:0010753; GO:0016021; GO:0016941; GO:0017046; GO:0019901; GO:0019934; GO:0035556; GO:0042417; GO:0043235; GO:0048662; GO:0050880
GBRW01002408.1	GBRW01002408.1.p1	NA	NA	P23739	SUIS_RAT	Sucrase-isomaltase, intestinal [Cleaved into: Sucrase (EC 3.2.1.48); Isomaltase (EC 3.2.1.10)]	Si	GO:0004564; GO:0004574; GO:0004575; GO:0005903; GO:0005975; GO:0007568; GO:0007584; GO:0009744; GO:0009750; GO:0016021; GO:0016324; GO:0030246; GO:0032868; GO:0033189; GO:0042594; GO:0045121; GO:0051384
GBRW01002414.1	GBRW01002414.1.p1	NA	NA	P20742	PZP_HUMAN	Pregnancy zone protein (C3 and PZP-like alpha-2-macroglobulin domain-containing protein 6)	PZP CPAMD6	GO:0004866; GO:0004867; GO:0005576; GO:0007565; GO:0070062; GO:0072562
GBRW01002422.1	GBRW01002422.1.p1	NA	NA	Q9H0D6	XRN2_HUMAN	5'-3' exoribonuclease 2 (EC 3.1.13.-) (DHM1-like protein) (DHP protein)	XRN2	GO:0000175; GO:0000738; GO:0001147; GO:0003723; GO:0004518; GO:0004534; GO:0005634; GO:0005654; GO:0005730; GO:0006353; GO:0006364; GO:0006396; GO:0006397; GO:0006401; GO:0007283; GO:0008409; GO:0016020; GO:0016070; GO:0016235; GO:0021766; GO:0030182; GO:0046872; GO:0060041
GBRW01002433.1	GBRW01002433.1.p1	NA	NA	O60244	MED14_HUMAN	Mediator of RNA polymerase II transcription subunit 14 (Activator-recruited cofactor 150 kDa component) (ARC150) (Cofactor required for Sp1 transcriptional activation subunit 2) (CRSP complex subunit 2) (Mediator complex subunit 14) (RGR1 homolog) (hRGR1) (Thyroid hormone receptor-associated protein complex 170 kDa component) (Trap170) (Transcriptional coactivator CRSP150) (Vitamin D3 receptor-in…	MED14 ARC150 CRSP2 CXorf4 DRIP150 EXLM1 RGR1 TRAP170	GO:0003712; GO:0003713; GO:0005634; GO:0005654; GO:0006357; GO:0006367; GO:0016020; GO:0016592; GO:0019827; GO:0030374; GO:0030518; GO:0042809; GO:0045893; GO:0045944; GO:0070847
GBRW01002435.1	GBRW01002435.1.p1	NA	NA	Q9NR20	DYRK4_HUMAN	Dual specificity tyrosine-phosphorylation-regulated kinase 4 (EC 2.7.12.1)	DYRK4	GO:0004674; GO:0004712; GO:0004713; GO:0005524; GO:0005634; GO:0005737; GO:0043231; GO:0046872
GBRW01002437.1	GBRW01002437.1.p1	NA	NA	P25867	UBCD1_DROME	Ubiquitin-conjugating enzyme E2-17 kDa (EC 2.3.2.23) (E2 ubiquitin-conjugating enzyme D1) (Protein effete) (Ubiquitin carrier protein) (Ubiquitin-protein ligase)	eff UbcD1 CG7425	GO:0000151; GO:0000209; GO:0000278; GO:0001745; GO:0001751; GO:0005524; GO:0005829; GO:0006511; GO:0007140; GO:0016322; GO:0016567; GO:0030718; GO:0031145; GO:0031625; GO:0031647; GO:0045676; GO:0045879; GO:0048132; GO:0051276; GO:0061630; GO:0061631; GO:0097039
GBRW01002442.1	GBRW01002442.1.p1	NA	NA	F1Q8W0	CATIN_DANRE	Cactin (zCactin)	cactin si:dkey-158a20.4 zgc:158620	GO:0001654; GO:0003407; GO:0005634; GO:0007399; GO:0008595; GO:0040019; GO:0045087
GBRW01002449.1	GBRW01002449.1.p1	NA	NA	Q810N6	ANR45_MOUSE	Ankyrin repeat domain-containing protein 45	Ankrd45	NA
GBRW01002468.1	GBRW01002468.1.p1	NA	NA	P80513	MANF_BOVIN	Mesencephalic astrocyte-derived neurotrophic factor (Arginine-rich protein) (Protein ARMET)	MANF ARMET ARP	GO:0005615; GO:0005783; GO:0006986; GO:0008083; GO:0008289; GO:0031175; GO:0033018; GO:0071542
GBRW01002469.1	GBRW01002469.1.p1	NA	NA	Q9PTS8	ACHA9_CHICK	Neuronal acetylcholine receptor subunit alpha-9 (Nicotinic acetylcholine receptor subunit alpha-9) (NACHR alpha-9)	CHRNA9	GO:0004888; GO:0005262; GO:0005887; GO:0005892; GO:0007165; GO:0007204; GO:0007268; GO:0022848; GO:0030054; GO:0034220; GO:0042391; GO:0042472; GO:0043005; GO:0045202; GO:0045211; GO:0050877; GO:0050910
GBRW01002476.1	GBRW01002476.1.p1	NA	NA	Q80Z70	SE1L1_RAT	Protein sel-1 homolog 1 (Suppressor of lin-12-like protein 1) (Sel-1L)	Sel1l Sel1h	GO:0000839; GO:0005783; GO:0006641; GO:0007219; GO:0009306; GO:0016021; GO:0036503
GBRW01002480.1	GBRW01002480.1.p1	NA	NA	P17735	ATTY_HUMAN	Tyrosine aminotransferase (TAT) (EC 2.6.1.5) (L-tyrosine:2-oxoglutarate aminotransferase)	TAT	GO:0004838; GO:0005739; GO:0005829; GO:0006103; GO:0006536; GO:0006559; GO:0006572; GO:0006979; GO:0009058; GO:0016597; GO:0030170; GO:0046689; GO:0051384
GBRW01002487.1	GBRW01002487.1.p1	NA	NA	Q9U6A0	NCKX_DROME	Sodium/potassium/calcium exchanger Nckx30C (Na(+)/K(+)/Ca(2+)-exchange protein Nckx30C)	Nckx30C CG18660	GO:0005262; GO:0005887; GO:0006814; GO:0006816; GO:0006874; GO:0008273; GO:0015293; GO:0016021; GO:0048749; GO:0070588
GBRW01002491.1	GBRW01002491.1.p1	NA	NA	P00747	PLMN_HUMAN	Plasminogen (EC 3.4.21.7) [Cleaved into: Plasmin heavy chain A; Activation peptide; Angiostatin; Plasmin heavy chain A, short form; Plasmin light chain B]	PLG	GO:0002576; GO:0004175; GO:0004252; GO:0005102; GO:0005576; GO:0005615; GO:0005886; GO:0006508; GO:0007596; GO:0008236; GO:0008285; GO:0009986; GO:0010812; GO:0019899; GO:0019900; GO:0019904; GO:0022617; GO:0031093; GO:0031232; GO:0034185; GO:0042730; GO:0043536; GO:0044218; GO:0044267; GO:0048771; GO:0051087; GO:0051702; GO:0051918; GO:0051919; GO:0052182; GO:0052213; GO:0062023; GO:0070062; GO:…
GBRW01002542.1	GBRW01002542.1.p1	NA	NA	O35382	EXOC4_MOUSE	Exocyst complex component 4 (Exocyst complex component Sec8)	Exoc4 Sec8 Sec8l1	GO:0000145; GO:0005737; GO:0005886; GO:0005902; GO:0006612; GO:0006887; GO:0006893; GO:0006904; GO:0007268; GO:0008021; GO:0014069; GO:0017160; GO:0030010; GO:0030165; GO:0030426; GO:0031252; GO:0032584; GO:0032991; GO:0035748; GO:0043005; GO:0043025; GO:0043198; GO:0043209; GO:0044091; GO:0044877; GO:0045202; GO:0047485; GO:0048341; GO:0048709; GO:0050850; GO:0051223; GO:0055108; GO:0090522; GO:…
GBRW01002547.1	GBRW01002547.1.p1	NA	NA	Q868Z9	PPN_DROME	Papilin	Ppn CG33103	GO:0004867; GO:0005201; GO:0005604; GO:0007275; GO:0008233; GO:0030198
GBRW01002557.1	GBRW01002557.1.p1	NA	NA	P01003	IOVO_COTJA	Ovomucoid	NA	GO:0004867; GO:0005576
GBRW01002559.1	GBRW01002559.1.p1	NA	NA	Q96I25	SPF45_HUMAN	Splicing factor 45 (45 kDa-splicing factor) (RNA-binding motif protein 17)	RBM17 SPF45	GO:0000380; GO:0000381; GO:0000398; GO:0003723; GO:0005654; GO:0005681; GO:0006281
GBRW01002574.1	GBRW01002574.1.p1	NA	NA	Q6P9J9	ANO6_MOUSE	Anoctamin-6 (Small-conductance calcium-activated nonselective cation channel) (SCAN channel) (Transmembrane protein 16F)	Ano6 Tmem16f	GO:0002407; GO:0002543; GO:0005227; GO:0005229; GO:0005244; GO:0005247; GO:0005829; GO:0005886; GO:0006812; GO:0006821; GO:0007596; GO:0017121; GO:0017128; GO:0030501; GO:0032060; GO:0034707; GO:0034767; GO:0035590; GO:0035630; GO:0035725; GO:0042803; GO:0043065; GO:0045794; GO:0046931; GO:0060100; GO:0061588; GO:0061589; GO:0061590; GO:0061591; GO:0070588; GO:0090026; GO:0097045; GO:1902476; GO:…
GBRW01002576.1	GBRW01002576.1.p1	NA	NA	Q9NZF1	PLAC8_HUMAN	Placenta-specific gene 8 protein (Protein C15)	PLAC8 BM-004	GO:0003682; GO:0005576; GO:0008284; GO:0009409; GO:0035578; GO:0040015; GO:0042742; GO:0043066; GO:0043312; GO:0045944; GO:0050873; GO:0120162
GBRW01002617.1	GBRW01002617.1.p1	NA	NA	Q28146	NRX1A_BOVIN	Neurexin-1 (Neurexin I-alpha) (Neurexin-1-alpha)	NRXN1	GO:0007155; GO:0016021; GO:0030054; GO:0042734; GO:0046872; GO:0097109
GBRW01002631.1	GBRW01002631.1.p1	NA	NA	Q5ZIN1	NUDC_CHICK	Nuclear migration protein nudC (Nuclear distribution protein C homolog)	NUDC RCJMB04_24m10	GO:0005737; GO:0005874; GO:0006457; GO:0007049; GO:0032502; GO:0051082; GO:0051301
GBRW01002640.1	GBRW01002640.1.p1	NA	NA	P10076	ZFP26_MOUSE	Zinc finger protein 26 (Zfp-26) (Protein mKR3)	Zfp26 Kiaa4196 Mkr3 Zfp-26	GO:0003677; GO:0005634; GO:0006355; GO:0046872
GBRW01002654.1	GBRW01002654.1.p1	NA	NA	O08730	GLYG_RAT	Glycogenin-1 (GN-1) (GN1) (EC 2.4.1.186)	Gyg1 Gyg	GO:0005536; GO:0005978; GO:0008466; GO:0030145; GO:0042803; GO:0102751
GBRW01002658.1	GBRW01002658.1.p1	NA	NA	Q9Z2M7	PMM2_MOUSE	Phosphomannomutase 2 (PMM 2) (EC 5.4.2.8)	Pmm2	GO:0004615; GO:0005634; GO:0005737; GO:0005829; GO:0006013; GO:0006487; GO:0009298; GO:0043025; GO:0045047
GBRW01002723.1	GBRW01002723.1.p1	NA	NA	Q9BZC7	ABCA2_HUMAN	ATP-binding cassette sub-family A member 2 (ATP-binding cassette transporter 2) (ATP-binding cassette 2)	ABCA2 ABC2 KIAA1062	GO:0000166; GO:0005319; GO:0005524; GO:0005764; GO:0005765; GO:0005768; GO:0005815; GO:0006357; GO:0006629; GO:0006869; GO:0010008; GO:0016020; GO:0016021; GO:0016887; GO:0031410; GO:0032383; GO:0042493; GO:0042626; GO:0042632; GO:0043190; GO:0043231; GO:0048545; GO:0055085; GO:0070723
GBRW01002728.1	GBRW01002728.1.p2	NA	NA	P53596	SUCA_CAEEL	Succinate--CoA ligase [ADP/GDP-forming] subunit alpha, mitochondrial (EC 6.2.1.4) (EC 6.2.1.5) (Succinyl-CoA synthetase subunit alpha) (SCS-alpha)	sucl-1 C05G5.4	GO:0000166; GO:0004550; GO:0004775; GO:0004776; GO:0005739; GO:0005829; GO:0006099; GO:0006104; GO:0006105; GO:0009142; GO:0048037
GBRW01002766.1	GBRW01002766.1.p1	NA	NA	Q80ZQ9	ABITM_MOUSE	Protein Abitram (Actin-binding transcription modulator) (Protein Simiate)	Abitram Fam206a Simiate	GO:0003785; GO:0005634; GO:0016607; GO:0030027; GO:0030425; GO:0030426; GO:0030833; GO:0032433; GO:0048813; GO:0051015; GO:0051489
GBRW01002788.1	GBRW01002788.1.p1	NA	NA	P70031	CCKAR_XENLA	Cholecystokinin receptor (CCK-XLR)	cckar	GO:0004930; GO:0005886; GO:0016021
GBRW01002790.1	GBRW01002790.1.p1	NA	NA	Q28678	ICLN_RABIT	Methylosome subunit pICln (Chloride channel, nucleotide sensitive 1A) (Chloride conductance regulatory protein ICln) (I(Cln))	CLNS1A ICLN	GO:0000387; GO:0005634; GO:0005829; GO:0005856; GO:0005886; GO:0006821; GO:0006884; GO:0034709; GO:0034715
GBRW01002793.1	GBRW01002793.1.p1	NA	NA	Q32KH7	ARSI_CANLF	Arylsulfatase I (ASI) (EC 3.1.6.-)	ARSI	GO:0005576; GO:0005783; GO:0008484; GO:0046872
GBRW01002794.1	GBRW01002794.1.p1	NA	NA	Q90952	PON2_CHICK	Serum paraoxonase/arylesterase 2 (PON 2) (EC 3.1.1.2) (EC 3.1.8.1) (Aromatic esterase 2) (A-esterase 2) (Serum aryldialkylphosphatase 2)	PON2	GO:0004063; GO:0004064; GO:0005576; GO:0009636; GO:0016020; GO:0046872
GBRW01002842.1	GBRW01002842.1.p1	NA	NA	P25325	THTM_HUMAN	3-mercaptopyruvate sulfurtransferase (MST) (EC 2.8.1.2)	MPST TST2	GO:0000098; GO:0001822; GO:0001889; GO:0004792; GO:0005759; GO:0005829; GO:0009440; GO:0009636; GO:0016784; GO:0019346; GO:0021510; GO:0030054; GO:0042802; GO:0043005; GO:0045202; GO:0070062; GO:0070814
GBRW01002851.1	GBRW01002851.1.p1	NA	NA	Q80W32	DRC9_MOUSE	Dynein regulatory complex protein 9 (IQ domain-containing protein G)	Iqcg Drc9	GO:0002177; GO:0005516; GO:0005737; GO:0005829; GO:0007286; GO:0007288; GO:0030544; GO:0031514; GO:0036126; GO:0044782
GBRW01002863.1	GBRW01002863.1.p1	NA	NA	Q63722	JAG1_RAT	Protein jagged-1 (Jagged1) (CD antigen CD339)	Jag1	GO:0001709; GO:0005112; GO:0005509; GO:0005886; GO:0005912; GO:0007219; GO:0010628; GO:0016021; GO:0016324; GO:0031100; GO:0042060; GO:0042127; GO:0042491; GO:0045596; GO:0045747; GO:0048018; GO:0062043; GO:0072006; GO:0072015
GBRW01002880.1	GBRW01002880.1.p1	NA	NA	Q8SPI0	APOD_MACFA	Apolipoprotein D (Apo-D) (ApoD)	APOD QccE-15083	GO:0000302; GO:0005615; GO:0005783; GO:0006006; GO:0006629; GO:0006869; GO:0007420; GO:0007568; GO:0010642; GO:0014012; GO:0015485; GO:0022626; GO:0030425; GO:0042246; GO:0042308; GO:0042493; GO:0043025; GO:0048471; GO:0048662; GO:0048678; GO:0051895; GO:0060588; GO:0071638; GO:1900016; GO:2000098; GO:2000405
GBRW01002898.1	GBRW01002898.1.p1	NA	NA	Q96P65	QRFPR_HUMAN	Pyroglutamylated RF-amide peptide receptor (AQ27) (G-protein coupled receptor 103) (Orexigenic neuropeptide QRFP receptor) (SP9155)	QRFPR GPR103	GO:0004930; GO:0004983; GO:0005886; GO:0007186; GO:0016021
GBRW01002929.1	GBRW01002929.1.p1	NA	NA	P25169	AT1B1_ARTSF	Sodium/potassium-transporting ATPase subunit beta (Sodium/potassium-dependent ATPase beta subunit)	NA	GO:0005890; GO:0006813; GO:0006814
GBRW01002975.1	GBRW01002975.1.p1	NA	NA	Q9DE27	RUVB2_XENLA	RuvB-like 2 (EC 3.6.4.12) (Reptin)	ruvbl2	GO:0000812; GO:0005524; GO:0006281; GO:0006310; GO:0031011; GO:0035267; GO:0043141; GO:0071339; GO:0097255
GBRW01002985.1	GBRW01002985.1.p1	NA	NA	Q9VW26	OAT_DROME	Ornithine aminotransferase, mitochondrial (EC 2.6.1.13) (Ornithine--oxo-acid aminotransferase)	Oat CG8782	GO:0004587; GO:0005737; GO:0005739; GO:0005759; GO:0006591; GO:0010121; GO:0019544; GO:0030170; GO:0055129
GBRW01002986.1	GBRW01002986.1.p1	NA	NA	P04181	OAT_HUMAN	Ornithine aminotransferase, mitochondrial (EC 2.6.1.13) (Ornithine delta-aminotransferase) (Ornithine--oxo-acid aminotransferase) [Cleaved into: Ornithine aminotransferase, hepatic form; Ornithine aminotransferase, renal form]	OAT	GO:0004587; GO:0005654; GO:0005737; GO:0005739; GO:0005759; GO:0007601; GO:0008652; GO:0010121; GO:0019544; GO:0030170; GO:0034214; GO:0055129
GBRW01002989.1	GBRW01002989.1.p1	NA	NA	Q9D119	PPR27_MOUSE	Protein phosphatase 1 regulatory subunit 27 (Dysferlin-interacting protein 1)	Ppp1r27 Dysfip1	GO:0004864; GO:0010923; GO:0019902
GBRW01003007.1	GBRW01003007.1.p1	NA	NA	P23128	DDX6_DROME	ATP-dependent RNA helicase me31b (EC 3.6.4.13) (Maternal expression at 31B)	me31B CG4916	GO:0000932; GO:0003723; GO:0004386; GO:0005524; GO:0005737; GO:0007279; GO:0030707; GO:0033962; GO:0035195; GO:0036464; GO:0043025; GO:0043186; GO:0046959; GO:0050688; GO:0060148; GO:0071598; GO:0071683; GO:0090328; GO:0098794; GO:0150011; GO:1905618; GO:1990120; GO:1990124; GO:2000766
GBRW01003020.1	GBRW01003020.1.p1	NA	NA	Q6P5U7	NWD2_MOUSE	NACHT and WD repeat domain-containing protein 2 (Leucine-rich repeat and WD repeat-containing protein KIAA1239)	Nwd2 Kiaa1239	GO:0042273; GO:0051082
GBRW01003030.1	GBRW01003030.1.p1	NA	NA	Q5RBP9	MPEG1_PONAB	Macrophage-expressed gene 1 protein (Macrophage gene 1 protein) (Mpg-1)	MPEG1	GO:0016021
GBRW01003049.1	GBRW01003049.1.p1	NA	NA	Q91VU7	PUS7_MOUSE	Pseudouridylate synthase 7 homolog (EC 5.4.99.-)	Pus7 Kiaa1897	GO:0003723; GO:0005634; GO:0009982; GO:0017148; GO:0019899; GO:0031119; GO:1902036; GO:1990481; GO:2000380
GBRW01003067.1	GBRW01003067.1.p1	NA	NA	Q9I969	TXLNB_CHICK	Beta-taxilin (Muscle-derived protein 77)	TXLNB MDP77	GO:0005615; GO:0005737; GO:0010976; GO:0019905; GO:0030017
GBRW01003079.1	GBRW01003079.1.p1	NA	NA	A4QP78	CNO11_DANRE	CCR4-NOT transcription complex subunit 11	cnot11 zgc:163002	GO:0005634; GO:0005737; GO:0006417; GO:0030014; GO:0031047
GBRW01003090.1	GBRW01003090.1.p1	NA	NA	G3MWR8	MICA3_BOVIN	[F-actin]-monooxygenase MICAL3 (EC 1.14.13.225) (Molecule interacting with CasL protein 3) (MICAL-3)	MICAL3	GO:0003779; GO:0005634; GO:0005654; GO:0005819; GO:0005829; GO:0005886; GO:0005938; GO:0006887; GO:0007010; GO:0016709; GO:0017137; GO:0030042; GO:0030496; GO:0042995; GO:0046872; GO:0055114; GO:0071949
GBRW01003094.1	GBRW01003094.1.p1	NA	NA	O01812	FABP6_CAEEL	Fatty acid-binding protein homolog 6	lbp-6 W02D3.5	GO:0008289
GBRW01003109.1	GBRW01003109.1.p1	NA	NA	Q9BZC7	ABCA2_HUMAN	ATP-binding cassette sub-family A member 2 (ATP-binding cassette transporter 2) (ATP-binding cassette 2)	ABCA2 ABC2 KIAA1062	GO:0000166; GO:0005319; GO:0005524; GO:0005764; GO:0005765; GO:0005768; GO:0005815; GO:0006357; GO:0006629; GO:0006869; GO:0010008; GO:0016020; GO:0016021; GO:0016887; GO:0031410; GO:0032383; GO:0042493; GO:0042626; GO:0042632; GO:0043190; GO:0043231; GO:0048545; GO:0055085; GO:0070723
GBRW01003117.1	GBRW01003117.1.p1	NA	NA	Q5RJF7	CA2D4_MOUSE	Voltage-dependent calcium channel subunit alpha-2/delta-4 (Voltage-gated calcium channel subunit alpha-2/delta-4) [Cleaved into: Voltage-dependent calcium channel subunit alpha-2-4; Voltage-dependent calcium channel subunit delta-4]	Cacna2d4	GO:0005245; GO:0005891; GO:0034765; GO:0046872; GO:0050908; GO:0070588
GBRW01003124.1	GBRW01003124.1.p1	NA	NA	P23787	TERA_XENLA	Transitional endoplasmic reticulum ATPase (TER ATPase) (EC 3.6.4.6) (15S Mg(2+)-ATPase p97 subunit) (p97) (Valosin-containing protein) (VCP)	vcp	GO:0000785; GO:0005524; GO:0005634; GO:0005737; GO:0005783; GO:0005829; GO:0006302; GO:0006914; GO:0006974; GO:0008289; GO:0010494; GO:0010498; GO:0016236; GO:0016567; GO:0016887; GO:0018279; GO:0019985; GO:0030433; GO:0032510; GO:0034214; GO:0034605; GO:0035617; GO:0035861; GO:0036503; GO:0043161; GO:0044877; GO:0061857; GO:0097352; GO:1903843
GBRW01003128.1	GBRW01003128.1.p1	NA	NA	Q9Y6L7	TLL2_HUMAN	Tolloid-like protein 2 (EC 3.4.24.-)	TLL2 KIAA0932	GO:0004222; GO:0004252; GO:0005509; GO:0005576; GO:0007275; GO:0008270; GO:0022617; GO:0030154; GO:0048632
GBRW01003137.1	GBRW01003137.1.p1	NA	NA	P56276	MYLK_MELGA	Telokin	NA	GO:0005516
GBRW01003148.1	GBRW01003148.1.p1	NA	NA	Q96PH1	NOX5_HUMAN	NADPH oxidase 5 (EC 1.6.3.-)	NOX5	GO:0001525; GO:0001935; GO:0005509; GO:0005783; GO:0005789; GO:0005886; GO:0006915; GO:0006952; GO:0008283; GO:0010155; GO:0015252; GO:0016175; GO:0020037; GO:0034599; GO:0042554; GO:0043012; GO:0043020; GO:0050660; GO:0050661; GO:0050663; GO:0055114; GO:0061640; GO:2000379
GBRW01003149.1	GBRW01003149.1.p1	NA	NA	Q494W8	CRFM7_HUMAN	CHRNA7-FAM7A fusion protein (CHRNA7-DR1) (D-10)	CHRFAM7A	GO:0004888; GO:0005230; GO:0005887; GO:0005892; GO:0007165; GO:0007268; GO:0007271; GO:0034220; GO:0042166; GO:0042391; GO:0043005; GO:0045202; GO:0050877
GBRW01003172.1	GBRW01003172.1.p1	NA	NA	Q8WUD6	CHPT1_HUMAN	Cholinephosphotransferase 1 (hCPT1) (EC 2.7.8.2) (AAPT1-like protein) (Diacylglycerol cholinephosphotransferase 1)	CHPT1 CPT1 MSTP022	GO:0000139; GO:0001558; GO:0004142; GO:0005789; GO:0005794; GO:0006629; GO:0006656; GO:0006657; GO:0006663; GO:0016020; GO:0016021; GO:0016780; GO:0019992; GO:0043231; GO:0046872
GBRW01003240.1	GBRW01003240.1.p1	NA	NA	Q9VCA9	SPCS3_DROME	Signal peptidase complex subunit 3 (EC 3.4.-.-) (Microsomal signal peptidase 22 kDa subunit) (SPC22) (SPase 22 kDa subunit)	Spase22-23 CG5677	GO:0005787; GO:0006465; GO:0008233; GO:0016021; GO:0031090; GO:0045047
GBRW01003265.1	GBRW01003265.1.p1	NA	NA	Q6PGY6	UFL1_DANRE	E3 UFM1-protein ligase 1 (EC 2.3.2.-) (E3 UFM1-protein transferase 1)	ufl1 zgc:63562	GO:0005783; GO:0032088; GO:0071568; GO:0071569
GBRW01003275.1	GBRW01003275.1.p1	NA	NA	Q5XIJ8	DRC2_RAT	Dynein regulatory complex subunit 2 (Coiled-coil domain-containing protein 65)	Ccdc65 Drc2	GO:0003352; GO:0005858; GO:0005930; GO:0031514; GO:0060285; GO:0070286
GBRW01003296.1	GBRW01003296.1.p1	NA	NA	Q8N1D5	CA158_HUMAN	Uncharacterized protein C1orf158	C1orf158	NA
GBRW01003307.1	GBRW01003307.1.p1	NA	NA	Q5PQ53	PEF1_XENLA	Peflin (PEF protein with a long N-terminal hydrophobic domain) (Penta-EF hand domain-containing protein 1)	pef1	GO:0000139; GO:0005509; GO:0005783; GO:0006888; GO:0014029; GO:0014032; GO:0030127; GO:0048208; GO:0060090; GO:1902527
GBRW01003330.1	GBRW01003330.1.p2	NA	NA	Q6NWK2	AP2MA_DANRE	AP-2 complex subunit mu-A (AP-2 mu-A chain) (Clathrin assembly protein complex 2 mu-A medium chain) (Clathrin coat assembly protein AP50-A) (Clathrin coat-associated protein AP50-A) (Mu2-adaptin-A) (Plasma membrane adaptor AP-2 50 kDa protein A)	ap2m1a si:ch211-252f13.2 zgc:85653	GO:0005886; GO:0005905; GO:0006886; GO:0006897; GO:0008289; GO:0016055; GO:0030131
GBRW01003342.1	GBRW01003342.1.p1	NA	NA	Q8WXX0	DYH7_HUMAN	Dynein heavy chain 7, axonemal (Axonemal beta dynein heavy chain 7) (Ciliary dynein heavy chain 7) (Dynein heavy chain-like protein 2) (hDHC2)	DNAH7 KIAA0944	GO:0003341; GO:0003777; GO:0005509; GO:0005524; GO:0005829; GO:0005858; GO:0005874; GO:0005929; GO:0007018; GO:0008569; GO:0030286; GO:0036156; GO:0036159; GO:0045503; GO:0045505; GO:0051959; GO:0060285
GBRW01003352.1	GBRW01003352.1.p2	NA	NA	P60868	RS20_RAT	40S ribosomal protein S20	Rps20	GO:0003723; GO:0003735; GO:0006412; GO:0022627
GBRW01003359.1	GBRW01003359.1.p1	NA	NA	P52486	UBCD4_DROME	Ubiquitin-conjugating enzyme E2-22 kDa (EC 2.3.2.23) (E2 ubiquitin-conjugating enzyme 4) (Ubiquitin carrier protein) (Ubiquitin-protein ligase)	Ubc4 UbcD4 CG8284	GO:0000209; GO:0004842; GO:0005524; GO:0005634; GO:0031625; GO:0061631; GO:0070628
GBRW01003387.1	GBRW01003387.1.p2	NA	NA	P52564	MP2K6_HUMAN	Dual specificity mitogen-activated protein kinase kinase 6 (MAP kinase kinase 6) (MAPKK 6) (EC 2.7.12.2) (MAPK/ERK kinase 6) (MEK 6) (Stress-activated protein kinase kinase 3) (SAPK kinase 3) (SAPKK-3) (SAPKK3)	MAP2K6 MEK6 MKK6 PRKMK6 SKK3	GO:0000187; GO:0002931; GO:0004674; GO:0004708; GO:0004713; GO:0005524; GO:0005634; GO:0005654; GO:0005737; GO:0005829; GO:0005856; GO:0006915; GO:0006975; GO:0007050; GO:0007165; GO:0019901; GO:0022602; GO:0023014; GO:0031098; GO:0032147; GO:0032308; GO:0042493; GO:0042802; GO:0043065; GO:0051770; GO:0060048; GO:0070423; GO:0072709; GO:0120163
GBRW01003467.1	GBRW01003467.1.p1	NA	NA	Q8TAQ2	SMRC2_HUMAN	SWI/SNF complex subunit SMARCC2 (BRG1-associated factor 170) (BAF170) (SWI/SNF complex 170 kDa subunit) (SWI/SNF-related matrix-associated actin-dependent regulator of chromatin subfamily C member 2)	SMARCC2 BAF170	GO:0000790; GO:0000981; GO:0003677; GO:0003713; GO:0005654; GO:0006337; GO:0006338; GO:0006357; GO:0007399; GO:0016514; GO:0032991; GO:0043044; GO:0045892; GO:0045893; GO:0071564; GO:0071565
GBRW01003473.1	GBRW01003473.1.p2	NA	NA	J3S6Y1	TSEAR_MOUSE	Thrombospondin-type laminin G domain and EAR repeat-containing protein (TSP-EAR)	Tspear Tnep1	GO:0005576; GO:0007605; GO:0009986; GO:0032420; GO:0060170
GBRW01003475.1	GBRW01003475.1.p1	NA	NA	Q53RE8	ANR39_HUMAN	Ankyrin repeat domain-containing protein 39	ANKRD39 HSPC200	NA
GBRW01003483.1	GBRW01003483.1.p1	NA	NA	P15684	AMPN_RAT	Aminopeptidase N (AP-N) (rAPN) (EC 3.4.11.2) (Alanyl aminopeptidase) (Aminopeptidase M) (AP-M) (Kidney Zn peptidase) (KZP) (Microsomal aminopeptidase) (CD antigen CD13)	Anpep	GO:0001525; GO:0004177; GO:0005737; GO:0005886; GO:0006508; GO:0008270; GO:0016021; GO:0030154; GO:0031526; GO:0035814; GO:0042277; GO:0043171; GO:0070006
GBRW01003496.1	GBRW01003496.1.p1	NA	NA	Q5ZMP7	AP3M1_CHICK	AP-3 complex subunit mu-1 (AP-3 adaptor complex mu3A subunit) (Adaptor-related protein complex 3 subunit mu-1) (Mu-adaptin 3A) (Mu3A-adaptin)	AP3M1 RCJMB04_1h22	GO:0005794; GO:0006886; GO:0008089; GO:0030131; GO:0030659; GO:0048490; GO:1904115
GBRW01003515.1	GBRW01003515.1.p1	NA	NA	P83606	BMTI6_RHIMP	Kunitz-type serine protease inhibitor 6 (BmTI-6) (Fragment)	NA	GO:0004867; GO:0005576
GBRW01003519.1	GBRW01003519.1.p1	NA	NA	Q6IMX7	HPBP1_RAT	Hsp70-binding protein 1 (HspBP1) (Heat shock protein-binding protein 1) (Hsp70-interacting protein 1)	Hspbp1 Hspbp	GO:0000774; GO:0005737; GO:0005783; GO:0031398; GO:0031625; GO:0032436
GBRW01003528.1	GBRW01003528.1.p1	NA	NA	P90789	NDUB7_CAEEL	NADH dehydrogenase [ubiquinone] 1 beta subcomplex subunit 7	D2030.4	GO:0005743; GO:0005758; GO:0008137; GO:0070469
GBRW01003539.1	GBRW01003539.1.p1	NA	NA	Q7T312	CCD25_DANRE	Coiled-coil domain-containing protein 25	ccdc25 zgc:64173	NA
GBRW01003541.1	GBRW01003541.1.p2	NA	NA	Q9JM93	AR6P4_MOUSE	ADP-ribosylation factor-like protein 6-interacting protein 4 (ARL-6-interacting protein 4) (Aip-4) (Splicing factor SRrp37)	Arl6ip4	GO:0005730; GO:0006397; GO:0008380; GO:0016607
GBRW01003572.1	GBRW01003572.1.p1	NA	NA	B4PD96	CUE_DROYA	Protein cueball	cue GE20954	GO:0005509; GO:0005886; GO:0007283; GO:0016021; GO:0045938; GO:0048477; GO:0070328
GBRW01003581.1	GBRW01003581.1.p1	NA	NA	Q6P861	PP4C_XENTR	Serine/threonine-protein phosphatase 4 catalytic subunit (PP4C) (Pp4) (EC 3.1.3.16)	ppp4c	GO:0004721; GO:0005634; GO:0005737; GO:0005815; GO:0046872
GBRW01003587.1	GBRW01003587.1.p1	NA	NA	Q8N9F8	ZN454_HUMAN	Zinc finger protein 454	ZNF454	GO:0000981; GO:0003677; GO:0005634; GO:0046872
GBRW01003599.1	GBRW01003599.1.p1	NA	NA	P50395	GDIB_HUMAN	Rab GDP dissociation inhibitor beta (Rab GDI beta) (Guanosine diphosphate dissociation inhibitor 2) (GDI-2)	GDI2 RABGDIB	GO:0003723; GO:0005093; GO:0005096; GO:0005576; GO:0005737; GO:0005794; GO:0005829; GO:0005925; GO:0007165; GO:0007264; GO:0015031; GO:0016020; GO:0031267; GO:0031982; GO:0034774; GO:0035578; GO:0043312; GO:0045202; GO:0051056; GO:0070062
GBRW01003615.1	GBRW01003615.1.p1	NA	NA	Q8IXY8	PPIL6_HUMAN	Probable inactive peptidyl-prolyl cis-trans isomerase-like 6 (PPIase) (Cyclophilin-like protein PPIL6) (Rotamase PPIL6)	PPIL6	GO:0003755; GO:0016018; GO:0042026; GO:0051082
GBRW01003632.1	GBRW01003632.1.p1	NA	NA	Q9P2D7	DYH1_HUMAN	Dynein heavy chain 1, axonemal (Axonemal beta dynein heavy chain 1) (Ciliary dynein heavy chain 1) (Heat shock regulated protein 1) (HSRF-1) (hDHC7)	DNAH1 DHC7 DNAHC1 KIAA1410	GO:0003351; GO:0003777; GO:0005524; GO:0005858; GO:0005874; GO:0005930; GO:0007018; GO:0007288; GO:0008569; GO:0030286; GO:0030317; GO:0036126; GO:0036156; GO:0036159; GO:0045503; GO:0045505; GO:0051959; GO:0060285; GO:0060294
GBRW01003642.1	GBRW01003642.1.p1	NA	NA	Q9JIA9	CATR_MOUSE	Cathepsin R (EC 3.4.22.-)	Ctsr Catr	GO:0004197; GO:0005615; GO:0005764; GO:0008234; GO:0030163; GO:0051603
GBRW01003644.1	GBRW01003644.1.p1	NA	NA	P10605	CATB_MOUSE	Cathepsin B (EC 3.4.22.1) (Cathepsin B1) [Cleaved into: Cathepsin B light chain; Cathepsin B heavy chain]	Ctsb	GO:0004175; GO:0004197; GO:0005518; GO:0005576; GO:0005615; GO:0005730; GO:0005737; GO:0005739; GO:0005764; GO:0006508; GO:0008233; GO:0008234; GO:0009897; GO:0009986; GO:0016324; GO:0030574; GO:0030855; GO:0030984; GO:0042277; GO:0042383; GO:0042470; GO:0043231; GO:0043394; GO:0043621; GO:0044877; GO:0046697; GO:0046718; GO:0048471; GO:0050790; GO:0051603; GO:0060548; GO:0062023; GO:0097067
GBRW01003645.1	GBRW01003645.1.p1	NA	NA	P19092	CYSP1_HAECO	Cathepsin B-like cysteine proteinase 1 (EC 3.4.22.-)	AC-1	GO:0008234
GBRW01003658.1	GBRW01003658.1.p1	NA	NA	P34416	LASP1_CAEEL	LIM and SH3 domain protein F42H10.3	F42H10.3	GO:0030054; GO:0046872; GO:0055120
GBRW01003659.1	GBRW01003659.1.p1	NA	NA	P34416	LASP1_CAEEL	LIM and SH3 domain protein F42H10.3	F42H10.3	GO:0030054; GO:0046872; GO:0055120
GBRW01003660.1	GBRW01003660.1.p1	NA	NA	Q8I7C3	LASP1_DROME	LIM and SH3 domain protein Lasp	Lasp CG3849	GO:0003779; GO:0005829; GO:0005925; GO:0007279; GO:0007283; GO:0007291; GO:0014881; GO:0030018; GO:0031672; GO:0045214; GO:0045856; GO:0046872; GO:0070864; GO:0071689
GBRW01003662.1	GBRW01003662.1.p1	NA	NA	Q9WU78	PDC6I_MOUSE	Programmed cell death 6-interacting protein (ALG-2-interacting protein 1) (ALG-2-interacting protein X) (E2F1-inducible protein) (Eig2)	Pdcd6ip Aip1 Alix	GO:0000281; GO:0000915; GO:0001772; GO:0005737; GO:0005815; GO:0005829; GO:0005923; GO:0006915; GO:0010824; GO:0015031; GO:0017124; GO:0031871; GO:0039702; GO:0042470; GO:0042641; GO:0042802; GO:0042803; GO:0043209; GO:0045199; GO:0046755; GO:0046983; GO:0048306; GO:0051260; GO:0061952; GO:0070062; GO:0070830; GO:0070971; GO:0090543; GO:0090559; GO:0090611; GO:1903543; GO:1903551; GO:1903553
GBRW01003672.1	GBRW01003672.1.p1	NA	NA	Q62703	RCN2_RAT	Reticulocalbin-2 (Calcium-binding protein ERC-55) (Taipoxin-associated calcium-binding protein 49) (TCBP-49)	Rcn2 Erc55	GO:0005509; GO:0005730; GO:0005783; GO:0005788
GBRW01003711.1	GBRW01003711.1.p1	NA	NA	Q5VUM1	SDHF4_HUMAN	Succinate dehydrogenase assembly factor 4, mitochondrial (SDH assembly factor 4) (SDHAF4)	SDHAF4 C6orf57	GO:0003407; GO:0005749; GO:0005759; GO:0008177; GO:0034553; GO:0045087; GO:0045333
GBRW01003714.1	GBRW01003714.1.p1	NA	NA	Q6BEA0	PLXA4_DANRE	Plexin-A4	plxna4	GO:0001763; GO:0002116; GO:0005887; GO:0007162; GO:0007411; GO:0007414; GO:0008360; GO:0016021; GO:0017154; GO:0030334; GO:0043087; GO:0050772; GO:1902287
GBRW01003716.1	GBRW01003716.1.p1	NA	NA	P00129	QCR7_BOVIN	Cytochrome b-c1 complex subunit 7 (Complex III subunit 7) (Complex III subunit VII) (QP-C) (Ubiquinol-cytochrome c reductase complex 14 kDa protein)	UQCRB	GO:0005750; GO:0006122; GO:0009060; GO:0034551
GBRW01003723.1	GBRW01003723.1.p1	NA	NA	Q1HQF8	KTAP2_AEDAE	Protein KRTCAP2 homolog (Dolichyl-diphosphooligosaccharide--protein glycosyltransferase subunit KCP2) (Oligosaccharyl transferase subunit KCP2)	AAEL007634	GO:0005615; GO:0016021
GBRW01003728.1	GBRW01003728.1.p1	NA	NA	Q9QZS0	CO4A3_MOUSE	Collagen alpha-3(IV) chain [Cleaved into: Tumstatin]	Col4a3	GO:0001501; GO:0005178; GO:0005201; GO:0005581; GO:0005587; GO:0005588; GO:0005604; GO:0005615; GO:0005783; GO:0006919; GO:0007155; GO:0007166; GO:0008283; GO:0009749; GO:0016525; GO:0030020; GO:0030198; GO:0030199; GO:0030903; GO:0031012; GO:0032836; GO:0038063; GO:0043231; GO:0062023; GO:0072577
GBRW01003745.1	GBRW01003745.1.p1	NA	NA	Q96PX1	RN157_HUMAN	E3 ubiquitin ligase RNF157 (EC 2.3.2.27) (RING finger protein 157) (RING-type E3 ubiquitin transferase RNF157)	RNF157 KIAA1917	GO:0005737; GO:0016567; GO:0043066; GO:0044297; GO:0046872; GO:0051865; GO:0061630; GO:1903861
GBRW01003761.1	GBRW01003761.1.p1	NA	NA	P55212	CASP6_HUMAN	Caspase-6 (CASP-6) (EC 3.4.22.59) (Apoptotic protease Mch-2) [Cleaved into: Caspase-6 subunit p18; Caspase-6 subunit p11]	CASP6 MCH2	GO:0004197; GO:0005654; GO:0005737; GO:0005829; GO:0006508; GO:0006915; GO:0008234; GO:0030855; GO:0042802; GO:0042981; GO:0072734; GO:0097153; GO:0097194; GO:0097200
GBRW01003763.1	GBRW01003763.1.p1	NA	NA	A4IF87	GNPAT_BOVIN	Dihydroxyacetone phosphate acyltransferase (DAP-AT) (DHAP-AT) (EC 2.3.1.42) (Acyl-CoA:dihydroxyacetonephosphateacyltransferase) (Glycerone-phosphate O-acyltransferase)	GNPAT	GO:0005778; GO:0006631; GO:0006650; GO:0008611; GO:0008654; GO:0016287; GO:0031966
GBRW01003792.1	GBRW01003792.1.p1	NA	NA	Q641Y2	NDUS2_RAT	NADH dehydrogenase [ubiquinone] iron-sulfur protein 2, mitochondrial (EC 1.6.99.3) (EC 7.1.1.2) (Complex I-49kD) (CI-49kD) (NADH-ubiquinone oxidoreductase 49 kDa subunit)	Ndufs2	GO:0003954; GO:0005654; GO:0005747; GO:0006979; GO:0031625; GO:0042775; GO:0046872; GO:0048038; GO:0051287; GO:0051539
GBRW01003800.1	GBRW01003800.1.p1	NA	NA	Q96QK8	SIM14_HUMAN	Small integral membrane protein 14	SMIM14 C4orf34	GO:0001835; GO:0005783; GO:0005789; GO:0016021
GBRW01003807.1	GBRW01003807.1.p1	NA	NA	Q5R5R4	RUFY2_PONAB	RUN and FYVE domain-containing protein 2	RUFY2	GO:0005634; GO:0046872
GBRW01003809.1	GBRW01003809.1.p1	NA	NA	Q8IZJ3	CPMD8_HUMAN	C3 and PZP-like alpha-2-macroglobulin domain-containing protein 8	CPAMD8 KIAA1283	GO:0001654; GO:0004867; GO:0005615; GO:0005886
GBRW01003823.1	GBRW01003823.1.p1	NA	NA	Q96S44	PRPK_HUMAN	EKC/KEOPS complex subunit TP53RK (EC 3.6.-.-) (Atypical serine/threonine protein kinase TP53RK) (Nori-2) (TP53-regulating kinase) (EC 2.7.11.1) (p53-related protein kinase)	TP53RK C20orf64 PRPK	GO:0000408; GO:0002039; GO:0004674; GO:0005524; GO:0005634; GO:0005654; GO:0005737; GO:0005829; GO:0006468; GO:0008033; GO:0016787; GO:0070525; GO:1901796
GBRW01003837.1	GBRW01003837.1.p1	NA	NA	Q5XGC7	CALL4_XENTR	Calmodulin-like protein 4	calml4	GO:0005509; GO:0019722
GBRW01003839.1	GBRW01003839.1.p1	NA	NA	Q53H54	TYW2_HUMAN	tRNA wybutosine-synthesizing protein 2 homolog (tRNA-yW-synthesizing protein 2) (EC 2.5.1.114) (tRNA(Phe) (4-demethylwyosine(37)-C(7)) aminocarboxypropyltransferase)	TRMT12 TRM12 TYW2	GO:0005737; GO:0008175; GO:0030488; GO:0031591; GO:0102522
GBRW01003853.1	GBRW01003853.1.p1	NA	NA	B3EWZ5	MLRP1_ACRMI	MAM and LDL-receptor class A domain-containing protein 1 (Skeletal organic matrix MAM and LDL-receptor 1) (SOM MAM and LDL-receptor 1) (Fragment)	NA	GO:0005576; GO:0016020
GBRW01003854.1	GBRW01003854.1.p1	NA	NA	Q5ZMQ9	PEX5_CHICK	Peroxisomal targeting signal 1 receptor (PTS1 receptor) (PTS1R) (PTS1-BP) (Peroxin-5) (Peroxisomal C-terminal targeting signal import receptor) (Peroxisome receptor 1)	PEX5 RCJMB04_1g17	GO:0005052; GO:0005778; GO:0005829; GO:0016560
GBRW01003897.1	GBRW01003897.1.p1	NA	NA	Q8JHV9	BIR7A_XENLA	Baculoviral IAP repeat-containing protein 7-A (EC 2.3.2.27) (E3 ubiquitin-protein ligase EIAP-A) (Embryonic/Egg IAP) (xEIAP/XLX) (Inhibitor of apoptosis-like protein) (IAP-like protein) (RING-type E3 ubiquitin transferase EIAP-A) (XIAP homolog XLX) (XLX)	birc7-a	GO:0005737; GO:0007275; GO:0016740; GO:0043027; GO:0043066; GO:0043154; GO:0046872; GO:0051865
GBRW01003908.1	GBRW01003908.1.p1	NA	NA	Q15637	SF01_HUMAN	Splicing factor 1 (Mammalian branch point-binding protein) (BBP) (mBBP) (Transcription factor ZFM1) (Zinc finger gene in MEN1 locus) (Zinc finger protein 162)	SF1 ZFM1 ZNF162	GO:0000245; GO:0000389; GO:0000398; GO:0003714; GO:0003723; GO:0005634; GO:0005654; GO:0005681; GO:0005840; GO:0008270; GO:0016604; GO:0030238; GO:0030575; GO:0033327; GO:0042802; GO:0045131; GO:0048662; GO:0050810
GBRW01003915.1	GBRW01003915.1.p1	NA	NA	O88909	S22A8_MOUSE	Solute carrier family 22 member 8 (Organic anion transporter 3) (mOat3) (Reduced in osteosclerosis transporter)	Slc22a8 Oat3 Roct	GO:0005080; GO:0005452; GO:0008514; GO:0009636; GO:0015651; GO:0015697; GO:0016021; GO:0016323; GO:0034635
GBRW01003917.1	GBRW01003917.1.p1	NA	NA	Q9W4P5	VA0D1_DROME	V-type proton ATPase subunit d 1 (V-ATPase subunit d 1) (V-ATPase 39 kDa subunit) (Vacuolar H+ ATPase subunit AC39-1) (Vacuolar proton pump subunit d 1)	VhaAC39-1 VhaAC39 CG2934	GO:0000220; GO:0005886; GO:0006879; GO:0007035; GO:0007430; GO:0008593; GO:0015991; GO:0033181; GO:0036295; GO:0046961
GBRW01003929.1	GBRW01003929.1.p1	NA	NA	A6NFQ2	TCAF2_HUMAN	TRPM8 channel-associated factor 2 (TRP channel-associated factor 2)	TCAF2 FAM115C FAM139A	GO:0005886; GO:0010360; GO:0030054; GO:0030335; GO:0044325; GO:0090314
GBRW01003939.1	GBRW01003939.1.p1	NA	NA	P20385	CF2_DROME	Chorion transcription factor Cf2	Cf2 CG11924	GO:0001228; GO:0003677; GO:0003700; GO:0005634; GO:0005829; GO:0006355; GO:0007527; GO:0009953; GO:0032968; GO:0043565; GO:0046843; GO:0046872
GBRW01003975.1	GBRW01003975.1.p1	NA	NA	P35128	UBE2N_DROME	Ubiquitin-conjugating enzyme E2 N (EC 2.3.2.23) (E2 ubiquitin-conjugating enzyme N) (Protein bendless) (Ubiquitin carrier protein N) (Ubiquitin-conjugating enzyme E2-17 kDa) (Ubiquitin-protein ligase D3) (Ubiquitin-protein ligase N)	ben UbcD3 CG18319	GO:0000209; GO:0004842; GO:0005524; GO:0005634; GO:0005829; GO:0006301; GO:0006979; GO:0007409; GO:0007412; GO:0007625; GO:0007629; GO:0007630; GO:0008594; GO:0010942; GO:0031624; GO:0031625; GO:0035370; GO:0045977; GO:0046330; GO:0048471; GO:0051124; GO:0060074; GO:0061057; GO:0061631; GO:0070534; GO:0072347; GO:1902916
GBRW01003986.1	GBRW01003986.1.p1	NA	NA	Q9D172	GAL3A_MOUSE	Glutamine amidotransferase-like class 1 domain-containing protein 3A, mitochondrial	Gatd3a D10Jhu81e	GO:0005739
GBRW01004013.1	GBRW01004013.1.p1	NA	NA	A0A1B0GTI8	TM272_HUMAN	Transmembrane protein 272	TMEM272	GO:0016021
GBRW01004022.1	GBRW01004022.1.p1	NA	NA	Q9NS93	TM7S3_HUMAN	Transmembrane 7 superfamily member 3 (Seven span transmembrane protein)	TM7SF3	GO:0005886; GO:0016021; GO:0032024; GO:0034620; GO:0043069; GO:0070062
GBRW01004031.1	GBRW01004031.1.p1	NA	NA	Q8CGS6	DPOLQ_MOUSE	DNA polymerase theta (EC 2.7.7.7) (Chromosome aberrations occurring spontaneously protein 1) (DNA polymerase eta)	Polq Chaos1	GO:0003677; GO:0003682; GO:0003887; GO:0005524; GO:0005634; GO:0005694; GO:0005737; GO:0006261; GO:0006281; GO:0006284; GO:0006302; GO:0006974; GO:0016446; GO:0042802; GO:0043142; GO:0051260; GO:0051575; GO:0097681; GO:2000042
GBRW01004045.1	GBRW01004045.1.p1	NA	NA	Q69ZQ2	ISY1_MOUSE	Pre-mRNA-splicing factor ISY1 homolog	Isy1 Kiaa1160	GO:0000350; GO:0000389; GO:0000974; GO:0071013; GO:0071014; GO:0071020
GBRW01004048.1	GBRW01004048.1.p1	NA	NA	O54990	PROM1_MOUSE	Prominin-1 (Antigen AC133 homolog) (Prominin-like protein 1) (CD antigen CD133)	Prom1 Prom Proml1	GO:0001750; GO:0005615; GO:0005783; GO:0005793; GO:0005886; GO:0005887; GO:0005902; GO:0005903; GO:0005929; GO:0009986; GO:0010842; GO:0015485; GO:0016324; GO:0031528; GO:0032420; GO:0042622; GO:0042805; GO:0042995; GO:0045296; GO:0045494; GO:0060042; GO:0060219; GO:0070062; GO:0071914; GO:0072112; GO:0072139; GO:2000768
GBRW01004055.1	GBRW01004055.1.p2	NA	NA	P49337	WNT4_CHICK	Protein Wnt-4	WNT4 WNT-4	GO:0001658; GO:0001837; GO:0001838; GO:0001889; GO:0003714; GO:0005109; GO:0005615; GO:0005737; GO:0008584; GO:0008585; GO:0009267; GO:0009986; GO:0014858; GO:0016055; GO:0022407; GO:0030182; GO:0030237; GO:0030325; GO:0030336; GO:0030501; GO:0031012; GO:0032349; GO:0032967; GO:0033080; GO:0038030; GO:0040037; GO:0042445; GO:0043547; GO:0045165; GO:0045596; GO:0045669; GO:0045836; GO:0045892; GO:…
GBRW01004070.1	GBRW01004070.1.p1	NA	NA	O14744	ANM5_HUMAN	Protein arginine N-methyltransferase 5 (EC 2.1.1.320) (72 kDa ICln-binding protein) (Histone-arginine N-methyltransferase PRMT5) (Jak-binding protein 1) (Shk1 kinase-binding protein 1 homolog) (SKB1 homolog) (SKB1Hs) [Cleaved into: Protein arginine N-methyltransferase 5, N-terminally processed]	PRMT5 HRMT1L5 IBP72 JBP1 SKB1	GO:0000387; GO:0003714; GO:0005634; GO:0005654; GO:0005737; GO:0005794; GO:0005829; GO:0006353; GO:0007088; GO:0008168; GO:0008283; GO:0008327; GO:0008469; GO:0016274; GO:0018216; GO:0032922; GO:0034709; GO:0034969; GO:0035097; GO:0035243; GO:0035246; GO:0042118; GO:0042802; GO:0043021; GO:0043985; GO:0044020; GO:0044030; GO:0045596; GO:0046982; GO:0048714; GO:0070372; GO:0070888; GO:0090161; GO:…
GBRW01004095.1	GBRW01004095.1.p1	NA	NA	Q7T0Y4	DRC1_XENLA	Dynein regulatory complex protein 1 (Coiled-coil domain-containing protein 164)	drc1 ccdc164	GO:0005858; GO:0005930; GO:0031514; GO:0060285; GO:0070286
GBRW01004115.1	GBRW01004115.1.p1	NA	NA	Q9QWV4	MLF1_MOUSE	Myeloid leukemia factor 1 (Hematopoietic lineage switch 7) (Myelodysplasia-myeloid leukemia factor 1)	Mlf1 Hls7	GO:0002318; GO:0003677; GO:0005634; GO:0005737; GO:0005929; GO:0006351; GO:0006355; GO:0007050; GO:0019904; GO:0031514; GO:0036064; GO:0097546; GO:0097730
GBRW01004126.1	GBRW01004126.1.p1	NA	NA	G5EBQ8	CHS2_CAEEL	Chitin synthase chs-2 (EC 2.4.1.16) (Chitin-UDP acetyl-glucosaminyl transferase chs-2)	chs-2 F48A11.1	GO:0004100; GO:0005886; GO:0006031; GO:0007275; GO:0016021; GO:0061063
GBRW01004141.1	GBRW01004141.1.p1	NA	NA	Q704S8	CACP_RAT	Carnitine O-acetyltransferase (Carnitine acetylase) (EC 2.3.1.7) (Carnitine acetyltransferase) (CAT) (CrAT)	Crat	GO:0004092; GO:0005739; GO:0005743; GO:0005777; GO:0005783; GO:0006631; GO:0019254
GBRW01004157.1	GBRW01004157.1.p1	NA	NA	Q9DB05	SNAA_MOUSE	Alpha-soluble NSF attachment protein (SNAP-alpha) (N-ethylmaleimide-sensitive factor attachment protein alpha)	Napa Snapa	GO:0000149; GO:0005483; GO:0005774; GO:0005886; GO:0006886; GO:0007420; GO:0010807; GO:0016082; GO:0019905; GO:0030182; GO:0031201; GO:0032781; GO:0032984; GO:0035249; GO:0035494; GO:0043209; GO:0044877; GO:0045176; GO:0070044; GO:0098793; GO:0098794; GO:0098978
GBRW01004163.1	GBRW01004163.1.p1	NA	NA	Q02645	HTS_DROME	Protein hu-li tai shao (Adducin-like protein)	hts CG9325	GO:0000212; GO:0005198; GO:0005737; GO:0005856; GO:0005886; GO:0007098; GO:0007282; GO:0007294; GO:0007411; GO:0007527; GO:0008302; GO:0014069; GO:0016328; GO:0030507; GO:0030723; GO:0030724; GO:0035183; GO:0044853; GO:0045169; GO:0045170; GO:0045172; GO:0045214; GO:0045478; GO:0048134; GO:0048135; GO:0048477; GO:0051015; GO:0051016; GO:0051017; GO:0061572; GO:0072499; GO:0098793; GO:0098794
GBRW01004164.1	GBRW01004164.1.p1	NA	NA	A6H603	NWD1_MOUSE	NACHT domain- and WD repeat-containing protein 1	Nwd1	GO:0005524; GO:0005829; GO:0010628; GO:0032088
GBRW01004181.1	GBRW01004181.1.p1	NA	NA	P80971	COX42_THUOB	Cytochrome c oxidase subunit 4 isoform 2, mitochondrial (EC 1.9.3.1) (Cytochrome c oxidase subunit IV isoform 2) (COX IV-2)	NA	GO:0004129; GO:0005743
GBRW01004217.1	GBRW01004217.1.p1	NA	NA	Q3UVL4	VPS51_MOUSE	Vacuolar protein sorting-associated protein 51 homolog (Protein fat-free homolog)	Vps51 Ffr	GO:0000938; GO:0005730; GO:0005794; GO:0005802; GO:0005829; GO:0006869; GO:0006914; GO:0007030; GO:0007041; GO:0015031; GO:0016020; GO:0032456; GO:0042147; GO:0043231; GO:0048193; GO:0055037; GO:1990745
GBRW01004220.1	GBRW01004220.1.p1	NA	NA	Q02645	HTS_DROME	Protein hu-li tai shao (Adducin-like protein)	hts CG9325	GO:0000212; GO:0005198; GO:0005737; GO:0005856; GO:0005886; GO:0007098; GO:0007282; GO:0007294; GO:0007411; GO:0007527; GO:0008302; GO:0014069; GO:0016328; GO:0030507; GO:0030723; GO:0030724; GO:0035183; GO:0044853; GO:0045169; GO:0045170; GO:0045172; GO:0045214; GO:0045478; GO:0048134; GO:0048135; GO:0048477; GO:0051015; GO:0051016; GO:0051017; GO:0061572; GO:0072499; GO:0098793; GO:0098794
GBRW01004229.1	GBRW01004229.1.p1	NA	NA	Q0VAA2	LR74A_HUMAN	Leucine-rich repeat-containing protein 74A (Leucine-rich repeat-containing protein 74)	LRRC74A C14orf166B LRRC74	NA
GBRW01004233.1	GBRW01004233.1.p1	NA	NA	O35914	BNC1_MOUSE	Zinc finger protein basonuclin-1	Bnc1 Bnc	GO:0003677; GO:0005634; GO:0005654; GO:0005737; GO:0006356; GO:0006357; GO:0007283; GO:0030154; GO:0042060; GO:0043231; GO:0046872; GO:0050679; GO:0051276
GBRW01004243.1	GBRW01004243.1.p1	NA	NA	Q8QZR1	ATTY_MOUSE	Tyrosine aminotransferase (TAT) (EC 2.6.1.5) (L-tyrosine:2-oxoglutarate aminotransferase)	Tat	GO:0004838; GO:0005739; GO:0006103; GO:0006520; GO:0006536; GO:0006559; GO:0006572; GO:0006979; GO:0009058; GO:0014070; GO:0016597; GO:0030170; GO:0046689; GO:0051384
GBRW01004252.1	GBRW01004252.1.p1	NA	NA	Q19673	TYR3_CAEEL	Putative tyrosinase-like protein tyr-3	tyr-3 F21C3.2	GO:0005507; GO:0016716; GO:0042438
GBRW01004259.1	GBRW01004259.1.p1	NA	NA	Q8VEH3	ARL8A_MOUSE	ADP-ribosylation factor-like protein 8A (ADP-ribosylation factor-like protein 10B) (Novel small G protein indispensable for equal chromosome segregation 2)	Arl8a Arl10b Gie2	GO:0005525; GO:0005737; GO:0005765; GO:0005774; GO:0007049; GO:0007059; GO:0008089; GO:0030496; GO:0031902; GO:0051233; GO:0051301; GO:1904115
GBRW01004267.1	GBRW01004267.1.p1	NA	NA	Q9EP71	RAI14_MOUSE	Ankycorbin (Ankyrin repeat and coiled-coil structure-containing protein) (Novel retinal pigment epithelial cell protein) (Retinoic acid-induced protein 14) (p125)	Rai14 Kiaa1334 Norpeg	GO:0001650; GO:0005634; GO:0005739; GO:0005829; GO:0005856; GO:0005938; GO:0007283; GO:0030054; GO:0030154
GBRW01004280.1	GBRW01004280.1.p1	NA	NA	Q568D2	CF161_DANRE	Cilia- and flagella-associated protein 161	cfap161 zgc:110373	GO:0031514; GO:0060271
GBRW01004287.1	GBRW01004287.1.p1	NA	NA	Q94572	TBA3_HOMAM	Tubulin alpha-3 chain (Alpha-III tubulin)	NA	GO:0003924; GO:0005200; GO:0005525; GO:0005737; GO:0005874; GO:0007017
GBRW01004288.1	GBRW01004288.1.p1	NA	NA	P70353	NFYC_MOUSE	Nuclear transcription factor Y subunit gamma (CAAT box DNA-binding protein subunit C) (Nuclear transcription factor Y subunit C) (NF-YC)	Nfyc	GO:0000978; GO:0000980; GO:0001228; GO:0003677; GO:0003700; GO:0005634; GO:0005654; GO:0005667; GO:0006355; GO:0008134; GO:0016602; GO:0032993; GO:0045893; GO:0045944; GO:0046982; GO:0090575
GBRW01004298.1	GBRW01004298.1.p1	NA	NA	P17635	FMO2_RABIT	Dimethylaniline monooxygenase [N-oxide-forming] 2 (EC 1.14.13.8) (Dimethylaniline oxidase 2) (FMO 1B1) (Pulmonary flavin-containing monooxygenase 2) (FMO 2)	FMO2	GO:0004499; GO:0005789; GO:0016020; GO:0016021; GO:0031090; GO:0050660; GO:0050661; GO:0070995
GBRW01004301.1	GBRW01004301.1.p1	NA	NA	P42674	BP10_PARLI	Blastula protease 10 (EC 3.4.24.-)	BP10	GO:0004222; GO:0005615; GO:0005938; GO:0008270; GO:0048471
GBRW01004307.1	GBRW01004307.1.p1	NA	NA	A8WH18	NARFL_XENTR	Cytosolic Fe-S cluster assembly factor narfl (Nuclear prelamin A recognition factor-like protein)	narfl	GO:0016226; GO:0046872; GO:0051539; GO:0097361
GBRW01004311.1	GBRW01004311.1.p1	NA	NA	Q17R06	RAB21_BOVIN	Ras-related protein Rab-21	RAB21	GO:0000139; GO:0003924; GO:0005525; GO:0005769; GO:0005789; GO:0006886; GO:0019003; GO:0030659; GO:0031901; GO:0032154; GO:0032482
GBRW01004339.1	GBRW01004339.1.p1	NA	NA	P79134	ANXA6_BOVIN	Annexin A6 (Annexin VI) (Annexin-6)	ANXA6 ANX6	GO:0001725; GO:0001755; GO:0001778; GO:0001786; GO:0003418; GO:0005262; GO:0005509; GO:0005525; GO:0005544; GO:0005737; GO:0005829; GO:0005886; GO:0005925; GO:0006816; GO:0006937; GO:0008201; GO:0015276; GO:0015485; GO:0016020; GO:0016021; GO:0019899; GO:0030061; GO:0031214; GO:0031982; GO:0035374; GO:0038023; GO:0038024; GO:0042470; GO:0042584; GO:0042802; GO:0042803; GO:0044877; GO:0048306; GO:…
GBRW01004356.1	GBRW01004356.1.p1	NA	NA	Q9P2J5	SYLC_HUMAN	Leucine--tRNA ligase, cytoplasmic (EC 6.1.1.4) (Leucyl-tRNA synthetase) (LeuRS)	LARS KIAA1352	GO:0002161; GO:0004819; GO:0004823; GO:0005096; GO:0005524; GO:0005737; GO:0005764; GO:0005783; GO:0005829; GO:0006418; GO:0006425; GO:0006429; GO:0006622; GO:0008361; GO:0010507; GO:0012505; GO:0016604; GO:0017101; GO:0034198; GO:0043547; GO:0071230; GO:0071233; GO:1904263; GO:1990253
GBRW01004374.1	GBRW01004374.1.p1	NA	NA	Q9NP80	PLPL8_HUMAN	Calcium-independent phospholipase A2-gamma (EC 3.1.1.5) (Intracellular membrane-associated calcium-independent phospholipase A2 gamma) (iPLA2-gamma) (PNPLA-gamma) (Patatin-like phospholipase domain-containing protein 8) (iPLA2-2)	PNPLA8 IPLA22 IPLA2G BM-043	GO:0000139; GO:0001516; GO:0004622; GO:0004623; GO:0005524; GO:0005622; GO:0005777; GO:0005778; GO:0005789; GO:0006631; GO:0008219; GO:0016020; GO:0016021; GO:0019369; GO:0034638; GO:0036151; GO:0036152; GO:0043651; GO:0046338; GO:0047499; GO:0048471; GO:0050482
GBRW01004406.1	GBRW01004406.1.p1	NA	NA	P55202	ANPRB_ANGJA	Atrial natriuretic peptide receptor 2 (EC 4.6.1.2) (Atrial natriuretic peptide receptor type B) (ANP-B) (ANPR-B) (NPR-B) (Guanylate cyclase B) (GC-B)	npr2	GO:0001503; GO:0004383; GO:0004672; GO:0005524; GO:0005525; GO:0005886; GO:0005887; GO:0007168; GO:0016941; GO:0035556
GBRW01004415.1	GBRW01004415.1.p1	NA	NA	Q9C0I4	THS7B_HUMAN	Thrombospondin type-1 domain-containing protein 7B	THSD7B KIAA1679	GO:0005886; GO:0016021; GO:0031532
GBRW01004420.1	GBRW01004420.1.p1	NA	NA	P80147	GABT_PIG	4-aminobutyrate aminotransferase, mitochondrial (EC 2.6.1.19) ((S)-3-amino-2-methylpropionate transaminase) (EC 2.6.1.22) (GABA aminotransferase) (GABA-AT) (Gamma-amino-N-butyrate transaminase) (GABA transaminase) (GABA-T) (L-AIBAT)	ABAT GABAT	GO:0003867; GO:0005739; GO:0005759; GO:0005829; GO:0009450; GO:0030170; GO:0032144; GO:0032145; GO:0034386; GO:0042135; GO:0042803; GO:0046872; GO:0047298; GO:0048148; GO:0051537
GBRW01004421.1	GBRW01004421.1.p1	NA	NA	Q21217	GABT_CAEEL	Probable 4-aminobutyrate aminotransferase, mitochondrial (EC 2.6.1.19) ((S)-3-amino-2-methylpropionate transaminase) (EC 2.6.1.22) (GABA aminotransferase) (GABA-AT) (Gamma-amino-N-butyrate transaminase) (GABA transaminase) (L-AIBAT)	gta-1 K04D7.3	GO:0003867; GO:0005739; GO:0005759; GO:0009450; GO:0030170; GO:0034386; GO:0047298
GBRW01004431.1	GBRW01004431.1.p1	NA	NA	Q0P5W1	VPS8_MOUSE	Vacuolar protein sorting-associated protein 8 homolog	Vps8 Kiaa0804	GO:0005769; GO:0033263; GO:0034058; GO:0046872
GBRW01004446.1	GBRW01004446.1.p1	NA	NA	Q7Z449	CP2U1_HUMAN	Cytochrome P450 2U1 (EC 1.14.14.1)	CYP2U1	GO:0004497; GO:0005506; GO:0005737; GO:0005789; GO:0006082; GO:0006805; GO:0008395; GO:0016021; GO:0016712; GO:0020037; GO:0031090; GO:0042738; GO:0043231; GO:0055114; GO:0070330; GO:0097267
GBRW01004447.1	GBRW01004447.1.p1	NA	NA	Q5ZLK1	DCA13_CHICK	DDB1- and CUL4-associated factor 13 (WD repeat and SOF domain-containing protein 1)	DCAF13 WDSOF1 RCJMB04_5m12	GO:0000462; GO:0005730; GO:0005813; GO:0005829; GO:0016567; GO:0030054; GO:0032040; GO:0080008
GBRW01004476.1	GBRW01004476.1.p1	NA	NA	B4LC58	WLS_DROVI	Protein wntless	wls GJ11298	GO:0001745; GO:0005769; GO:0005771; GO:0005887; GO:0007367; GO:0007480; GO:0008587; GO:0016055; GO:0017147; GO:0030054; GO:0030177; GO:0030285; GO:0031227; GO:0031228; GO:0031302; GO:0031594; GO:0033157; GO:0035017; GO:0042734; GO:0043001; GO:0045211; GO:0050714; GO:0061355; GO:0061357; GO:0070062; GO:0099056; GO:0099157
GBRW01004492.1	GBRW01004492.1.p1	NA	NA	C3Y431	DDRGK_BRAFL	DDRGK domain-containing protein 1	BRAFLDRAFT_114851	GO:0005783; GO:1990592
GBRW01004496.1	GBRW01004496.1.p1	NA	NA	Q08DB5	STX5_BOVIN	Syntaxin-5	STX5	GO:0000139; GO:0000149; GO:0005484; GO:0005829; GO:0006886; GO:0006888; GO:0006906; GO:0012505; GO:0016021; GO:0031201; GO:0031982; GO:0033116; GO:0034498; GO:0045732; GO:0047485; GO:0048278; GO:0090166; GO:1903358
GBRW01004503.1	GBRW01004503.1.p1	NA	NA	Q9VSS2	SRP68_DROME	Signal recognition particle subunit SRP68 (SRP68) (Signal recognition particle 68 kDa protein)	Srp68 CG5064	GO:0005047; GO:0005786; GO:0006614; GO:0008312; GO:0030942
GBRW01004509.1	GBRW01004509.1.p1	NA	NA	Q6NYK8	MARH5_DANRE	E3 ubiquitin-protein ligase MARCH5 (EC 2.3.2.27) (Membrane-associated RING finger protein 5) (Membrane-associated RING-CH protein V) (MARCH-V) (RING-type E3 ubiquitin transferase MARCH5)	march5 march5l zgc:56713	GO:0004842; GO:0005741; GO:0005783; GO:0005789; GO:0008270; GO:0016021; GO:0051865; GO:0090140; GO:0090344
GBRW01004510.1	GBRW01004510.1.p1	NA	NA	Q6GM44	MARH5_XENLA	E3 ubiquitin-protein ligase MARCH5 (EC 2.3.2.27) (Membrane-associated RING finger protein 5) (Membrane-associated RING-CH protein V) (MARCH-V) (RING-type E3 ubiquitin transferase MARCH5)	march5	GO:0004842; GO:0005741; GO:0005783; GO:0005789; GO:0008270; GO:0016021; GO:0051865; GO:0090140; GO:0090344
GBRW01004533.1	GBRW01004533.1.p1	NA	NA	Q8BNA6	FAT3_MOUSE	Protocadherin Fat 3 (FAT tumor suppressor homolog 3)	Fat3 Gm1132 Gm510	GO:0000904; GO:0001764; GO:0005509; GO:0005886; GO:0007156; GO:0010842; GO:0016021; GO:0030425; GO:2000171
GBRW01004552.1	GBRW01004552.1.p1	NA	NA	Q99JI4	PSMD6_MOUSE	26S proteasome non-ATPase regulatory subunit 6 (26S proteasome regulatory subunit RPN7) (26S proteasome regulatory subunit S10) (p42A)	Psmd6	GO:0000502; GO:0005838; GO:0022624; GO:0030234; GO:0043161
GBRW01004561.1	GBRW01004561.1.p1	NA	NA	Q24248	ARA_DROME	Homeobox protein araucan	ara CG10571	GO:0000981; GO:0001745; GO:0005634; GO:0005737; GO:0007474; GO:0007476; GO:0035310; GO:0042693; GO:0043565; GO:0045317; GO:0045893; GO:0045926; GO:0045944; GO:0048813
GBRW01004566.1	GBRW01004566.1.p1	NA	NA	O43818	U3IP2_HUMAN	U3 small nucleolar RNA-interacting protein 2 (RRP9 homolog) (U3 small nucleolar ribonucleoprotein-associated 55 kDa protein) (U3 snoRNP-associated 55 kDa protein) (U3-55K)	RRP9 RNU3IP2 U355K	GO:0003723; GO:0005654; GO:0005730; GO:0006364; GO:0031428; GO:0032040; GO:0034511
GBRW01004567.1	GBRW01004567.1.p1	NA	NA	O43818	U3IP2_HUMAN	U3 small nucleolar RNA-interacting protein 2 (RRP9 homolog) (U3 small nucleolar ribonucleoprotein-associated 55 kDa protein) (U3 snoRNP-associated 55 kDa protein) (U3-55K)	RRP9 RNU3IP2 U355K	GO:0003723; GO:0005654; GO:0005730; GO:0006364; GO:0031428; GO:0032040; GO:0034511
GBRW01004575.1	GBRW01004575.1.p1	NA	NA	P48591	RIR1_DROME	Ribonucleoside-diphosphate reductase large subunit (EC 1.17.4.1) (Ribonucleoside-diphosphate reductase subunit M1) (Ribonucleotide reductase large subunit)	RnrL CG5371	GO:0004748; GO:0005524; GO:0005971; GO:0006260; GO:0006919; GO:0009263; GO:0042246
GBRW01004581.1	GBRW01004581.1.p1	NA	NA	Q8MJC3	CASP3_RABIT	Caspase-3 (CASP-3) (EC 3.4.22.56) (Apopain) (Cysteine protease CPP32) [Cleaved into: Caspase-3 subunit p17; Caspase-3 subunit p12]	CASP3	GO:0005737; GO:0006508; GO:0031647; GO:0097199; GO:1902004
GBRW01004592.1	GBRW01004592.1.p1	NA	NA	Q0VCN1	NMRL1_BOVIN	NmrA-like family domain-containing protein 1	NMRAL1	GO:0005634; GO:0048471
GBRW01004593.1	GBRW01004593.1.p1	NA	NA	Q6PRD1	GP179_HUMAN	Probable G-protein coupled receptor 179 (Probable G-protein coupled receptor 158-like 1) (GPR158-like)	GPR179 GPR158L GPR158L1	GO:0004930; GO:0005886; GO:0007601; GO:0016021
GBRW01004598.1	GBRW01004598.1.p1	NA	NA	Q9W770	SPON1_CHICK	Spondin-1 (F-spondin)	SPON1	GO:0007155; GO:0031012; GO:0046872
GBRW01004611.1	GBRW01004611.1.p1	NA	NA	P50219	MNX1_HUMAN	Motor neuron and pancreas homeobox protein 1 (Homeobox protein HB9)	MNX1 HLXB9	GO:0000981; GO:0003700; GO:0005634; GO:0005730; GO:0005829; GO:0006357; GO:0006959; GO:0009653; GO:0021520; GO:0031018; GO:0043565; GO:0048812
GBRW01004622.1	GBRW01004622.1.p1	NA	NA	O14672	ADA10_HUMAN	Disintegrin and metalloproteinase domain-containing protein 10 (ADAM 10) (EC 3.4.24.81) (CDw156) (Kuzbanian protein homolog) (Mammalian disintegrin-metalloprotease) (CD antigen CD156c)	ADAM10 KUZ MADM	GO:0000139; GO:0001701; GO:0004175; GO:0004222; GO:0005102; GO:0005178; GO:0005634; GO:0005737; GO:0005788; GO:0005794; GO:0005798; GO:0005802; GO:0005886; GO:0005925; GO:0006468; GO:0006509; GO:0007162; GO:0007219; GO:0007229; GO:0007267; GO:0007283; GO:0008021; GO:0008237; GO:0008284; GO:0009986; GO:0010820; GO:0014069; GO:0016020; GO:0016021; GO:0016485; GO:0017124; GO:0019901; GO:0022617; GO:…
GBRW01004623.1	GBRW01004623.1.p1	NA	NA	Q10743	ADA10_RAT	Disintegrin and metalloproteinase domain-containing protein 10 (ADAM 10) (EC 3.4.24.81) (Kuzbanian protein homolog) (Mammalian disintegrin-metalloprotease) (CD antigen CD156c)	Adam10 Madm	GO:0000139; GO:0001701; GO:0004222; GO:0005634; GO:0005737; GO:0005794; GO:0005798; GO:0005802; GO:0006468; GO:0006509; GO:0007162; GO:0007219; GO:0007283; GO:0008021; GO:0008237; GO:0008284; GO:0009986; GO:0010820; GO:0014069; GO:0016020; GO:0016021; GO:0016485; GO:0017124; GO:0019901; GO:0030307; GO:0030425; GO:0034205; GO:0034612; GO:0042117; GO:0042803; GO:0043025; GO:0043065; GO:0043197; GO:…
GBRW01004627.1	GBRW01004627.1.p1	NA	NA	P40818	UBP8_HUMAN	Ubiquitin carboxyl-terminal hydrolase 8 (EC 3.4.19.12) (Deubiquitinating enzyme 8) (Ubiquitin isopeptidase Y) (hUBPy) (Ubiquitin thioesterase 8) (Ubiquitin-specific-processing protease 8)	USP8 KIAA0055 UBPY	GO:0000281; GO:0004197; GO:0004843; GO:0005634; GO:0005737; GO:0005769; GO:0005829; GO:0006511; GO:0007032; GO:0007265; GO:0008283; GO:0014069; GO:0016579; GO:0017124; GO:0019897; GO:0030496; GO:0031313; GO:0031647; GO:0032880; GO:0043197; GO:0045296; GO:0070536; GO:0071108; GO:0071549; GO:0090263; GO:0098978; GO:0099576; GO:1990090
GBRW01004635.1	GBRW01004635.1.p1	NA	NA	Q32KN8	TBA3_BOVIN	Tubulin alpha-3 chain (Alpha-tubulin 3) [Cleaved into: Detyrosinated tubulin alpha-3 chain]	TUBA3	GO:0000226; GO:0000278; GO:0003924; GO:0005200; GO:0005525; GO:0005737; GO:0005874; GO:0007017
GBRW01004640.1	GBRW01004640.1.p1	NA	NA	B4JYU5	TMEDA_DROGR	Transmembrane emp24 domain-containing protein bai	bai GH22337	GO:0008565; GO:0009953; GO:0016021; GO:0048042; GO:0061355
GBRW01004676.1	GBRW01004676.1.p1	NA	NA	Q00796	DHSO_HUMAN	Sorbitol dehydrogenase (EC 1.1.1.14) (L-iditol 2-dehydrogenase)	SORD	GO:0003939; GO:0005615; GO:0005829; GO:0006006; GO:0006062; GO:0006970; GO:0008270; GO:0009725; GO:0016020; GO:0019640; GO:0030246; GO:0030317; GO:0031514; GO:0031667; GO:0031966; GO:0042493; GO:0042802; GO:0046370; GO:0046526; GO:0046686; GO:0046688; GO:0051160; GO:0051164; GO:0051287; GO:0070062
GBRW01004706.1	GBRW01004706.1.p1	NA	NA	Q91YU8	SSF1_MOUSE	Suppressor of SWI4 1 homolog (Ssf-1) (Peter Pan homolog)	Ppan Ssf1	GO:0000027; GO:0001560; GO:0005634; GO:0005730; GO:0030687
GBRW01004718.1	GBRW01004718.1.p1	NA	NA	Q4R6V2	TCPE_MACFA	T-complex protein 1 subunit epsilon (TCP-1-epsilon) (CCT-epsilon)	CCT5 QtsA-17059	GO:0003730; GO:0005524; GO:0005730; GO:0005813; GO:0005832; GO:0005874; GO:0006457; GO:0007339; GO:0009615; GO:0031681; GO:0032212; GO:0044297; GO:0048027; GO:0048487; GO:0050821; GO:0051082; GO:1901998; GO:1904851
GBRW01004721.1	GBRW01004721.1.p1	NA	NA	Q27256	WHITE_ANOGA	Protein white	w AGAP000553	GO:0005524; GO:0005886; GO:0016021; GO:0031409; GO:0042626; GO:0055085
GBRW01004750.1	GBRW01004750.1.p1	NA	NA	P0CC03	ST6B1_MOUSE	Sulfotransferase 6B1 (ST6B1) (Thyroxine sulfotransferase) (EC 2.8.2.n2)	Sult6b1	GO:0005737; GO:0008146
GBRW01004761.1	GBRW01004761.1.p1	NA	NA	Q6P1X5	TAF2_HUMAN	Transcription initiation factor TFIID subunit 2 (150 kDa cofactor of initiator function) (RNA polymerase II TBP-associated factor subunit B) (TBP-associated factor 150 kDa) (Transcription initiation factor TFIID 150 kDa subunit) (TAF(II)150) (TAFII-150) (TAFII150)	TAF2 CIF150 TAF2B	GO:0000086; GO:0001094; GO:0003682; GO:0005654; GO:0005669; GO:0006366; GO:0006367; GO:0014070; GO:0033276; GO:0044212; GO:0045944; GO:1901796
GBRW01004762.1	GBRW01004762.1.p1	NA	NA	Q76NQ1	RHDF1_DROME	Inactive rhomboid protein 1 (iRhom) (Rhomboid family protein rhomboid-5)	rho-5 iRhom CG33304	GO:0005783; GO:0005789; GO:0006508; GO:0010841; GO:0015031; GO:0016021; GO:0042058; GO:0042059; GO:0050708
GBRW01004775.1	GBRW01004775.1.p1	NA	NA	A1L1C7	PAN3_XENTR	PAN2-PAN3 deadenylation complex subunit pan3 (PAB1P-dependent poly(A)-specific ribonuclease) (Poly(A)-nuclease deadenylation complex subunit 3) (PAN deadenylation complex subunit 3)	pan3 TEgg127h19.1	GO:0000289; GO:0000290; GO:0000932; GO:0003723; GO:0004672; GO:0005524; GO:0006397; GO:0010606; GO:0031251; GO:0046872; GO:0090503
GBRW01004780.1	GBRW01004780.1.p1	NA	NA	O97366	PPAF1_HOLDI	Phenoloxidase-activating factor 1 (EC 3.4.21.-) (Prophenoloxidase-activating factor I) (Serine protease PPAF-1) [Cleaved into: Phenoloxidase-activating factor 1 light chain; Phenoloxidase-activating factor 1 heavy chain]	PPAF1 PPAF-I	GO:0004175; GO:0004252; GO:0005576; GO:0006508; GO:0008233; GO:0045087; GO:0046872
GBRW01004804.1	GBRW01004804.1.p1	NA	NA	Q9Y2A9	B3GN3_HUMAN	N-acetyllactosaminide beta-1,3-N-acetylglucosaminyltransferase 3 (EC 2.4.1.149) (Beta-1,3-galactosyl-O-glycosyl-glycoprotein beta-1,3-N-acetylglucosaminyltransferase) (EC 2.4.1.146) (Beta-1,3-galactosyltransferase 8) (Beta-1,3-GalTase 8) (Beta3Gal-T8) (Beta3GalT8) (b3Gal-T8) (Beta-3-Gx-T8) (Core 1 extending beta-1,3-N-acetylglucosaminyltransferase) (Core1-beta3GlcNAcT) (Transmembrane protein 3) (…	B3GNT3 B3GALT8 TMEM3 UNQ637/PRO1266	GO:0000139; GO:0005783; GO:0005794; GO:0005887; GO:0006486; GO:0008376; GO:0008499; GO:0008532; GO:0016266; GO:0018146; GO:0030311; GO:0047223
GBRW01004811.1	GBRW01004811.1.p1	NA	NA	Q9D4D4	TKTL2_MOUSE	Transketolase-like protein 2 (EC 2.2.1.1)	Tktl2	GO:0004802; GO:0005737; GO:0046872
GBRW01004833.1	GBRW01004833.1.p1	NA	NA	Q6AXS3	DEK_RAT	Protein DEK	Dek	GO:0003677; GO:0005634; GO:0006325; GO:0042393; GO:0043292; GO:2000779; GO:2001032
GBRW01004877.1	GBRW01004877.1.p1	NA	NA	Q969X6	UTP4_HUMAN	U3 small nucleolar RNA-associated protein 4 homolog (Cirhin) (UTP4 small subunit processome component)	UTP4 CIRH1A cPERP-E KIAA1988	GO:0000462; GO:0001650; GO:0003723; GO:0005654; GO:0005694; GO:0005730; GO:0006355; GO:0006364; GO:0030490; GO:0030686; GO:0032040; GO:0034455
GBRW01004878.1	GBRW01004878.1.p1	NA	NA	Q969X6	UTP4_HUMAN	U3 small nucleolar RNA-associated protein 4 homolog (Cirhin) (UTP4 small subunit processome component)	UTP4 CIRH1A cPERP-E KIAA1988	GO:0000462; GO:0001650; GO:0003723; GO:0005654; GO:0005694; GO:0005730; GO:0006355; GO:0006364; GO:0030490; GO:0030686; GO:0032040; GO:0034455
GBRW01004905.1	GBRW01004905.1.p1	NA	NA	Q68EX9	CHID1_XENLA	Chitinase domain-containing protein 1	chid1	GO:0005576; GO:0005764; GO:0005975; GO:0008061
GBRW01004926.1	GBRW01004926.1.p1	NA	NA	Q62771	STA5A_RAT	Signal transducer and activator of transcription 5A (Mammary gland factor)	Stat5a Mgf	GO:0003690; GO:0003700; GO:0005634; GO:0005737; GO:0005829; GO:0006355; GO:0006366; GO:0007259; GO:0007595; GO:0031667; GO:0043565; GO:0045471; GO:0048609; GO:0060056; GO:0060397; GO:0071345; GO:0071407
GBRW01004948.1	GBRW01004948.1.p1	NA	NA	Q63164	DYH1_RAT	Dynein heavy chain 1, axonemal (Axonemal beta dynein heavy chain 1) (Ciliary dynein heavy chain 1)	Dnah1 Dlp1	GO:0003351; GO:0005524; GO:0005874; GO:0005930; GO:0007018; GO:0007288; GO:0008569; GO:0030286; GO:0030317; GO:0036126; GO:0036156; GO:0036159; GO:0045503; GO:0045505; GO:0051959; GO:0060294
GBRW01004970.1	GBRW01004970.1.p1	NA	NA	Q00963	SPTCB_DROME	Spectrin beta chain	beta-Spec Spec-b CG5870	GO:0003779; GO:0005200; GO:0005516; GO:0005546; GO:0005886; GO:0007009; GO:0007026; GO:0007274; GO:0007399; GO:0007409; GO:0007411; GO:0008017; GO:0008091; GO:0008092; GO:0016199; GO:0016327; GO:0016328; GO:0030424; GO:0030506; GO:0031594; GO:0042062; GO:0045169; GO:0045170; GO:0048790; GO:0050807; GO:0051693; GO:0072499
GBRW01004989.1	GBRW01004989.1.p1	NA	NA	Q9BTY2	FUCO2_HUMAN	Plasma alpha-L-fucosidase (EC 3.2.1.51) (Alpha-L-fucoside fucohydrolase 2) (Alpha-L-fucosidase 2)	FUCA2 PSEC0151 UNQ227/PRO260	GO:0004560; GO:0005576; GO:0005615; GO:0005764; GO:0005788; GO:0006004; GO:0009617; GO:0016139; GO:0035578; GO:0043312; GO:0043687; GO:0044267; GO:0070062; GO:2000535
GBRW01005015.1	GBRW01005015.1.p1	NA	NA	Q299F9	FAM50_DROPS	Protein FAM50 homolog	GA11514	GO:0005634
GBRW01005048.1	GBRW01005048.1.p1	NA	NA	P24462	CP3A7_HUMAN	Cytochrome P450 3A7 (EC 1.14.14.1) (CYPIIIA7) (Cytochrome P450-HFLA)	CYP3A7	GO:0002933; GO:0004497; GO:0005506; GO:0005789; GO:0006805; GO:0008202; GO:0008395; GO:0019825; GO:0020037; GO:0031090; GO:0070330; GO:0101020
GBRW01005056.1	GBRW01005056.1.p1	NA	NA	Q8MRC9	GALT9_DROME	Putative polypeptide N-acetylgalactosaminyltransferase 9 (pp-GaNTase 9) (EC 2.4.1.41) (Protein-UDP acetylgalactosaminyltransferase 9) (UDP-GalNAc:polypeptide N-acetylgalactosaminyltransferase 9)	pgant9 CG30463	GO:0000139; GO:0004653; GO:0005794; GO:0005829; GO:0006493; GO:0016021; GO:0030246; GO:0031985; GO:0032504; GO:0046872
GBRW01005067.1	GBRW01005067.1.p1	NA	NA	Q96CN9	GCC1_HUMAN	GRIP and coiled-coil domain-containing protein 1 (Golgi coiled-coil protein 1)	GCC1	GO:0000139; GO:0005794; GO:0005829; GO:0005886
GBRW01005068.1	GBRW01005068.1.p1	NA	NA	Q9DCA2	RT11_MOUSE	28S ribosomal protein S11, mitochondrial (MRP-S11) (S11mt)	Mrps11	GO:0000028; GO:0000462; GO:0003735; GO:0005739; GO:0005763; GO:0006412; GO:0032543; GO:0048027; GO:0070181
GBRW01005089.1	GBRW01005089.1.p1	NA	NA	Q5R5Q2	SRRM1_PONAB	Serine/arginine repetitive matrix protein 1	SRRM1	GO:0003677; GO:0003723; GO:0005681; GO:0006397; GO:0008380
GBRW01005100.1	GBRW01005100.1.p1	NA	NA	Q9UJK0	TSR3_HUMAN	Ribosome biogenesis protein TSR3 homolog	TSR3 C16orf42 UND313L	GO:0000154; GO:0005829; GO:0016740; GO:0030490
GBRW01005101.1	GBRW01005101.1.p1	NA	NA	Q9HAU5	RENT2_HUMAN	Regulator of nonsense transcripts 2 (Nonsense mRNA reducing factor 2) (Up-frameshift suppressor 2 homolog) (hUpf2)	UPF2 KIAA1408 RENT2	GO:0000184; GO:0001889; GO:0003723; GO:0005634; GO:0005737; GO:0005829; GO:0005844; GO:0006406; GO:0031100; GO:0035145; GO:0036464; GO:0042162; GO:0048471
GBRW01005109.1	GBRW01005109.1.p1	NA	NA	Q6DIX1	NDRG4_XENTR	Protein NDRG4	ndrg4	GO:0001947; GO:0005737; GO:0005829; GO:0007165; GO:0007420; GO:0045162; GO:0060038; GO:0070374
GBRW01005124.1	GBRW01005124.1.p1	NA	NA	Q9C0G6	DYH6_HUMAN	Dynein heavy chain 6, axonemal (Axonemal beta dynein heavy chain 6) (Ciliary dynein heavy chain 6)	DNAH6 DNAHC6 DNHL1 HL2 KIAA1697	GO:0005524; GO:0005858; GO:0005874; GO:0007018; GO:0008569; GO:0030286; GO:0045503; GO:0045505; GO:0051959; GO:0060285
GBRW01005130.1	GBRW01005130.1.p1	NA	NA	P56276	MYLK_MELGA	Telokin	NA	GO:0005516
GBRW01005172.1	GBRW01005172.1.p1	NA	NA	Q3SZ21	RPP30_BOVIN	Ribonuclease P protein subunit p30 (RNaseP protein p30) (EC 3.1.26.5) (RNase P subunit 2)	RPP30 RNASEP2	GO:0000172; GO:0001682; GO:0003723; GO:0004526; GO:0005655; GO:0008033
GBRW01005193.1	GBRW01005193.1.p1	NA	NA	Q5TYP4	CA112_DANRE	Uncharacterized protein C1orf112 homolog	si:dkey-97o5.1 zgc:110228	NA
GBRW01005196.1	GBRW01005196.1.p1	NA	NA	P15535	B4GT1_MOUSE	Beta-1,4-galactosyltransferase 1 (Beta-1,4-GalTase 1) (Beta4Gal-T1) (b4Gal-T1) (EC 2.4.1.-) (Beta-N-acetylglucosaminyl-glycolipid beta-1,4-galactosyltransferase) (Beta-N-acetylglucosaminylglycopeptide beta-1,4-galactosyltransferase) (EC 2.4.1.38) (Lactose synthase A protein) (EC 2.4.1.22) (N-acetyllactosamine synthase) (EC 2.4.1.90) (Nal synthase) (UDP-Gal:beta-GlcNAc beta-1,4-galactosyltransfera…	B4galt1 Ggtb Ggtb2	GO:0000138; GO:0002064; GO:0002526; GO:0003831; GO:0003945; GO:0004461; GO:0005615; GO:0005794; GO:0005886; GO:0005989; GO:0006012; GO:0006486; GO:0006487; GO:0007155; GO:0007339; GO:0007341; GO:0008092; GO:0008285; GO:0008378; GO:0009101; GO:0009312; GO:0009897; GO:0009986; GO:0016021; GO:0016323; GO:0030057; GO:0030145; GO:0030175; GO:0030198; GO:0030879; GO:0031526; GO:0032580; GO:0035250; GO:…
GBRW01005293.1	GBRW01005293.1.p1	NA	NA	Q5ZMP7	AP3M1_CHICK	AP-3 complex subunit mu-1 (AP-3 adaptor complex mu3A subunit) (Adaptor-related protein complex 3 subunit mu-1) (Mu-adaptin 3A) (Mu3A-adaptin)	AP3M1 RCJMB04_1h22	GO:0005794; GO:0006886; GO:0008089; GO:0030131; GO:0030659; GO:0048490; GO:1904115
GBRW01005346.1	GBRW01005346.1.p1	NA	NA	Q8NE09	RGS22_HUMAN	Regulator of G-protein signaling 22 (RGS22)	RGS22	GO:0005634; GO:0005737; GO:0009968
GBRW01005356.1	GBRW01005356.1.p1	NA	NA	Q8I7P9	POL5_DROME	Retrovirus-related Pol polyprotein from transposon opus [Includes: Protease (EC 3.4.23.-); Reverse transcriptase (EC 2.7.7.49); Endonuclease]	pol	GO:0003676; GO:0003964; GO:0004519; GO:0005634; GO:0006313; GO:0008233; GO:0015074
GBRW01005371.1	GBRW01005371.1.p1	NA	NA	Q6YHK3	CD109_HUMAN	CD109 antigen (150 kDa TGF-beta-1-binding protein) (C3 and PZP-like alpha-2-macroglobulin domain-containing protein 7) (Platelet-specific Gov antigen) (p180) (r150) (CD antigen CD109)	CD109 CPAMD7	GO:0001933; GO:0001942; GO:0002576; GO:0004867; GO:0005576; GO:0005615; GO:0005886; GO:0009986; GO:0010839; GO:0030512; GO:0031092; GO:0031225; GO:0045616; GO:0050431; GO:0061045; GO:0072675
GBRW01005402.1	GBRW01005402.1.p1	NA	NA	Q7ZXR7	UB10B_XENLA	Ubiquitin carboxyl-terminal hydrolase 10-B (EC 3.4.19.12) (Deubiquitinating enzyme 10-B) (Ubiquitin thioesterase 10-B) (Ubiquitin-specific-processing protease 10-B)	usp10-b	GO:0002039; GO:0004197; GO:0004843; GO:0005634; GO:0005737; GO:0005769; GO:0006281; GO:0006511; GO:0006914; GO:0006974; GO:0010506; GO:0016579; GO:0030330; GO:0036459; GO:0043124; GO:0044325; GO:0071347
GBRW01005411.1	GBRW01005411.1.p2	NA	NA	Q5RBL0	YIPF1_PONAB	Protein YIPF1 (YIP1 family member 1)	YIPF1	GO:0000138; GO:0005797; GO:0005802; GO:0016021; GO:0016192; GO:0031902
GBRW01005437.1	GBRW01005437.1.p1	NA	NA	Q7SYH5	SC5A8_XENLA	Sodium-coupled monocarboxylate transporter 1 (Electrogenic sodium monocarboxylate cotransporter) (xSMCTe) (Sodium solute transporter Vito) (Solute carrier family 5 member 8)	slc5a8 smcte vito	GO:0006814; GO:0015293; GO:0016021
GBRW01005480.1	GBRW01005480.1.p1	NA	NA	Q5R8D7	PRS7_PONAB	26S proteasome regulatory subunit 7 (26S proteasome AAA-ATPase subunit RPT1) (Proteasome 26S subunit ATPase 2)	PSMC2	GO:0000502; GO:0000932; GO:0005524; GO:0005634; GO:0006511; GO:0016887; GO:0022624; GO:0036402
GBRW01005492.1	GBRW01005492.1.p1	NA	NA	Q5F3N5	KLH14_CHICK	Kelch-like protein 14	KLHL14 RCJMB04_11g14	GO:0005783; GO:0005789; GO:0005829; GO:0043005; GO:0043025
GBRW01005512.1	GBRW01005512.1.p1	NA	NA	B3SP85	GILT_PIG	Gamma-interferon-inducible-lysosomal thiol reductase (EC 1.8.-.-)	IFI30 GILT	GO:0005576; GO:0005764; GO:0005829; GO:0016667; GO:0030054; GO:0042590
GBRW01005581.1	GBRW01005581.1.p2	NA	NA	Q9H0R1	AP5M1_HUMAN	AP-5 complex subunit mu-1 (Adaptor-related protein complex 5 subunit mu-1) (Mu5) (Mu-2-related death-inducing protein) (MuD) (Putative HIV-1 infection-related protein)	AP5M1 C14orf108 MUDENG	GO:0005764; GO:0005765; GO:0005770; GO:0005829; GO:0015031; GO:0016020; GO:0016197; GO:0030119; GO:0031902
GBRW01005585.1	GBRW01005585.1.p1	NA	NA	Q8WSR4	ITPR_PATPE	Inositol 1,4,5-trisphosphate receptor (ApIP3R)	IP3R	GO:0005220; GO:0005789; GO:0007275; GO:0007338; GO:0016021; GO:0070679
GBRW01005603.1	GBRW01005603.1.p1	NA	NA	Q5F3K0	TTC27_CHICK	Tetratricopeptide repeat protein 27 (TPR repeat protein 27)	TTC27 RCJMB04_15c1	NA
GBRW01005611.1	GBRW01005611.1.p1	NA	NA	Q6INX3	MLECA_XENLA	Malectin-A	mlec-a	GO:0005783; GO:0005789; GO:0005975; GO:0006487; GO:0016020; GO:0016021; GO:0030246
GBRW01005614.1	GBRW01005614.1.p1	NA	NA	Q9EQY0	ERN1_MOUSE	Serine/threonine-protein kinase/endoribonuclease IRE1 (Endoplasmic reticulum-to-nucleus signaling 1) (Inositol-requiring protein 1) (Ire1-alpha) (IRE1a) [Includes: Serine/threonine-protein kinase (EC 2.7.11.1); Endoribonuclease (EC 3.1.26.-)]	Ern1 Ire1	GO:0000287; GO:0001935; GO:0004519; GO:0004521; GO:0004672; GO:0004674; GO:0005161; GO:0005524; GO:0005637; GO:0005737; GO:0005739; GO:0005783; GO:0005789; GO:0006379; GO:0006468; GO:0007050; GO:0007257; GO:0019899; GO:0030176; GO:0030544; GO:0030968; GO:0033120; GO:0034620; GO:0034976; GO:0035924; GO:0036289; GO:0036498; GO:0042802; GO:0042803; GO:0043531; GO:0046777; GO:0051082; GO:0051879; GO:…
GBRW01005617.1	GBRW01005617.1.p1	NA	NA	Q9UNH7	SNX6_HUMAN	Sorting nexin-6 (TRAF4-associated factor 2) [Cleaved into: Sorting nexin-6, N-terminally processed]	SNX6	GO:0005622; GO:0005634; GO:0005737; GO:0005829; GO:0006886; GO:0007175; GO:0016241; GO:0030512; GO:0030904; GO:0030905; GO:0031901; GO:0034452; GO:0035091; GO:0042147; GO:0042803; GO:0045892; GO:0046982; GO:0097422
GBRW01005620.1	GBRW01005620.1.p1	NA	NA	Q8IUA0	WFDC8_HUMAN	WAP four-disulfide core domain protein 8 (Putative protease inhibitor WAP8)	WFDC8 C20orf170 WAP8	GO:0004867; GO:0005576
GBRW01005622.1	GBRW01005622.1.p1	NA	NA	Q2KHZ2	HBS1L_BOVIN	HBS1-like protein	HBS1L	GO:0003746; GO:0003924; GO:0005525; GO:0006412
GBRW01005628.1	GBRW01005628.1.p1	NA	NA	P63155	CRNL1_RAT	Crooked neck-like protein 1 (Crooked neck homolog) (Crooked neck protein)	Crnkl1 Crn	GO:0000245; GO:0000398; GO:0000974; GO:0003723; GO:0005634; GO:0005681; GO:0016607; GO:0021987; GO:0071007; GO:0071013; GO:0071014; GO:1990416; GO:1990830
GBRW01005630.1	GBRW01005630.1.p1	NA	NA	Q07139	ECT2_MOUSE	Protein ECT2 (Epithelial cell-transforming sequence 2 oncogene)	Ect2 mKIAA4037	GO:0000281; GO:0000902; GO:0005089; GO:0005096; GO:0005634; GO:0005737; GO:0005829; GO:0005911; GO:0005923; GO:0015031; GO:0017048; GO:0030496; GO:0032147; GO:0032154; GO:0032467; GO:0035023; GO:0035556; GO:0042307; GO:0042803; GO:0043065; GO:0043547; GO:0045666; GO:0045859; GO:0051260; GO:0051988; GO:0070301; GO:0070830; GO:0071277; GO:0071479; GO:0072686; GO:0090630; GO:0097149; GO:2000431
GBRW01005634.1	GBRW01005634.1.p1	NA	NA	P41562	IDHC_RAT	Isocitrate dehydrogenase [NADP] cytoplasmic (IDH) (EC 1.1.1.42) (Cytosolic NADP-isocitrate dehydrogenase) (IDP) (NADP(+)-specific ICDH) (Oxalosuccinate decarboxylase)	Idh1	GO:0000287; GO:0004450; GO:0005102; GO:0005739; GO:0005777; GO:0005829; GO:0006097; GO:0006099; GO:0006102; GO:0006103; GO:0006739; GO:0006749; GO:0006979; GO:0008585; GO:0014070; GO:0042803; GO:0048545; GO:0050661; GO:0051287; GO:0060696; GO:0071071
GBRW01005650.1	GBRW01005650.1.p1	NA	NA	Q8R456	OPN4_RAT	Melanopsin (Opsin-4)	Opn4	GO:0005502; GO:0005887; GO:0007186; GO:0007601; GO:0007602; GO:0008020; GO:0016021; GO:0018298; GO:0042752; GO:0048511; GO:0071482
GBRW01005653.1	GBRW01005653.1.p1	NA	NA	P97363	SPTC2_MOUSE	Serine palmitoyltransferase 2 (EC 2.3.1.50) (Long chain base biosynthesis protein 2) (LCB 2) (Long chain base biosynthesis protein 2a) (LCB2a) (Serine-palmitoyl-CoA transferase 2) (SPT 2)	Sptlc2 Lcb2	GO:0004758; GO:0005739; GO:0006686; GO:0016021; GO:0017059; GO:0030148; GO:0030170; GO:0046511; GO:0046512; GO:0046513; GO:1904504
GBRW01005675.1	GBRW01005675.1.p1	NA	NA	P51906	EAA3_MOUSE	Excitatory amino acid transporter 3 (Excitatory amino-acid carrier 1) (Sodium-dependent glutamate/aspartate transporter 3) (Solute carrier family 1 member 1)	Slc1a1 Eaac1 Eaat3	GO:0005313; GO:0005314; GO:0005886; GO:0005887; GO:0010460; GO:0015108; GO:0015501; GO:0015813; GO:0016020; GO:0016324; GO:0016595; GO:0033229; GO:0042883; GO:0046872; GO:0051260; GO:0051938; GO:0070779; GO:0098712; GO:0140009; GO:1902476
GBRW01005678.1	GBRW01005678.1.p1	NA	NA	Q14517	FAT1_HUMAN	Protocadherin Fat 1 (Cadherin family member 7) (Cadherin-related tumor suppressor homolog) (Protein fat homolog) [Cleaved into: Protocadherin Fat 1, nuclear form]	FAT1 CDHF7 FAT	GO:0003382; GO:0005509; GO:0005634; GO:0005886; GO:0005887; GO:0005911; GO:0005925; GO:0007015; GO:0007155; GO:0007156; GO:0007163; GO:0007267; GO:0009653; GO:0016324; GO:0016477; GO:0030027; GO:0030175; GO:0045197; GO:0048471; GO:0048593; GO:0070062; GO:0098609
GBRW01005694.1	GBRW01005694.1.p1	NA	NA	O08705	NTCP_MOUSE	Sodium/bile acid cotransporter (Na(+)/bile acid cotransporter) (Na(+)/taurocholate transport protein) (Sodium/taurocholate cotransporting polypeptide) (Solute carrier family 10 member 1)	Slc10a1 Ntcp	GO:0008508; GO:0015125; GO:0015721; GO:0016020; GO:0016021; GO:0016323
GBRW01005723.1	GBRW01005723.1.p1	NA	NA	P21447	MDR1A_MOUSE	Multidrug resistance protein 1A (EC 7.6.2.2) (ATP-binding cassette sub-family B member 1A) (MDR1A) (Multidrug resistance protein 3) (P-glycoprotein 3)	Abcb1a Abcb4 Mdr1a Mdr3 Pgy-3 Pgy3	GO:0000086; GO:0005524; GO:0005886; GO:0006855; GO:0008559; GO:0009914; GO:0009986; GO:0015893; GO:0016020; GO:0016021; GO:0016324; GO:0031526; GO:0033231; GO:0035633; GO:0042623; GO:0043215; GO:0045177; GO:0045332; GO:0046581; GO:0046618; GO:0047484; GO:0050892; GO:0060548; GO:0060856; GO:0072089; GO:0090554; GO:0090555; GO:0099038; GO:0099040; GO:1901529; GO:1902396; GO:1904446; GO:1904478; GO:…
GBRW01005724.1	GBRW01005724.1.p1	NA	NA	Q0E908	HIL_DROME	Hillarin (D-Hillarin) (D-hil)	Hil CG30147	GO:0005938; GO:0032154; GO:0046872
GBRW01005725.1	GBRW01005725.1.p2	NA	NA	Q6P3X8	PGBD2_HUMAN	PiggyBac transposable element-derived protein 2	PGBD2	NA
GBRW01005725.1	GBRW01005725.1.p1	NA	NA	P0DP91	ERPG3_HUMAN	Chimeric ERCC6-PGBD3 protein (Chimeric CSB-PGBD3 protein)	CSB-PGBD3	GO:0002230; GO:0005634; GO:0010628; GO:0033141; GO:0043565; GO:0045739
GBRW01005747.1	GBRW01005747.1.p1	NA	NA	Q9D8W5	PSD12_MOUSE	26S proteasome non-ATPase regulatory subunit 12 (26S proteasome regulatory subunit RPN5) (26S proteasome regulatory subunit p55)	Psmd12	GO:0000502; GO:0005737; GO:0005838; GO:0008541; GO:0022624; GO:0031595; GO:0043161
GBRW01005768.1	GBRW01005768.1.p1	NA	NA	Q9UHI6	DDX20_HUMAN	Probable ATP-dependent RNA helicase DDX20 (EC 3.6.4.13) (Component of gems 3) (DEAD box protein 20) (DEAD box protein DP 103) (Gemin-3)	DDX20 DP103 GEMIN3	GO:0000122; GO:0000244; GO:0000387; GO:0003677; GO:0004004; GO:0005524; GO:0005634; GO:0005654; GO:0005737; GO:0005829; GO:0005856; GO:0006396; GO:0008285; GO:0016020; GO:0019904; GO:0030674; GO:0032797; GO:0034719; GO:0042826; GO:0043065; GO:0048477; GO:0050810; GO:0051170; GO:0070491; GO:0090571; GO:0097504
GBRW01005773.1	GBRW01005773.1.p1	NA	NA	Q5E960	S39A3_BOVIN	Zinc transporter ZIP3 (Solute carrier family 39 member 3) (Zrt- and Irt-like protein 3) (ZIP-3)	SLC39A3 ZIP3	GO:0005385; GO:0005886; GO:0016021; GO:0071577
GBRW01005787.1	GBRW01005787.1.p1	NA	NA	Q4R5S9	PLD3B_MACFA	PRELI domain containing protein 3B (Protein slowmo homolog 2)	PRELID3B SLMO2 QtsA-15406 QtsA-21201	GO:0005758
GBRW01005798.1	GBRW01005798.1.p1	NA	NA	A6BM72	MEG11_HUMAN	Multiple epidermal growth factor-like domains protein 11 (Multiple EGF-like domains protein 11)	MEGF11 KIAA1781 UNQ1949/PRO4432	GO:0010842; GO:0016021; GO:0016323; GO:0034109
GBRW01005799.1	GBRW01005799.1.p1	NA	NA	P61023	CHP1_RAT	Calcineurin B homologous protein 1 (Calcineurin B-like protein) (Calcium-binding protein CHP) (Calcium-binding protein p22) (EF-hand calcium-binding domain-containing protein p22)	Chp1 Chp	GO:0000139; GO:0001578; GO:0001933; GO:0004860; GO:0005215; GO:0005509; GO:0005634; GO:0005737; GO:0005783; GO:0005793; GO:0005829; GO:0005886; GO:0006469; GO:0006611; GO:0008017; GO:0010923; GO:0015630; GO:0017156; GO:0019722; GO:0019900; GO:0022406; GO:0030133; GO:0031122; GO:0031397; GO:0031953; GO:0032088; GO:0032417; GO:0042308; GO:0048306; GO:0050821; GO:0051222; GO:0051259; GO:0051453; GO:…
GBRW01005812.1	GBRW01005812.1.p1	NA	NA	Q96DM1	PGBD4_HUMAN	PiggyBac transposable element-derived protein 4	PGBD4	NA
GBRW01005834.1	GBRW01005834.1.p1	NA	NA	O70247	SC5A6_RAT	Sodium-dependent multivitamin transporter (Na(+)-dependent multivitamin transporter) (Solute carrier family 5 member 6)	Slc5a6 Smvt	GO:0008523; GO:0012506; GO:0015878; GO:0015887; GO:0016021; GO:0031526
GBRW01005844.1	GBRW01005844.1.p1	NA	NA	P40313	CTRL_HUMAN	Chymotrypsin-like protease CTRL-1 (EC 3.4.21.-)	CTRL CTRL1	GO:0004252; GO:0005615; GO:0008236; GO:0030163
GBRW01005907.1	GBRW01005907.1.p2	NA	NA	Q9JJP9	UBQL1_RAT	Ubiquilin-1 (Protein linking IAP with cytoskeleton 1) (PLIC-1)	Ubqln1 Da41 Plic1	GO:0000502; GO:0005634; GO:0005737; GO:0005776; GO:0005783; GO:0005886; GO:0016235; GO:0019904; GO:0030433; GO:0031396; GO:0031398; GO:0031410; GO:0031593; GO:0035973; GO:0048471; GO:0071456; GO:1901340; GO:1902175; GO:1903071
GBRW01005912.1	GBRW01005912.1.p1	NA	NA	P22462	KCNC2_RAT	Potassium voltage-gated channel subfamily C member 2 (Potassium channel voltage-gated Shaw-related subfamily C member 2) (Shaw-like potassium channel) (Voltage-gated potassium channel subunit Kv3.2)	Kcnc2	GO:0005249; GO:0005251; GO:0005886; GO:0005887; GO:0008076; GO:0009636; GO:0009642; GO:0014070; GO:0014075; GO:0016021; GO:0016323; GO:0016324; GO:0021759; GO:0030054; GO:0030424; GO:0030425; GO:0030673; GO:0031982; GO:0032026; GO:0032590; GO:0032809; GO:0034220; GO:0038060; GO:0042734; GO:0043025; GO:0043195; GO:0043204; GO:0044325; GO:0045202; GO:0045211; GO:0045471; GO:0051260; GO:0051291; GO:…
GBRW01005919.1	GBRW01005919.1.p1	NA	NA	Q0VGY8	TANC1_MOUSE	Protein TANC1 (Tetratricopeptide repeat, ankyrin repeat and coiled-coil domain-containing protein 1)	Tanc1	GO:0007520; GO:0008542; GO:0030054; GO:0030425; GO:0043025; GO:0043679; GO:0045211; GO:0097062; GO:0098978; GO:0099092; GO:0099175
GBRW01005950.1	GBRW01005950.1.p1	NA	NA	E2QWQ2	NLK_CANLF	Serine/threonine-protein kinase NLK (EC 2.7.11.24) (Nemo-like kinase)	NLK	GO:0000287; GO:0004707; GO:0005524; GO:0005634; GO:0005737; GO:0006355; GO:0007179; GO:0008134; GO:0010468; GO:0016055; GO:0018107; GO:0030178; GO:0031625; GO:0035556; GO:0042169; GO:0042501; GO:0046777; GO:0050821
GBRW01005955.1	GBRW01005955.1.p1	NA	NA	Q5XH07	THNS2_XENLA	Threonine synthase-like 2 (TSH2) (EC 4.2.3.-)	thnsl2	GO:0016829
GBRW01005962.1	GBRW01005962.1.p1	NA	NA	Q64380	SARDH_RAT	Sarcosine dehydrogenase, mitochondrial (SarDH) (EC 1.5.8.3)	Sardh	GO:0005542; GO:0005737; GO:0005739; GO:0005759; GO:0006545; GO:0008480; GO:0016491; GO:0035999; GO:0042426; GO:0050660; GO:1901053
GBRW01005969.1	GBRW01005969.1.p1	NA	NA	Q80VF6	F181B_MOUSE	Protein FAM181B	Fam181b MNCb-1231	NA
GBRW01005972.1	GBRW01005972.1.p1	NA	NA	Q5I6B8	PI51C_RAT	Phosphatidylinositol 4-phosphate 5-kinase type-1 gamma (PIP5K1-gamma) (PtdIns(4)P-5-kinase 1 gamma) (EC 2.7.1.68) (Phosphatidylinositol 4-phosphate 5-kinase type I gamma) (PIP5KIgamma)	Pip5k1c	GO:0001891; GO:0001931; GO:0005524; GO:0005925; GO:0006887; GO:0006909; GO:0006935; GO:0007155; GO:0010008; GO:0016308; GO:0032587; GO:0098835
GBRW01005978.1	GBRW01005978.1.p1	NA	NA	P41900	T2FB_DROME	General transcription factor IIF subunit 2 (EC 3.6.4.12) (ATP-dependent helicase TfIIF-beta) (Transcription initiation factor IIF subunit beta) (TFIIF-beta)	TfIIFbeta TFIIF30 CG6538	GO:0001096; GO:0003677; GO:0004386; GO:0005524; GO:0005634; GO:0005674; GO:0006366; GO:0006367; GO:0006368; GO:0032968
GBRW01005986.1	GBRW01005986.1.p1	NA	NA	Q6DRI7	DDX51_DANRE	ATP-dependent RNA helicase DDX51 (EC 3.6.4.13) (DEAD box protein 51)	ddx51	GO:0003723; GO:0004386; GO:0005524; GO:0005730; GO:0006364
GBRW01005993.1	GBRW01005993.1.p1	NA	NA	A7M7B9	NTH_CHICK	Endonuclease III-like protein 1 (EC 3.2.2.-) (EC 4.2.99.18) (Bifunctional DNA N-glycosylase/DNA-(apurinic or apyrimidinic site) lyase) (DNA glycosylase/AP lyase)	NTHL1	GO:0000703; GO:0003690; GO:0003906; GO:0005634; GO:0005739; GO:0006285; GO:0006296; GO:0046872; GO:0051539; GO:0140078
GBRW01006019.1	GBRW01006019.1.p1	NA	NA	Q9VZX9	SAHH2_DROME	Adenosylhomocysteinase-like 1 (dAhcyL1) (Inactive S-adenosyl-L-homocysteine hydrolase) (S-adenosylhomocysteine hydrolase-like protein 1)	AhcyL1 CG9977	GO:0005829; GO:0006730; GO:0016787; GO:0019510; GO:0033353
GBRW01006023.1	GBRW01006023.1.p1	NA	NA	Q9XZ58	CSN5_DROME	COP9 signalosome complex subunit 5 (Dch5) (Signalosome subunit 5) (EC 3.4.-.-) (JAB1 homolog)	CSN5 quo CG14884	GO:0000338; GO:0001751; GO:0005737; GO:0007275; GO:0007281; GO:0007310; GO:0007314; GO:0007409; GO:0008180; GO:0008237; GO:0008347; GO:0019784; GO:0032435; GO:0034399; GO:0035204; GO:0035207; GO:0036099; GO:0045787; GO:0046872; GO:0048140; GO:0048142; GO:0048477; GO:0050821; GO:1903364
GBRW01006028.1	GBRW01006028.1.p1	NA	NA	Q66H61	SYQ_RAT	Glutamine--tRNA ligase (EC 6.1.1.18) (Glutaminyl-tRNA synthetase) (GlnRS)	Qars	GO:0004819; GO:0004860; GO:0005524; GO:0005829; GO:0006425; GO:0007420; GO:0017101; GO:0019901; GO:0032873; GO:0045892
GBRW01006043.1	GBRW01006043.1.p1	NA	NA	P13607	ATNA_DROME	Sodium/potassium-transporting ATPase subunit alpha (Na(+)/K(+) ATPase alpha subunit) (EC 7.2.2.13) (Sodium pump subunit alpha)	Atpalpha Na-p CG5670	GO:0001894; GO:0005391; GO:0005524; GO:0005634; GO:0005737; GO:0005886; GO:0005890; GO:0005918; GO:0006812; GO:0006883; GO:0007268; GO:0007605; GO:0007626; GO:0007630; GO:0008340; GO:0008344; GO:0009266; GO:0009612; GO:0015991; GO:0016323; GO:0019991; GO:0030007; GO:0035158; GO:0035159; GO:0036376; GO:0050905; GO:0051124; GO:0060439; GO:1990573
GBRW01006071.1	GBRW01006071.1.p1	NA	NA	P47942	DPYL2_RAT	Dihydropyrimidinase-related protein 2 (DRP-2) (Collapsin response mediator protein 2) (CRMP-2) (Turned on after division 64 kDa protein) (TOAD-64)	Dpysl2	GO:0001975; GO:0005829; GO:0005856; GO:0005886; GO:0006897; GO:0007010; GO:0007411; GO:0007420; GO:0008017; GO:0014049; GO:0016810; GO:0019901; GO:0021510; GO:0021772; GO:0030425; GO:0030426; GO:0030516; GO:0032991; GO:0042220; GO:0042493; GO:0043005; GO:0043025; GO:0043209; GO:0045664; GO:0048489; GO:0098793
GBRW01006112.1	GBRW01006112.1.p1	NA	NA	P18910	ANPRA_RAT	Atrial natriuretic peptide receptor 1 (EC 4.6.1.2) (Atrial natriuretic peptide receptor type A) (ANP-A) (ANPR-A) (NPR-A) (Guanylate cyclase A) (GC-A)	Npr1	GO:0001653; GO:0004383; GO:0004672; GO:0005524; GO:0005525; GO:0005886; GO:0006182; GO:0007165; GO:0007166; GO:0007168; GO:0010753; GO:0016021; GO:0016941; GO:0017046; GO:0019901; GO:0019934; GO:0035556; GO:0042417; GO:0043235; GO:0048662; GO:0050880
GBRW01006129.1	GBRW01006129.1.p1	NA	NA	O88397	SO1A5_RAT	Solute carrier organic anion transporter family member 1A5 (Organic anion-transporting polypeptide 3) (OATP-3) (Sodium-independent organic anion transporter 3) (Solute carrier family 21 member 7)	Slco1a5 Oatp1a5 Oatp3 Slc21a7 Slco1a2	GO:0005887; GO:0008028; GO:0008514; GO:0015125; GO:0015347; GO:0015349; GO:0015711; GO:0015718; GO:0015721; GO:0031100; GO:0031526; GO:0043252; GO:0050892
GBRW01006153.1	GBRW01006153.1.p1	NA	NA	Q9VUC6	FRL_DROME	Formin-like protein (Formin related in leukocytes)	Frl CG32138	GO:0003779; GO:0016318; GO:0016319; GO:0017048; GO:0030036; GO:0048675; GO:0051020
GBRW01006178.1	GBRW01006178.1.p1	NA	NA	Q9NTG1	PKDRE_HUMAN	Polycystic kidney disease and receptor for egg jelly-related protein (PKD and REJ homolog)	PKDREJ	GO:0005262; GO:0005509; GO:0007340; GO:0016020; GO:0016021; GO:0050982
GBRW01006180.1	GBRW01006180.1.p1	NA	NA	Q96T83	SL9A7_HUMAN	Sodium/hydrogen exchanger 7 (Na(+)/H(+) exchanger 7) (NHE-7) (Solute carrier family 9 member 7)	SLC9A7 NHE7	GO:0000139; GO:0005802; GO:0005886; GO:0006811; GO:0006885; GO:0015385; GO:0015386; GO:0016021; GO:0042803; GO:0043231; GO:0051453; GO:0055037; GO:0055038; GO:0071805; GO:0098719
GBRW01006194.1	GBRW01006194.1.p1	NA	NA	Q8AYC9	CHK1_CHICK	Serine/threonine-protein kinase Chk1 (EC 2.7.11.1) (CHK1 checkpoint homolog) (Checkpoint kinase-1)	CHEK1 CHK1	GO:0000077; GO:0000724; GO:0000785; GO:0000794; GO:0004674; GO:0005524; GO:0005634; GO:0005654; GO:0005737; GO:0005813; GO:0006468; GO:0006974; GO:0006975; GO:0007049; GO:0010569; GO:0010767; GO:0018107; GO:0035402; GO:0035556; GO:0045839; GO:0046602; GO:0048096; GO:0072425; GO:2000615
GBRW01006215.1	GBRW01006215.1.p1	NA	NA	G5EBQ8	CHS2_CAEEL	Chitin synthase chs-2 (EC 2.4.1.16) (Chitin-UDP acetyl-glucosaminyl transferase chs-2)	chs-2 F48A11.1	GO:0004100; GO:0005886; GO:0006031; GO:0007275; GO:0016021; GO:0061063
GBRW01006217.1	GBRW01006217.1.p1	NA	NA	Q8C9J3	SPEF2_MOUSE	Sperm flagellar protein 2 (Protein KPL2)	Spef2 Kpl2	GO:0002177; GO:0003351; GO:0005737; GO:0005794; GO:0007283; GO:0007288; GO:0048705; GO:0048854; GO:0060541; GO:0097225
GBRW01006264.1	GBRW01006264.1.p1	NA	NA	Q9VPQ2	DJSHV_DROME	DnaJ homolog shv (Protein shriveled)	shv CG4164	GO:0005178; GO:0005615; GO:0005634; GO:0005886; GO:0006457; GO:0007155; GO:0031594; GO:0036098; GO:0051082; GO:0060250; GO:0090129; GO:2001046
GBRW01006267.1	GBRW01006267.1.p1	NA	NA	Q709C8	VP13C_HUMAN	Vacuolar protein sorting-associated protein 13C	VPS13C KIAA1421	GO:0005737; GO:0005741; GO:0005829; GO:0006623; GO:0006895; GO:0007005; GO:0019898; GO:0045053; GO:0070062; GO:1905090
GBRW01006287.1	GBRW01006287.1.p1	NA	NA	P49596	PP2C2_CAEEL	Probable protein phosphatase 2C T23F11.1 (PP2C) (EC 3.1.3.16)	ppm-2 T23F11.1	GO:0000079; GO:0004722; GO:0004724; GO:0005634; GO:0005737; GO:0030517; GO:0031625; GO:0032873; GO:0046872; GO:0048786; GO:0051965; GO:0071470; GO:1990439
GBRW01006293.1	GBRW01006293.1.p1	NA	NA	P30919	ASPG_RAT	N(4)-(Beta-N-acetylglucosaminyl)-L-asparaginase (EC 3.5.1.26) (Aspartylglucosaminidase) (AGA) (Glycosylasparaginase) (N4-(N-acetyl-beta-glucosaminyl)-L-asparagine amidase) [Cleaved into: Glycosylasparaginase alpha chain; Glycosylasparaginase beta chain]	Aga	GO:0003948; GO:0005615; GO:0005737; GO:0005764; GO:0005783; GO:0006517; GO:0008233; GO:0016787; GO:0043621; GO:0051604
GBRW01006314.1	GBRW01006314.1.p1	NA	NA	P41111	EI2BD_RABIT	Translation initiation factor eIF-2B subunit delta (eIF-2B GDP-GTP exchange factor subunit delta)	EIF2B4 EIF2BD	GO:0001541; GO:0003743; GO:0005737; GO:0005851; GO:0006413; GO:0014003; GO:0042552; GO:0050852
GBRW01006332.1	GBRW01006332.1.p1	NA	NA	Q8C1Y8	CCZ1_MOUSE	Vacuolar fusion protein CCZ1 homolog	Ccz1	GO:0005085; GO:0005765; GO:0005829; GO:0016192; GO:0016235; GO:0035658; GO:0043231
GBRW01006397.1	GBRW01006397.1.p1	NA	NA	Q91YN5	UAP1_MOUSE	UDP-N-acetylhexosamine pyrophosphorylase [Includes: UDP-N-acetylgalactosamine pyrophosphorylase (EC 2.7.7.83); UDP-N-acetylglucosamine pyrophosphorylase (EC 2.7.7.23)]	Uap1	GO:0003977; GO:0005654; GO:0005829; GO:0005886; GO:0006047; GO:0006048; GO:0030246; GO:0042802
GBRW01006400.1	GBRW01006400.1.p3	NA	NA	P11835	ITB2_MOUSE	Integrin beta-2 (Cell surface adhesion glycoproteins LFA-1/CR3/p150,95 subunit beta) (Complement receptor C3 subunit beta) (CD antigen CD18)	Itgb2	GO:0001540; GO:0001851; GO:0002523; GO:0005178; GO:0005886; GO:0005925; GO:0006898; GO:0006911; GO:0007155; GO:0007159; GO:0007160; GO:0007229; GO:0008305; GO:0009986; GO:0016020; GO:0016477; GO:0019901; GO:0030101; GO:0030369; GO:0030593; GO:0031072; GO:0031623; GO:0032930; GO:0033627; GO:0034113; GO:0034687; GO:0043113; GO:0043235; GO:0043315; GO:0043542; GO:0044853; GO:0044877; GO:0045121; GO:…
GBRW01006408.1	GBRW01006408.1.p1	NA	NA	P90850	YCF2E_CAEEL	Uncharacterized peptidase C1-like protein F26E4.3	F26E4.3	GO:0005044; GO:0005615; GO:0006955; GO:0007155; GO:0008234; GO:0030247
GBRW01006416.1	GBRW01006416.1.p1	NA	NA	Q149N8	SHPRH_HUMAN	E3 ubiquitin-protein ligase SHPRH (EC 2.3.2.27) (EC 3.6.4.-) (RING-type E3 ubiquitin transferase SHPRH) (SNF2, histone-linker, PHD and RING finger domain-containing helicase)	SHPRH KIAA2023	GO:0000209; GO:0000786; GO:0003677; GO:0004386; GO:0004842; GO:0005524; GO:0005654; GO:0006281; GO:0006334; GO:0006974; GO:0016567; GO:0031625; GO:0046872; GO:0061630
GBRW01006419.1	GBRW01006419.1.p1	NA	NA	Q9UBV2	SE1L1_HUMAN	Protein sel-1 homolog 1 (Suppressor of lin-12-like protein 1) (Sel-1L)	SEL1L TSA305 UNQ128/PRO1063	GO:0000836; GO:0000839; GO:0005783; GO:0005789; GO:0006641; GO:0007219; GO:0009306; GO:0016021; GO:0030433; GO:0030970; GO:0036503; GO:0036513; GO:0044322; GO:0050821; GO:0055085; GO:1904380
GBRW01006431.1	GBRW01006431.1.p1	NA	NA	Q5EE04	TPR_XENLA	Nucleoprotein TPR (NPC-associated intranuclear protein) (Translocated promoter region and nuclear basket protein) (Fragment)	tpr	GO:0000122; GO:0000776; GO:0003682; GO:0003729; GO:0005643; GO:0005737; GO:0005868; GO:0006404; GO:0006405; GO:0006606; GO:0007094; GO:0010965; GO:0017056; GO:0019898; GO:0031072; GO:0031453; GO:0031965; GO:0031990; GO:0034399; GO:0034605; GO:0042307; GO:0042405; GO:0042803; GO:0044615; GO:0045947; GO:0046827; GO:0046832; GO:0051019; GO:0051301; GO:0070849; GO:0072686; GO:0090267; GO:0090316; GO:…
GBRW01006434.1	GBRW01006434.1.p1	NA	NA	P31319	KAPR_APLCA	cAMP-dependent protein kinase regulatory subunit (N4 subunit of protein kinase A)	NA	GO:0005952; GO:0008603; GO:0030552
GBRW01006450.1	GBRW01006450.1.p1	NA	NA	Q3MID3	ARFG2_RAT	ADP-ribosylation factor GTPase-activating protein 2 (ARF GAP 2) (GTPase-activating protein ZNF289) (Zinc finger protein 289)	Arfgap2 Zfp289 Znf289	GO:0000139; GO:0005096; GO:0005802; GO:0005829; GO:0005886; GO:0006888; GO:0006890; GO:0015031; GO:0046872; GO:0048205
GBRW01006472.1	GBRW01006472.1.p2	NA	NA	O00507	USP9Y_HUMAN	Probable ubiquitin carboxyl-terminal hydrolase FAF-Y (EC 3.4.19.12) (Deubiquitinating enzyme FAF-Y) (Fat facets protein-related, Y-linked) (Ubiquitin thioesterase FAF-Y) (Ubiquitin-specific protease 9, Y chromosome) (Ubiquitin-specific-processing protease FAF-Y)	USP9Y DFFRY	GO:0004197; GO:0004843; GO:0005737; GO:0006511; GO:0007179; GO:0007283; GO:0008234; GO:0016579; GO:0030509; GO:0070410
GBRW01006490.1	GBRW01006490.1.p1	NA	NA	Q03567	SL172_CAEEL	Uncharacterized transporter slc-17.2	C38C10.2	GO:0006814; GO:0015293; GO:0016021
GBRW01006505.1	GBRW01006505.1.p1	NA	NA	Q6IQ73	CHM4C_DANRE	Charged multivesicular body protein 4c (Chromatin-modifying protein 4c) (CHMP4c)	chmp4c chmp4b zgc:55566	GO:0005829; GO:0007034; GO:0009838; GO:0015031; GO:0031902; GO:0032466; GO:0044878
GBRW01006507.1	GBRW01006507.1.p1	NA	NA	Q6DED0	TR1L1_XENLA	Translocating chain-associated membrane protein 1-like 1	tram1l1	GO:0005789; GO:0006616; GO:0016021
GBRW01006514.1	GBRW01006514.1.p1	NA	NA	P54688	BCAT_CAEEL	Branched-chain-amino-acid aminotransferase, cytosolic (BCAT) (EC 2.6.1.42) (ECA39 protein)	bcat-1 eca-39 eca39 K02A4.1	GO:0002119; GO:0004084; GO:0005739; GO:0009098; GO:0009099; GO:0009792; GO:0052654; GO:0052655; GO:0052656
GBRW01006521.1	GBRW01006521.1.p1	NA	NA	A2A259	PK2L1_MOUSE	Polycystic kidney disease 2-like 1 protein (Polycystin-2 homolog)	Pkd2l1 Trpp3	GO:0001581; GO:0005227; GO:0005261; GO:0005262; GO:0005272; GO:0005509; GO:0005783; GO:0005886; GO:0005887; GO:0006812; GO:0007224; GO:0008092; GO:0009415; GO:0015269; GO:0016020; GO:0031410; GO:0034703; GO:0034704; GO:0035725; GO:0042802; GO:0043231; GO:0043235; GO:0050912; GO:0050915; GO:0050982; GO:0051262; GO:0051289; GO:0051371; GO:0051393; GO:0060170; GO:0071467; GO:0071468; GO:0071805; GO:…
GBRW01006523.1	GBRW01006523.1.p1	NA	NA	P22792	CPN2_HUMAN	Carboxypeptidase N subunit 2 (Carboxypeptidase N 83 kDa chain) (Carboxypeptidase N large subunit) (Carboxypeptidase N polypeptide 2) (Carboxypeptidase N regulatory subunit)	CPN2 ACBP	GO:0004181; GO:0005576; GO:0005615; GO:0030234; GO:0030449; GO:0031012; GO:0050821; GO:0070062; GO:0072562
GBRW01006538.1	GBRW01006538.1.p1	NA	NA	O13085	COX6A_ONCMY	Cytochrome c oxidase subunit 6A, mitochondrial (Cytochrome c oxidase polypeptide VIa)	NA	GO:0004129; GO:0005751
GBRW01006557.1	GBRW01006557.1.p1	NA	NA	O95155	UBE4B_HUMAN	Ubiquitin conjugation factor E4 B (EC 2.3.2.27) (Homozygously deleted in neuroblastoma 1) (RING-type E3 ubiquitin transferase E4 B) (Ubiquitin fusion degradation protein 2)	UBE4B HDNB1 KIAA0684 UFD2	GO:0000151; GO:0000209; GO:0003222; GO:0005524; GO:0005634; GO:0005737; GO:0006511; GO:0006513; GO:0008626; GO:0009411; GO:0019899; GO:0030433; GO:0031175; GO:0034450; GO:0043161; GO:0051117; GO:0051865
GBRW01006563.1	GBRW01006563.1.p1	NA	NA	P42028	NDUS8_BOVIN	NADH dehydrogenase [ubiquinone] iron-sulfur protein 8, mitochondrial (EC 1.6.99.3) (EC 7.1.1.2) (Complex I-23kD) (CI-23kD) (NADH-ubiquinone oxidoreductase 23 kDa subunit) (TYKY subunit)	NDUFS8	GO:0005747; GO:0006120; GO:0006979; GO:0008137; GO:0009060; GO:0032981; GO:0046872; GO:0051539
GBRW01006580.1	GBRW01006580.1.p1	NA	NA	O43613	OX1R_HUMAN	Orexin receptor type 1 (Ox-1-R) (Ox1-R) (Ox1R) (Hypocretin receptor type 1)	HCRTR1	GO:0004930; GO:0005886; GO:0005887; GO:0007186; GO:0007218; GO:0007268; GO:0007631; GO:0016499; GO:0017046; GO:0051480; GO:0070374
GBRW01006581.1	GBRW01006581.1.p1	NA	NA	Q8N0X2	SPG16_HUMAN	Sperm-associated antigen 16 protein (Pf20 protein homolog)	SPAG16 PF20	GO:0005930; GO:0007288; GO:0035082; GO:0036126; GO:0060271; GO:1990716
GBRW01006596.1	GBRW01006596.1.p1	NA	NA	Q9VU68	WDR1_DROME	Actin-interacting protein 1 (AIP1) (Protein flare)	flr CG10724	GO:0001736; GO:0003779; GO:0005856; GO:0007298; GO:0030042; GO:0030833; GO:0030834; GO:0030836; GO:0030864; GO:0034316; GO:0035317; GO:0040011; GO:0042643; GO:0045214; GO:0051015
GBRW01006600.1	GBRW01006600.1.p1	NA	NA	Q9BQ70	TCF25_HUMAN	Transcription factor 25 (TCF-25) (Nuclear localized protein 1)	TCF25 KIAA1049 NULP1 FKSG26	GO:0000122; GO:0003677; GO:0003700; GO:0005634; GO:0007507
GBRW01006617.1	GBRW01006617.1.p1	NA	NA	Q9VWA1	CLC_DROME	Clathrin light chain (dClc)	Clc CG6948	GO:0005198; GO:0005737; GO:0005886; GO:0005938; GO:0006886; GO:0030125; GO:0030130; GO:0030132; GO:0030136; GO:0030672; GO:0032050; GO:0048268; GO:0071439; GO:0072583; GO:0072686; GO:0099631
GBRW01006621.1	GBRW01006621.1.p1	NA	NA	Q8T5G8	CHS_MELAT	Chitin synthase (EC 2.4.1.16) (Chitin-UDP acetyl-glucosaminyl transferase)	NA	GO:0004100; GO:0005886; GO:0009792; GO:0016021
GBRW01006641.1	GBRW01006641.1.p1	NA	NA	P78316	NOP14_HUMAN	Nucleolar protein 14 (Nucleolar complex protein 14)	NOP14 C4orf9 NOL14 RES4-25	GO:0000447; GO:0000462; GO:0000472; GO:0000480; GO:0003723; GO:0005634; GO:0005654; GO:0005730; GO:0006364; GO:0016020; GO:0019899; GO:0030515; GO:0030686; GO:0030692; GO:0032040; GO:0042274
GBRW01006644.1	GBRW01006644.1.p1	NA	NA	P18621	RL17_HUMAN	60S ribosomal protein L17 (60S ribosomal protein L23) (Large ribosomal subunit protein uL22) (PD-1)	RPL17	GO:0000184; GO:0002181; GO:0003723; GO:0003735; GO:0005634; GO:0005829; GO:0006412; GO:0006413; GO:0006614; GO:0022625
GBRW01006658.1	GBRW01006658.1.p2	NA	NA	O70370	CATS_MOUSE	Cathepsin S (EC 3.4.22.27)	Ctss Cats	GO:0001968; GO:0004197; GO:0005518; GO:0005615; GO:0005764; GO:0006508; GO:0008233; GO:0008234; GO:0009986; GO:0010447; GO:0016020; GO:0016485; GO:0030574; GO:0031905; GO:0034769; GO:0043231; GO:0043236; GO:0043394; GO:0045453; GO:0048002; GO:0050729; GO:0051603; GO:0051930; GO:2001259
GBRW01006664.1	GBRW01006664.1.p1	NA	NA	A2AJX4	MALR1_MOUSE	MAM and LDL-receptor class A domain-containing protein 1	Malrd1 Diet1 Gm13318	GO:0005737; GO:0005794; GO:0016021; GO:0030659; GO:0042632; GO:0070858
GBRW01006680.1	GBRW01006680.1.p1	NA	NA	Q539E5	APX1_HYDVD	Putative ascorbate peroxidase (EC 1.11.1.11) (HvAPX1)	APX1	GO:0006979; GO:0016688; GO:0020037; GO:0042744; GO:0046872
GBRW01006774.1	GBRW01006774.1.p1	NA	NA	Q8IWF2	FXRD2_HUMAN	FAD-dependent oxidoreductase domain-containing protein 2 (Endoplasmic reticulum flavoprotein associated with degradation)	FOXRED2 ERFAD	GO:0005788; GO:0016491; GO:0030433; GO:0050660
GBRW01006787.1	GBRW01006787.1.p1	NA	NA	A4II46	ABR_XENTR	Active breakpoint cluster region-related protein	abr	GO:0005089; GO:0005096; GO:0035023; GO:0035556
GBRW01006808.1	GBRW01006808.1.p1	NA	NA	Q6NZQ2	DDX31_MOUSE	Probable ATP-dependent RNA helicase DDX31 (EC 3.6.4.13) (DEAD box protein 31)	Ddx31	GO:0003723; GO:0004386; GO:0005524; GO:0005730; GO:0005794; GO:0042254; GO:0043231
GBRW01006832.1	GBRW01006832.1.p1	NA	NA	Q92035	ACES_BUNFA	Acetylcholinesterase (AChE) (EC 3.1.1.7)	ACHE	GO:0001507; GO:0003990; GO:0005886; GO:0030054; GO:0043083; GO:0090729
GBRW01006854.1	GBRW01006854.1.p1	NA	NA	Q23023	UNC51_CAEEL	Serine/threonine-protein kinase unc-51 (EC 2.7.11.1) (Uncoordinated protein 51)	unc-51 Y60A3A.1	GO:0000045; GO:0000407; GO:0004672; GO:0004674; GO:0005524; GO:0005829; GO:0006468; GO:0006914; GO:0007409; GO:0007411; GO:0008340; GO:0008361; GO:0009792; GO:0010506; GO:0012501; GO:0016020; GO:0016477; GO:0030424; GO:0030516; GO:0032880; GO:0040014; GO:0040024; GO:0043005; GO:0043025; GO:0043277; GO:0045138; GO:0046777; GO:0046872
GBRW01006877.1	GBRW01006877.1.p1	NA	NA	Q16222	UAP1_HUMAN	UDP-N-acetylhexosamine pyrophosphorylase (Antigen X) (AGX) (Sperm-associated antigen 2) [Includes: UDP-N-acetylgalactosamine pyrophosphorylase (EC 2.7.7.83) (AGX-1); UDP-N-acetylglucosamine pyrophosphorylase (EC 2.7.7.23) (AGX-2)]	UAP1 SPAG2	GO:0003977; GO:0005654; GO:0005829; GO:0005886; GO:0006048; GO:0030246; GO:0042802
GBRW01006888.1	GBRW01006888.1.p1	NA	NA	O14980	XPO1_HUMAN	Exportin-1 (Exp1) (Chromosome region maintenance 1 protein homolog)	XPO1 CRM1	GO:0000054; GO:0000055; GO:0000056; GO:0000122; GO:0000776; GO:0003723; GO:0005049; GO:0005215; GO:0005634; GO:0005635; GO:0005642; GO:0005654; GO:0005730; GO:0005737; GO:0005829; GO:0006611; GO:0006913; GO:0008536; GO:0008565; GO:0010824; GO:0015030; GO:0016020; GO:0016032; GO:0019904; GO:0031965; GO:0032991; GO:0034504; GO:0042176; GO:0042254; GO:0042493; GO:0043231; GO:0043488; GO:0043657; GO:…
GBRW01006898.1	GBRW01006898.1.p1	NA	NA	P78383	S35B1_HUMAN	Solute carrier family 35 member B1 (UDP-galactose transporter-related protein 1) (UGTrel1) (hUGTrel1)	SLC35B1 UGTREL1	GO:0005459; GO:0005460; GO:0008643; GO:0022857; GO:0030173; GO:0030176; GO:0043231; GO:0072334
GBRW01006907.1	GBRW01006907.1.p1	NA	NA	P16086	SPTN1_RAT	Spectrin alpha chain, non-erythrocytic 1 (Alpha-II spectrin) (Fodrin alpha chain)	Sptan1 Spna2 Spta2	GO:0003779; GO:0005509; GO:0005516; GO:0005829; GO:0005886; GO:0008091; GO:0019905; GO:0030507; GO:0031532; GO:0032991; GO:0044877; GO:0051693
GBRW01006912.1	GBRW01006912.1.p1	NA	NA	Q2KJC3	MPEG1_BOVIN	Macrophage-expressed gene 1 protein (Macrophage gene 1 protein) (Mpg-1)	MPEG1	GO:0016021; GO:0042742
GBRW01006918.1	GBRW01006918.1.p1	NA	NA	Q6DIB5	MEG10_MOUSE	Multiple epidermal growth factor-like domains protein 10 (Multiple EGF-like domains protein 10)	Megf10	GO:0001849; GO:0001891; GO:0005044; GO:0005112; GO:0005886; GO:0014719; GO:0014816; GO:0014841; GO:0016021; GO:0033002; GO:0034109; GO:0042995; GO:0043652; GO:0043654; GO:0048641; GO:0051147; GO:0051451; GO:0055001; GO:1902742
GBRW01006927.1	GBRW01006927.1.p1	NA	NA	P30628	VPP1_CAEEL	Probable V-type proton ATPase 116 kDa subunit a (V-ATPase 116 kDa isoform a) (Uncoordinated protein 32) (Vacuolar proton translocating ATPase 116 kDa subunit a)	unc-32 ZK637.8	GO:0000220; GO:0001666; GO:0002119; GO:0005886; GO:0007035; GO:0007271; GO:0009792; GO:0015986; GO:0015991; GO:0016021; GO:0016471; GO:0040011; GO:0040013; GO:0043068; GO:0046961; GO:0050830; GO:0051117
GBRW01006939.1	GBRW01006939.1.p1	NA	NA	Q5R4G6	CUL1_PONAB	Cullin-1 (CUL-1)	CUL1	GO:0006513; GO:0006915; GO:0008283; GO:0009887; GO:0019005; GO:0031146; GO:0031625; GO:1990452
GBRW01006944.1	GBRW01006944.1.p1	NA	NA	Q9VNV3	DDX1_DROME	ATP-dependent RNA helicase Ddx1 (DEAD box protein 1) (EC 3.6.4.13)	Ddx1 CG9054	GO:0001700; GO:0003682; GO:0003712; GO:0004386; GO:0004518; GO:0004527; GO:0005524; GO:0005634; GO:0006302; GO:0007283; GO:0008026; GO:0008143; GO:0032508; GO:0033677; GO:0042254; GO:0048477
GBRW01006948.1	GBRW01006948.1.p1	NA	NA	Q52NJ0	PRAF1_PIG	Prenylated Rab acceptor protein 1 (PRA1 family protein 1)	RABAC1 PRAF1	GO:0005794; GO:0005886; GO:0008021; GO:0016021; GO:0030054
GBRW01006953.1	GBRW01006953.1.p1	NA	NA	Q8N8U9	BMPER_HUMAN	BMP-binding endothelial regulator protein (Bone morphogenetic protein-binding endothelial cell precursor-derived regulator) (Protein crossveinless-2) (hCV2)	BMPER KIAA1965	GO:0001657; GO:0002043; GO:0005615; GO:0010594; GO:0030514; GO:0042118; GO:0048839; GO:0060393; GO:0070374; GO:1903672
GBRW01006954.1	GBRW01006954.1.p1	NA	NA	Q5T1M5	FKB15_HUMAN	FK506-binding protein 15 (FKBP-15) (133 kDa FK506-binding protein) (133 kDa FKBP) (FKBP-133) (WASP- and FKBP-like protein) (WAFL)	FKBP15 KIAA0674	GO:0003779; GO:0005769; GO:0005884; GO:0006897; GO:0010923; GO:0016020; GO:0030426
GBRW01006969.1	GBRW01006969.1.p1	NA	NA	Q53HI1	UNC50_HUMAN	Protein unc-50 homolog (Periodontal ligament-specific protein 22) (PDLs22) (Protein GMH1 homolog) (hGMH1) (Uncoordinated-like protein)	UNC50 UNCL HSD-23 HSD23	GO:0003723; GO:0005637; GO:0015031; GO:0030173
GBRW01006979.1	GBRW01006979.1.p1	NA	NA	Q8JZR6	S4A8_MOUSE	Electroneutral sodium bicarbonate exchanger 1 (Electroneutral Na+-driven Cl-HCO3 exchanger) (Solute carrier family 4 member 8) (k-NBC3)	Slc4a8 Kiaa0739	GO:0005452; GO:0005886; GO:0005887; GO:0008510; GO:0015301; GO:0015701; GO:0016020; GO:0032809; GO:0043005; GO:0051453
GBRW01006987.1	GBRW01006987.1.p1	NA	NA	Q14008	CKAP5_HUMAN	Cytoskeleton-associated protein 5 (Colonic and hepatic tumor overexpressed gene protein) (Ch-TOG)	CKAP5 KIAA0097	GO:0000086; GO:0000776; GO:0000777; GO:0000922; GO:0005730; GO:0005813; GO:0005829; GO:0005886; GO:0007019; GO:0007051; GO:0007098; GO:0010389; GO:0016020; GO:0030951; GO:0032991; GO:0045296; GO:0046785; GO:0050658; GO:0051010; GO:0051298; GO:0051301; GO:0097711
GBRW01006993.1	GBRW01006993.1.p1	NA	NA	Q6DBU5	GMPPB_DANRE	Mannose-1-phosphate guanyltransferase beta (EC 2.7.7.13) (GDP-mannose pyrophosphorylase B) (GTP-mannose-1-phosphate guanylyltransferase beta)	gmppb zgc:92026	GO:0004475; GO:0005525; GO:0006486; GO:0009298; GO:0048747
GBRW01007028.1	GBRW01007028.1.p1	NA	NA	Q9VWP4	SUOX_DROME	Probable sulfite oxidase, mitochondrial (EC 1.8.3.1)	CG7280	GO:0005739; GO:0005758; GO:0006790; GO:0008482; GO:0020037; GO:0030151; GO:0042128; GO:0043546
GBRW01007067.1	GBRW01007067.1.p1	NA	NA	Q80ZA5	S4A10_RAT	Sodium-driven chloride bicarbonate exchanger (Solute carrier family 4 member 10)	Slc4a10 Ncbe	GO:0005452; GO:0005887; GO:0008510; GO:0015297; GO:0015701; GO:0051453
GBRW01007076.1	GBRW01007076.1.p2	NA	NA	Q99MN9	PCCB_MOUSE	Propionyl-CoA carboxylase beta chain, mitochondrial (PCCase subunit beta) (EC 6.4.1.3) (Propanoyl-CoA:carbon dioxide ligase subunit beta)	Pccb	GO:0004658; GO:0005524; GO:0005739; GO:0005759
GBRW01007080.1	GBRW01007080.1.p1	NA	NA	Q8HXY4	ODBA_MACFA	2-oxoisovalerate dehydrogenase subunit alpha, mitochondrial (EC 1.2.4.4) (Branched-chain alpha-keto acid dehydrogenase E1 component alpha chain) (BCKDE1A) (BCKDH E1-alpha)	BCKDHA QccE-11424	GO:0003826; GO:0003863; GO:0005759; GO:0009083; GO:0046872
GBRW01007097.1	GBRW01007097.1.p1	NA	NA	E0W481	MTND_PEDHC	1,2-dihydroxy-3-keto-5-methylthiopentene dioxygenase (EC 1.13.11.54) (Acireductone dioxygenase (Fe(2+)-requiring)) (ARD) (Fe-ARD)	Phum_PHUM616140	GO:0005506; GO:0005634; GO:0005737; GO:0010309; GO:0019509
GBRW01007101.1	GBRW01007101.1.p2	NA	NA	Q9ES38	S27A5_RAT	Bile acyl-CoA synthetase (BACS) (EC 6.2.1.7) (Bile acid-CoA ligase) (BA-CoA ligase) (BAL) (Cholate--CoA ligase) (Fatty acid transport protein 5) (FATP-5) (Solute carrier family 27 member 5) (Very long-chain acyl-CoA synthetase-related protein) (VLACS-related) (VLACSR)	Slc27a5 Acsb Fatp5 Vlacsr	GO:0000038; GO:0004467; GO:0005324; GO:0005524; GO:0005783; GO:0006642; GO:0006699; GO:0008206; GO:0009925; GO:0015245; GO:0015911; GO:0030176; GO:0031957; GO:0032991; GO:0043231; GO:0044877; GO:0046951; GO:0047747
GBRW01007104.1	GBRW01007104.1.p1	NA	NA	Q03350	TSP2_MOUSE	Thrombospondin-2	Thbs2 Tsp2	GO:0005509; GO:0005604; GO:0005615; GO:0007155; GO:0008201; GO:0016525; GO:0031012; GO:0031091; GO:0051965; GO:0062023
GBRW01007110.1	GBRW01007110.1.p1	NA	NA	O14686	KMT2D_HUMAN	Histone-lysine N-methyltransferase 2D (Lysine N-methyltransferase 2D) (EC 2.1.1.43) (ALL1-related protein) (Myeloid/lymphoid or mixed-lineage leukemia protein 2)	KMT2D ALR MLL2 MLL4	GO:0000981; GO:0001555; GO:0003677; GO:0003713; GO:0005634; GO:0005654; GO:0006342; GO:0006355; GO:0008284; GO:0018024; GO:0033148; GO:0035097; GO:0042393; GO:0042800; GO:0043627; GO:0044212; GO:0044666; GO:0045652; GO:0045944; GO:0046872; GO:0048477; GO:0051568; GO:1904837
GBRW01007120.1	GBRW01007120.1.p1	NA	NA	Q9Y600	CSAD_HUMAN	Cysteine sulfinic acid decarboxylase (EC 4.1.1.29) (Aspartate 1-decarboxylase) (EC 4.1.1.11) (Cysteine-sulfinate decarboxylase) (Sulfinoalanine decarboxylase)	CSAD CSD	GO:0004068; GO:0004782; GO:0005737; GO:0019449; GO:0019452; GO:0030170; GO:0042412
GBRW01007144.1	GBRW01007144.1.p1	NA	NA	Q86XH1	DRC11_HUMAN	Dynein regulatory complex protein 11 (IQ and AAA domain-containing protein 1)	IQCA1 DRC11 IQCA	GO:0005524; GO:0005737; GO:0005856; GO:0031514
GBRW01007161.1	GBRW01007161.1.p1	NA	NA	Q98TX3	PDCD4_CHICK	Programmed cell death protein 4 (Protein I11/6)	PDCD4	GO:0003723; GO:0005634; GO:0005737; GO:0005829; GO:0007569; GO:0043508; GO:0045892
GBRW01007165.1	GBRW01007165.1.p1	NA	NA	O43772	MCAT_HUMAN	Mitochondrial carnitine/acylcarnitine carrier protein (Carnitine/acylcarnitine translocase) (CAC) (Solute carrier family 25 member 20)	SLC25A20 CAC CACT	GO:0005739; GO:0005743; GO:0005829; GO:0006853; GO:0015227; GO:0016021
GBRW01007199.1	GBRW01007199.1.p1	NA	NA	Q9Y6N5	SQOR_HUMAN	Sulfide:quinone oxidoreductase, mitochondrial (SQOR) (EC 1.8.5.-) (Sulfide dehydrogenase-like) (Sulfide quinone oxidoreductase)	SQOR SQRDL CGI-44	GO:0005743; GO:0048038; GO:0070221; GO:0070224; GO:0070813; GO:0071949
GBRW01007217.1	GBRW01007217.1.p1	NA	NA	G5EBQ8	CHS2_CAEEL	Chitin synthase chs-2 (EC 2.4.1.16) (Chitin-UDP acetyl-glucosaminyl transferase chs-2)	chs-2 F48A11.1	GO:0004100; GO:0005886; GO:0006031; GO:0007275; GO:0016021; GO:0061063
GBRW01007220.1	GBRW01007220.1.p1	NA	NA	Q99MD6	TRXR3_MOUSE	Thioredoxin reductase 3 (EC 1.8.1.9) (Thioredoxin and glutathione reductase) (Thioredoxin reductase TR2)	Txnrd3 Tgr Trxr3	GO:0001825; GO:0004791; GO:0005654; GO:0005737; GO:0005739; GO:0005783; GO:0005829; GO:0006749; GO:0007283; GO:0009055; GO:0015035; GO:0030154; GO:0045454; GO:0050660
GBRW01007224.1	GBRW01007224.1.p1	NA	NA	P82916	RT17_BOVIN	28S ribosomal protein S17, mitochondrial (MRP-S17) (S17mt)	MRPS17 RPMS17	GO:0003735; GO:0005743; GO:0005763; GO:0006412; GO:0019843
GBRW01007228.1	GBRW01007228.1.p1	NA	NA	B3EWZ5	MLRP1_ACRMI	MAM and LDL-receptor class A domain-containing protein 1 (Skeletal organic matrix MAM and LDL-receptor 1) (SOM MAM and LDL-receptor 1) (Fragment)	NA	GO:0005576; GO:0016020
GBRW01007309.1	GBRW01007309.1.p1	NA	NA	Q5RA22	5NTC_PONAB	Cytosolic purine 5'-nucleotidase (EC 3.1.3.5) (Cytosolic 5'-nucleotidase II)	NT5C2	GO:0000166; GO:0005737; GO:0008253; GO:0009117; GO:0046872
GBRW01007331.1	GBRW01007331.1.p1	NA	NA	Q9EQH5	CTBP2_RAT	C-terminal-binding protein 2 (CtBP2)	Ctbp2	GO:0003682; GO:0003713; GO:0003714; GO:0005634; GO:0016081; GO:0016616; GO:0017053; GO:0019901; GO:0030054; GO:0035563; GO:0042974; GO:0044877; GO:0045892; GO:0045944; GO:0048386; GO:0050872; GO:0051287; GO:0098684; GO:0098831; GO:0098882; GO:0098978; GO:0098982; GO:0099523; GO:1990830
GBRW01007343.1	GBRW01007343.1.p1	NA	NA	C4N147	FABP1_DORPE	Sodium/calcium exchanger regulatory protein 1 (ReP1-NCXSQ) (Fatty acid-binding protein 1) (Na(+)/Ca(2+) exchanger regulatory protein 1)	NA	GO:0005737; GO:0008289; GO:0016020
GBRW01007362.1	GBRW01007362.1.p1	NA	NA	P51954	NEK1_MOUSE	Serine/threonine-protein kinase Nek1 (EC 2.7.11.1) (Never in mitosis A-related kinase 1) (NimA-related protein kinase 1)	Nek1	GO:0000242; GO:0001822; GO:0004672; GO:0004674; GO:0004713; GO:0005524; GO:0005634; GO:0005737; GO:0005813; GO:0006468; GO:0006974; GO:0007049; GO:0007283; GO:0010212; GO:0016301; GO:0023014; GO:0031098; GO:0032147; GO:0035264; GO:0042769; GO:0046872; GO:0051301; GO:0060271; GO:0071889; GO:2000001
GBRW01007408.1	GBRW01007408.1.p1	NA	NA	Q5RDZ0	KAD3_PONAB	GTP:AMP phosphotransferase AK3, mitochondrial (EC 2.7.4.10) (Adenylate kinase 3) (AK 3) (Adenylate kinase 3 alpha-like 1)	AK3	GO:0004017; GO:0005524; GO:0005525; GO:0005759; GO:0006172; GO:0046033; GO:0046039; GO:0046041; GO:0046899
GBRW01007418.1	GBRW01007418.1.p1	NA	NA	Q61207	SAP_MOUSE	Prosaposin (Sulfated glycoprotein 1) (SGP-1) [Cleaved into: Saposin-A; Saposin-B-Val; Saposin-B; Saposin-C; Saposin-D]	Psap Sgp1	GO:0001664; GO:0002020; GO:0003335; GO:0004565; GO:0005543; GO:0005576; GO:0005615; GO:0005737; GO:0005739; GO:0005764; GO:0005770; GO:0006665; GO:0006683; GO:0007041; GO:0007193; GO:0007605; GO:0019216; GO:0042552; GO:0042802; GO:0042803; GO:0043231; GO:0043408; GO:0043410; GO:0048589; GO:0050885; GO:0051345; GO:0060073; GO:0060736; GO:0060742; GO:0071310; GO:0090102; GO:0090659; GO:1903206; GO:…
GBRW01007427.1	GBRW01007427.1.p1	NA	NA	Q9NRD9	DUOX1_HUMAN	Dual oxidase 1 (EC 1.11.1.-) (EC 1.6.3.1) (Large NOX 1) (Long NOX 1) (NADPH thyroid oxidase 1) (Thyroid oxidase 1)	DUOX1 DUOX LNOX1 THOX1	GO:0004601; GO:0005509; GO:0005783; GO:0005886; GO:0006590; GO:0006952; GO:0006979; GO:0009986; GO:0016174; GO:0016175; GO:0016324; GO:0019221; GO:0020037; GO:0031252; GO:0042335; GO:0042446; GO:0042554; GO:0042744; GO:0043020; GO:0050661; GO:0050665; GO:0051591; GO:0055114; GO:0090303; GO:2000147
GBRW01007432.1	GBRW01007432.1.p1	2.78944	3.94515	P86952	TYRO_PINMA	Tyrosinase-like protein (Tyrosinase-2)	NA	GO:0005576; GO:0016491; GO:0046872
GBRW01007443.1	GBRW01007443.1.p1	NA	NA	Q8BG19	TMTC4_MOUSE	Protein O-mannosyl-transferase TMTC4 (EC 2.4.1.109) (Transmembrane and TPR repeat-containing protein 4)	Tmtc4	GO:0000030; GO:0004169; GO:0005783; GO:0016021; GO:0035269
GBRW01007452.1	GBRW01007452.1.p1	NA	NA	O15072	ATS3_HUMAN	A disintegrin and metalloproteinase with thrombospondin motifs 3 (ADAM-TS 3) (ADAM-TS3) (ADAMTS-3) (EC 3.4.24.-) (Procollagen II N-proteinase) (PC II-NP) (Procollagen II amino propeptide-processing enzyme)	ADAMTS3 KIAA0366	GO:0004175; GO:0004222; GO:0005576; GO:0005615; GO:0008201; GO:0008270; GO:0010573; GO:0016485; GO:0030199; GO:0030574; GO:0031012; GO:0032964; GO:0070062; GO:0097435; GO:1900748
GBRW01007475.1	GBRW01007475.1.p1	NA	NA	Q6P5U7	NWD2_MOUSE	NACHT and WD repeat domain-containing protein 2 (Leucine-rich repeat and WD repeat-containing protein KIAA1239)	Nwd2 Kiaa1239	GO:0042273; GO:0051082
GBRW01007510.1	GBRW01007510.1.p1	NA	NA	Q3U0L2	AN33B_MOUSE	Ankyrin repeat domain-containing protein 33B	Ankrd33b	GO:0003677
GBRW01007531.1	GBRW01007531.1.p1	NA	NA	Q9UBX3	DIC_HUMAN	Mitochondrial dicarboxylate carrier (Solute carrier family 25 member 10)	SLC25A10 DIC	GO:0005310; GO:0005634; GO:0005654; GO:0005739; GO:0005743; GO:0006094; GO:0006811; GO:0006835; GO:0006839; GO:0008272; GO:0015116; GO:0015117; GO:0015131; GO:0015140; GO:0015141; GO:0015297; GO:0015709; GO:0015729; GO:0016021; GO:0035435; GO:0070221; GO:0071422; GO:0071423
GBRW01007541.1	GBRW01007541.1.p1	NA	NA	P05099	MATN1_CHICK	Cartilage matrix protein (Matrilin-1)	MATN1 CMP	GO:0003429; GO:0005201; GO:0005509; GO:0005615; GO:0031012; GO:0062023
GBRW01007559.1	GBRW01007559.1.p1	NA	NA	Q5RC30	SC11C_PONAB	Signal peptidase complex catalytic subunit SEC11C (EC 3.4.21.89) (Microsomal signal peptidase 21 kDa subunit) (SPase 21 kDa subunit) (SEC11 homolog C) (SEC11-like protein 3) (SPC21)	SEC11C SEC11L3	GO:0005787; GO:0006465; GO:0008236; GO:0016021; GO:0031090
GBRW01007573.1	GBRW01007573.1.p1	NA	NA	P22456	ACHAA_XENLA	Acetylcholine receptor subunit alpha-1-A	chrna1-a	GO:0004888; GO:0016021; GO:0022848; GO:0030054; GO:0045211
GBRW01007584.1	GBRW01007584.1.p1	NA	NA	Q9UI14	PRAF1_HUMAN	Prenylated Rab acceptor protein 1 (PRA1 family protein 1)	RABAC1 PRA1 PRAF1	GO:0005794; GO:0005886; GO:0008021; GO:0008022; GO:0016020; GO:0016021; GO:0030054; GO:0042802; GO:0070064
GBRW01007589.1	GBRW01007589.1.p1	NA	NA	Q17449	FAAH1_CAEEL	Fatty acid amide hydrolase 1 (EC 3.5.1.99)	faah-1 B0218.1	GO:0004040; GO:0048680; GO:0102077; GO:0103073
GBRW01007598.1	GBRW01007598.1.p1	NA	NA	Q3UNX5	ACSM3_MOUSE	Acyl-coenzyme A synthetase ACSM3, mitochondrial (EC 6.2.1.2) (Acyl-CoA synthetase medium-chain family member 3) (Butyrate--CoA ligase 3) (Butyryl-coenzyme A synthetase 3) (Middle-chain acyl-CoA synthetase 3) (Protein SA homolog)	Acsm3 Sa Sah	GO:0003996; GO:0004321; GO:0005524; GO:0005739; GO:0005759; GO:0006633; GO:0006637; GO:0015645; GO:0046872; GO:0047760
GBRW01007599.1	GBRW01007599.1.p1	NA	NA	Q9UA35	S28A3_EPTST	Solute carrier family 28 member 3 (Concentrative Na(+)-nucleoside cotransporter 3) (hfCNT)	SLC28A3 CNT3	GO:0005337; GO:0005887
GBRW01007614.1	GBRW01007614.1.p1	NA	NA	Q5ZK69	PAAF1_CHICK	Proteasomal ATPase-associated factor 1 (WD repeat-containing protein 71)	PAAF1 WDR71 RCJMB04_12m19	GO:0000502
GBRW01007629.1	GBRW01007629.1.p1	NA	NA	Q6GN70	B9D2_XENLA	B9 domain-containing protein 2	b9d2	GO:0005737; GO:0005813; GO:0036038; GO:0036064; GO:0043015; GO:0060271
GBRW01007638.1	GBRW01007638.1.p1	NA	NA	Q148D5	SUCB1_BOVIN	Succinate--CoA ligase [ADP-forming] subunit beta, mitochondrial (EC 6.2.1.5) (ATP-specific succinyl-CoA synthetase subunit beta) (A-SCS) (Succinyl-CoA synthetase beta-A chain) (SCS-betaA)	SUCLA2	GO:0000287; GO:0004775; GO:0005524; GO:0005739; GO:0006099
GBRW01007650.1	GBRW01007650.1.p1	NA	NA	Q566X8	DMX1B_DANRE	Diencephalon/mesencephalon homeobox protein 1-B	dmbx1b mbx2 zgc:112395	GO:0005634; GO:0006355; GO:0007346; GO:0030901; GO:0043565; GO:0050767; GO:0051726; GO:0060041; GO:0061074
GBRW01007656.1	GBRW01007656.1.p1	NA	NA	P98133	FBN1_BOVIN	Fibrillin-1 (MP340) [Cleaved into: Asprosin]	FBN1	GO:0001527; GO:0005179; GO:0005201; GO:0005509; GO:0005576; GO:0005615; GO:0006006; GO:0008201; GO:0010737; GO:0031012; GO:0034199; GO:0042593; GO:0062023
GBRW01007691.1	GBRW01007691.1.p1	NA	NA	Q4R623	DEP1B_MACFA	DEP domain-containing protein 1B	DEPDC1B QtsA-19314	GO:0005096; GO:0035556
GBRW01007694.1	GBRW01007694.1.p1	NA	NA	Q6DIS2	CDV3_XENTR	Protein CDV3 homolog	cdv3 TGas130k19.1	GO:0005737
GBRW01007695.1	GBRW01007695.1.p1	NA	NA	Q9VMJ7	KDM5_DROME	Lysine-specific demethylase lid (EC 1.14.11.-) (Histone demethylase lid) (Jumonji/ARID domain-containing protein lid) (Protein little imaginal disks) (Retinoblastoma-binding protein 2 homolog)	lid CG9088	GO:0003677; GO:0005634; GO:0006325; GO:0006338; GO:0007526; GO:0016577; GO:0030717; GO:0032452; GO:0032453; GO:0032922; GO:0033749; GO:0034647; GO:0034720; GO:0034721; GO:0035097; GO:0036098; GO:0043970; GO:0045475; GO:0045893; GO:0046872; GO:0051213; GO:0070193; GO:0070822; GO:2000737
GBRW01007703.1	GBRW01007703.1.p1	NA	NA	Q503Q1	MIEAP_DANRE	Mitochondria-eating protein (Spermatogenesis-associated protein 18)	spata18 mieap si:ch73-16a12.2 zgc:110352	GO:0005737; GO:0005741; GO:0006974; GO:0035694; GO:0035695; GO:0043231; GO:0048545
GBRW01007716.1	GBRW01007716.1.p1	NA	NA	P79274	ACADL_PIG	Long-chain specific acyl-CoA dehydrogenase, mitochondrial (LCAD) (EC 1.3.8.8)	ACADL	GO:0004466; GO:0005739; GO:0005759; GO:0016401; GO:0019254; GO:0033539; GO:0042758; GO:0050660
GBRW01007718.1	GBRW01007718.1.p1	NA	NA	D3ZVM4	LIN41_RAT	E3 ubiquitin-protein ligase TRIM71 (EC 2.3.2.27) (Protein lin-41 homolog) (RING-type E3 ubiquitin transferase TRIM71) (Tripartite motif-containing protein 71)	Trim71 Lin41	GO:0000082; GO:0000209; GO:0000932; GO:0001843; GO:0004842; GO:0008270; GO:0008543; GO:0010586; GO:0010608; GO:0021915; GO:0030371; GO:0035196; GO:0035198; GO:0035278; GO:0043161; GO:0051865; GO:0060964; GO:0061158; GO:0061630; GO:0072089; GO:2000177; GO:2000637
GBRW01007730.1	GBRW01007730.1.p1	NA	NA	Q9NRA2	S17A5_HUMAN	Sialin (H(+)/nitrate cotransporter) (H(+)/sialic acid cotransporter) (AST) (Membrane glycoprotein HP59) (Solute carrier family 17 member 5) (Vesicular H(+)/Aspartate-glutamate cotransporter)	SLC17A5	GO:0005351; GO:0005764; GO:0005765; GO:0005829; GO:0005886; GO:0005887; GO:0006811; GO:0006820; GO:0006865; GO:0009617; GO:0015136; GO:0015538; GO:0015739; GO:0016020; GO:0016021; GO:0030054; GO:0030672
GBRW01007731.1	GBRW01007731.1.p1	NA	NA	Q3UHK1	MYCT_MOUSE	Proton myo-inositol cotransporter (H(+)-myo-inositol cotransporter) (Hmit) (H(+)-myo-inositol symporter) (Solute carrier family 2 member 13)	Slc2a13	GO:0005366; GO:0005887
GBRW01007744.1	GBRW01007744.1.p1	NA	NA	Q9VW26	OAT_DROME	Ornithine aminotransferase, mitochondrial (EC 2.6.1.13) (Ornithine--oxo-acid aminotransferase)	Oat CG8782	GO:0004587; GO:0005737; GO:0005739; GO:0005759; GO:0006591; GO:0010121; GO:0019544; GO:0030170; GO:0055129
GBRW01007772.1	GBRW01007772.1.p1	NA	NA	P51570	GALK1_HUMAN	Galactokinase (EC 2.7.1.6) (Galactose kinase)	GALK1 GALK	GO:0004335; GO:0005524; GO:0005534; GO:0005737; GO:0005829; GO:0006012; GO:0016020; GO:0019388; GO:0019402; GO:0033499; GO:0061623; GO:0070062
GBRW01007796.1	GBRW01007796.1.p1	NA	NA	P11029	ACAC_CHICK	Acetyl-CoA carboxylase (ACC) (EC 6.4.1.2) [Includes: Biotin carboxylase (EC 6.3.4.14)]	ACAC	GO:0003989; GO:0004075; GO:0005102; GO:0005524; GO:0005623; GO:0005737; GO:0006633; GO:0006810; GO:0009374; GO:0009743; GO:0010628; GO:0032810; GO:0040029; GO:0045893; GO:0046872; GO:0046966; GO:0050692; GO:0065008; GO:0070542; GO:0097066; GO:2001295
GBRW01007816.1	GBRW01007816.1.p1	NA	NA	Q7KZ85	SPT6H_HUMAN	Transcription elongation factor SPT6 (hSPT6) (Histone chaperone suppressor of Ty6) (Tat-cotransactivator 2 protein) (Tat-CT2 protein)	SUPT6H KIAA0162 SPT6H	GO:0001825; GO:0003677; GO:0003700; GO:0003723; GO:0005634; GO:0005654; GO:0006338; GO:0006355; GO:0006366; GO:0006368; GO:0006397; GO:0008023; GO:0008380; GO:0010793; GO:0016032; GO:0031491; GO:0032968; GO:0034728; GO:0035327; GO:0042393; GO:0042789; GO:0045191; GO:0050684; GO:0051028; GO:0051147; GO:0061086; GO:0070827
GBRW01007821.1	GBRW01007821.1.p1	NA	NA	Q2KJC9	AL7A1_BOVIN	Alpha-aminoadipic semialdehyde dehydrogenase (Alpha-AASA dehydrogenase) (EC 1.2.1.31) (Aldehyde dehydrogenase family 7 member A1) (EC 1.2.1.3) (Antiquitin-1) (Betaine aldehyde dehydrogenase) (EC 1.2.1.8) (Delta1-piperideine-6-carboxylate dehydrogenase) (P6c dehydrogenase)	ALDH7A1	GO:0004043; GO:0005634; GO:0005739; GO:0005829; GO:0008802; GO:0019285; GO:0043878
GBRW01007831.1	GBRW01007831.1.p1	NA	NA	Q12772	SRBP2_HUMAN	Sterol regulatory element-binding protein 2 (SREBP-2) (Class D basic helix-loop-helix protein 2) (bHLHd2) (Sterol regulatory element-binding transcription factor 2) [Cleaved into: Processed sterol regulatory element-binding protein 2]	SREBF2 BHLHD2 SREBP2	GO:0000122; GO:0000139; GO:0000978; GO:0000981; GO:0001227; GO:0005634; GO:0005654; GO:0005737; GO:0005739; GO:0005783; GO:0005789; GO:0005829; GO:0006629; GO:0008022; GO:0008203; GO:0009267; GO:0010886; GO:0012507; GO:0032937; GO:0042632; GO:0043231; GO:0045540; GO:0045944; GO:0046983; GO:0070888; GO:0071404; GO:0071499; GO:0072368; GO:0090370; GO:1902895; GO:1903146; GO:1903955
GBRW01007832.1	GBRW01007832.1.p1	NA	NA	P07602	SAP_HUMAN	Prosaposin (Proactivator polypeptide) [Cleaved into: Saposin-A (Protein A); Saposin-B-Val; Saposin-B (Cerebroside sulfate activator) (CSAct) (Dispersin) (Sphingolipid activator protein 1) (SAP-1) (Sulfatide/GM1 activator); Saposin-C (A1 activator) (Co-beta-glucosidase) (Glucosylceramidase activator) (Sphingolipid activator protein 2) (SAP-2); Saposin-D (Component C) (Protein C)]	PSAP GLBA SAP1	GO:0001664; GO:0002020; GO:0002576; GO:0003335; GO:0004565; GO:0005543; GO:0005576; GO:0005615; GO:0005764; GO:0005765; GO:0005770; GO:0005886; GO:0006683; GO:0006687; GO:0006869; GO:0007041; GO:0007186; GO:0007193; GO:0007605; GO:0008047; GO:0008289; GO:0010506; GO:0019216; GO:0035577; GO:0042552; GO:0042802; GO:0042803; GO:0043202; GO:0043231; GO:0043312; GO:0043410; GO:0050885; GO:0051345; GO:…
GBRW01007839.1	GBRW01007839.1.p1	NA	NA	Q8VCH0	THIKB_MOUSE	3-ketoacyl-CoA thiolase B, peroxisomal (EC 2.3.1.16) (Acetyl-CoA acyltransferase B) (Beta-ketothiolase B) (Peroxisomal 3-oxoacyl-CoA thiolase B)	Acaa1b Acaa1	GO:0003988; GO:0005739; GO:0005777; GO:0006635; GO:0010124
GBRW01007847.1	GBRW01007847.1.p1	NA	NA	Q95254	GHSR_PIG	Growth hormone secretagogue receptor type 1 (GHS-R) (GH-releasing peptide receptor) (GHRP) (Ghrelin receptor)	GHSR	GO:0001616; GO:0004930; GO:0005886; GO:0007186; GO:0008154; GO:0008343; GO:0009725; GO:0009755; GO:0009986; GO:0016021; GO:0016520; GO:0030252; GO:0032094; GO:0032100; GO:0032691; GO:0032869; GO:0040018; GO:0042536; GO:0043005; GO:0043568; GO:0045121; GO:0045409; GO:0046697; GO:0050728; GO:0051963
GBRW01007859.1	GBRW01007859.1.p1	NA	NA	Q80TC6	ZSWM5_MOUSE	Zinc finger SWIM domain-containing protein 5	Zswim5 Kiaa1511	GO:0008270; GO:0031462; GO:1902667
GBRW01007860.1	GBRW01007860.1.p1	NA	NA	P21856	GDIA_BOVIN	Rab GDP dissociation inhibitor alpha (Rab GDI alpha) (Guanosine diphosphate dissociation inhibitor 1) (GDI-1) (SMG p25A GDI)	GDI1 RABGDIA	GO:0005093; GO:0005096; GO:0005794; GO:0005829; GO:0015031; GO:0030496; GO:0032482; GO:0050771; GO:0090315
GBRW01007885.1	GBRW01007885.1.p1	NA	NA	Q6DGW9	TMCO1_DANRE	Calcium load-activated calcium channel (CLAC channel) (Transmembrane and coiled-coil domain-containing protein 1)	tmco1	GO:0000139; GO:0005262; GO:0006983; GO:0030176; GO:0032469; GO:0070588
GBRW01007898.1	GBRW01007898.1.p1	NA	NA	P0C6F1	DYH2_MOUSE	Dynein heavy chain 2, axonemal (Axonemal beta dynein heavy chain 2) (Ciliary dynein heavy chain 2)	Dnah2 Dnahc2	GO:0005524; GO:0005874; GO:0007018; GO:0008569; GO:0030286; GO:0031514; GO:0036156; GO:0045503; GO:0045505; GO:0051959
GBRW01007911.1	GBRW01007911.1.p2	NA	NA	Q21313	EPI1_CAEEL	Laminin-like protein epi-1	epi-1 K08C7.3	GO:0000003; GO:0001764; GO:0005201; GO:0005604; GO:0007155; GO:0007414; GO:0009408; GO:0010950; GO:0016477; GO:0040017; GO:0042127; GO:0051788; GO:0071711
GBRW01007913.1	GBRW01007913.1.p1	NA	NA	Q9Y2I7	FYV1_HUMAN	1-phosphatidylinositol 3-phosphate 5-kinase (Phosphatidylinositol 3-phosphate 5-kinase) (EC 2.7.1.150) (FYVE finger-containing phosphoinositide kinase) (PIKfyve) (Phosphatidylinositol 3-phosphate 5-kinase type III) (PIPkin-III) (Type III PIP kinase)	PIKFYVE KIAA0981 PIP5K3	GO:0000139; GO:0000285; GO:0005524; GO:0005829; GO:0005911; GO:0006661; GO:0008270; GO:0010008; GO:0012506; GO:0016308; GO:0031901; GO:0031902; GO:0032288; GO:0034504; GO:0035556; GO:0042147; GO:0043813; GO:0045121; GO:0048471; GO:1904562; GO:2000785
GBRW01007931.1	GBRW01007931.1.p1	NA	NA	Q7TPD0	INT3_MOUSE	Integrator complex subunit 3 (Int3) (SOSS complex subunit A) (Sensor of single-strand DNA complex subunit A) (SOSS-A) (Sensor of ssDNA subunit A)	Ints3	GO:0005634; GO:0005730; GO:0005737; GO:0006281; GO:0006974; GO:0007093; GO:0010212; GO:0016180; GO:0032039; GO:0070876
GBRW01007952.1	GBRW01007952.1.p1	NA	NA	V5NAL9	TLR4_PINMT	Toll-like receptor 4 (PmTLR4)	NA	GO:0005886; GO:0007165; GO:0016021; GO:0045087
GBRW01007976.1	GBRW01007976.1.p1	NA	NA	P25107	PTH1R_DIDVI	Parathyroid hormone/parathyroid hormone-related peptide receptor (PTH/PTHrP type I receptor) (PTH/PTHr receptor) (Parathyroid hormone 1 receptor) (PTH1 receptor)	PTH1R PTHR PTHR1	GO:0004991; GO:0005887; GO:0007166; GO:0007188; GO:0007189; GO:0017046; GO:0042803; GO:0043621
GBRW01007982.1	GBRW01007982.1.p1	NA	NA	P00765	TRYP_ASTAS	Trypsin-1 (EC 3.4.21.4) (Trypsin I)	NA	GO:0004252; GO:0005615; GO:0007586; GO:0046872
GBRW01007993.1	GBRW01007993.1.p1	NA	NA	P11584	ITBX_DROME	Integrin beta-PS (Position-specific antigen beta subunit) (Protein myospheroid) (Protein olfactory C)	mys l(1)mys olfC CG1560	GO:0003344; GO:0005178; GO:0005886; GO:0005887; GO:0005925; GO:0005927; GO:0006930; GO:0007015; GO:0007157; GO:0007160; GO:0007229; GO:0007298; GO:0007377; GO:0007391; GO:0007411; GO:0007417; GO:0007419; GO:0007431; GO:0007475; GO:0007494; GO:0007508; GO:0007517; GO:0007601; GO:0007608; GO:0007629; GO:0008305; GO:0008340; GO:0008360; GO:0009925; GO:0009986; GO:0016203; GO:0016324; GO:0016328; GO:…
GBRW01008010.1	GBRW01008010.1.p1	NA	NA	Q6PGF7	EXOC8_MOUSE	Exocyst complex component 8 (Exocyst complex 84 kDa subunit)	Exoc8	GO:0000145; GO:0001927; GO:0005770; GO:0005829; GO:0005886; GO:0006887; GO:0007032; GO:0015031; GO:0017160; GO:0022617; GO:0030426; GO:0031252; GO:0034613; GO:0035091; GO:0048471; GO:0051601
GBRW01008036.1	GBRW01008036.1.p1	NA	NA	Q00963	SPTCB_DROME	Spectrin beta chain	beta-Spec Spec-b CG5870	GO:0003779; GO:0005200; GO:0005516; GO:0005546; GO:0005886; GO:0007009; GO:0007026; GO:0007274; GO:0007399; GO:0007409; GO:0007411; GO:0008017; GO:0008091; GO:0008092; GO:0016199; GO:0016327; GO:0016328; GO:0030424; GO:0030506; GO:0031594; GO:0042062; GO:0045169; GO:0045170; GO:0048790; GO:0050807; GO:0051693; GO:0072499
GBRW01008092.1	GBRW01008092.1.p1	NA	NA	Q9BYK8	HELZ2_HUMAN	Helicase with zinc finger domain 2 (ATP-dependent helicase PRIC285) (Helicase with zinc finger 2, transcriptional coactivator) (PPAR-alpha-interacting complex protein 285) (PPAR-gamma DNA-binding domain-interacting protein 1) (PDIP1) (PPAR-gamma DBD-interacting protein 1) (Peroxisomal proliferator-activated receptor A-interacting complex 285 kDa protein) (EC 3.6.4.-)	HELZ2 KIAA1769 PRIC285	GO:0000184; GO:0003677; GO:0003723; GO:0004004; GO:0004540; GO:0005524; GO:0005654; GO:0005737; GO:0016020; GO:0019216; GO:0030374; GO:0045944; GO:0046872
GBRW01008098.1	GBRW01008098.1.p1	NA	NA	Q14692	BMS1_HUMAN	Ribosome biogenesis protein BMS1 homolog (Ribosome assembly protein BMS1 homolog)	BMS1 BMS1L KIAA0187	GO:0000462; GO:0003723; GO:0003924; GO:0005524; GO:0005525; GO:0005634; GO:0005654; GO:0005730; GO:0006364; GO:0030686; GO:0034511
GBRW01008099.1	GBRW01008099.1.p1	NA	NA	Q6VVW5	ANPRB_MOUSE	Atrial natriuretic peptide receptor 2 (EC 4.6.1.2) (Atrial natriuretic peptide receptor type B) (ANP-B) (ANPR-B) (NPR-B) (Guanylate cyclase B) (GC-B)	Npr2	GO:0001503; GO:0001653; GO:0004383; GO:0004672; GO:0005524; GO:0005525; GO:0005886; GO:0005887; GO:0006182; GO:0007165; GO:0007168; GO:0010753; GO:0016941; GO:0017046; GO:0019934; GO:0022414; GO:0042562; GO:0042802; GO:0051447; GO:0060348; GO:0097011; GO:1900194
GBRW01008100.1	GBRW01008100.1.p1	NA	NA	Q8IS64	ECE_LOCMI	Endothelin-converting enzyme homolog (ECE) (EC 3.4.24.-)	NA	GO:0004175; GO:0004222; GO:0005886; GO:0008270; GO:0016021; GO:0016486
GBRW01008121.1	GBRW01008121.1.p1	NA	NA	A0A0R4IXF6	KAT2A_DANRE	Histone acetyltransferase KAT2A (EC 2.3.1.48) (Histone succinyltransferase KAT2A) (EC 2.3.1.-) (Lysine acetyltransferase 2A)	kat2a	GO:0001816; GO:0003682; GO:0003713; GO:0004402; GO:0005634; GO:0005694; GO:0005737; GO:0005813; GO:0007507; GO:0007616; GO:0018393; GO:0043966; GO:0045589; GO:0045944; GO:0048167; GO:0050863; GO:0060173; GO:0061733; GO:0106077; GO:0106078
GBRW01008122.1	GBRW01008122.1.p1	NA	NA	Q9JHD2	KAT2A_MOUSE	Histone acetyltransferase KAT2A (EC 2.3.1.48) (General control of amino acid synthesis protein 5-like 2) (Histone acetyltransferase GCN5) (MmGCN5) (Histone succinyltransferase KAT2A) (EC 2.3.1.-) (Lysine acetyltransferase 2A)	Kat2a Gcn5l2	GO:0000123; GO:0000790; GO:0001701; GO:0001756; GO:0001816; GO:0001843; GO:0003682; GO:0003713; GO:0004402; GO:0005634; GO:0005671; GO:0005813; GO:0007399; GO:0007507; GO:0007616; GO:0008080; GO:0008134; GO:0008283; GO:0010484; GO:0014070; GO:0016407; GO:0016578; GO:0018393; GO:0019903; GO:0021537; GO:0022037; GO:0030901; GO:0030914; GO:0031346; GO:0031647; GO:0031667; GO:0033276; GO:0035066; GO:…
GBRW01008124.1	GBRW01008124.1.p1	NA	NA	Q2KJE4	ETFA_BOVIN	Electron transfer flavoprotein subunit alpha, mitochondrial (Alpha-ETF)	ETFA	GO:0005739; GO:0005759; GO:0009055; GO:0016491; GO:0033539; GO:0050660
GBRW01008138.1	GBRW01008138.1.p1	NA	NA	P13709	FSH_DROME	Homeotic protein female sterile (Fragile-chorion membrane protein)	fs(1)h fsh CG2252	GO:0005634; GO:0007362; GO:0016021; GO:0032968; GO:0045892; GO:0048813
GBRW01008184.1	GBRW01008184.1.p1	NA	NA	Q923J6	DYH12_RAT	Dynein heavy chain 12, axonemal (Bm259)	Dnah12	GO:0005524; GO:0005737; GO:0005874; GO:0005929; GO:0007018; GO:0008569; GO:0030286; GO:0045503; GO:0045505; GO:0051959
GBRW01008197.1	GBRW01008197.1.p1	NA	NA	P91645	CAC1A_DROME	Voltage-dependent calcium channel type A subunit alpha-1 (Protein cacophony) (Protein nightblind A) (Protein no-on-transient B) (Dmca1A)	cac nbA nonB CG43368	GO:0002027; GO:0005245; GO:0005509; GO:0005891; GO:0006816; GO:0006887; GO:0006914; GO:0007268; GO:0007269; GO:0007602; GO:0007619; GO:0007632; GO:0008331; GO:0008332; GO:0008344; GO:0010524; GO:0016057; GO:0016322; GO:0016323; GO:0016324; GO:0019722; GO:0031594; GO:0034765; GO:0042045; GO:0045433; GO:0045887; GO:0046928; GO:0048786; GO:0050908; GO:0070050; GO:0070509; GO:0070588; GO:0097352
GBRW01008199.1	GBRW01008199.1.p1	NA	NA	Q5RKL5	STEA3_RAT	Metalloreductase STEAP3 (EC 1.16.1.-) (Six-transmembrane epithelial antigen of prostate 3) (pHyde)	Steap3	GO:0005768; GO:0005886; GO:0006915; GO:0007049; GO:0008823; GO:0009306; GO:0010008; GO:0015677; GO:0016021; GO:0043065; GO:0046872; GO:0052851; GO:0055072; GO:0055114; GO:0098706
GBRW01008203.1	GBRW01008203.1.p1	NA	NA	Q76B49	CD63_FELCA	CD63 antigen (CD antigen CD63)	CD63	GO:0002092; GO:0005765; GO:0005887; GO:0007160; GO:0007166; GO:0009986; GO:0015031; GO:0016477; GO:0031226; GO:0031902; GO:0032585; GO:0035646; GO:0042470; GO:0045807; GO:0048757; GO:0070062; GO:0097487; GO:1900746; GO:2001046
GBRW01008212.1	GBRW01008212.1.p1	NA	NA	Q9VI25	NCDN_DROME	Neurochondrin homolog (dNeurochondrin)	Neurochondrin CG2330	GO:0003012; GO:0030425; GO:0043025
GBRW01008213.1	GBRW01008213.1.p1	NA	NA	Q6NY52	THOC5_DANRE	THO complex subunit 5 homolog	thoc5 zgc:76912	GO:0000228; GO:0000445; GO:0003729; GO:0005737; GO:0006397; GO:0006406; GO:0008380; GO:0016607; GO:0030154; GO:0032786
GBRW01008226.1	GBRW01008226.1.p1	NA	NA	Q9ERH8	S28A3_MOUSE	Solute carrier family 28 member 3 (Concentrative Na(+)-nucleoside cotransporter 3) (CNT 3) (mCNT3)	Slc28a3 Cnt3	GO:0001895; GO:0005337; GO:0005415; GO:0005887; GO:0015389; GO:0015390; GO:0015860; GO:0015864; GO:1901642
GBRW01008233.1	GBRW01008233.1.p1	NA	NA	Q9NYC9	DYH9_HUMAN	Dynein heavy chain 9, axonemal (Axonemal beta dynein heavy chain 9) (Ciliary dynein heavy chain 9)	DNAH9 DNAH17L DNAL1 KIAA0357	GO:0005524; GO:0005874; GO:0005930; GO:0007018; GO:0008569; GO:0030030; GO:0030286; GO:0045503; GO:0045505; GO:0051959; GO:0097729; GO:0120135
GBRW01008237.1	GBRW01008237.1.p1	NA	NA	Q3B736	ATGA1_DANRE	Autophagy-related protein 101	atg101 zgc:123177	GO:0000045; GO:0000407
GBRW01008267.1	GBRW01008267.1.p1	NA	NA	Q9Z1T6	FYV1_MOUSE	1-phosphatidylinositol 3-phosphate 5-kinase (Phosphatidylinositol 3-phosphate 5-kinase) (EC 2.7.1.150) (FYVE finger-containing phosphoinositide kinase) (PIKfyve) (Phosphatidylinositol 3-phosphate 5-kinase type III) (PIPkin-III) (Type III PIP kinase) (p235)	Pikfyve Kiaa0981 Pip5k3	GO:0000139; GO:0000285; GO:0005524; GO:0005829; GO:0005911; GO:0008270; GO:0010008; GO:0012506; GO:0016308; GO:0030659; GO:0031410; GO:0031901; GO:0031902; GO:0032288; GO:0034504; GO:0035556; GO:0042147; GO:0045121; GO:0048471; GO:0052810; GO:2000785
GBRW01008271.1	GBRW01008271.1.p1	NA	NA	A9X4T1	CHD1_BOMMO	Chromodomain-helicase-DNA-binding protein 1 (CHD-1) (EC 3.6.4.12) (ATP-dependent helicase CHD1)	CHD1	GO:0003677; GO:0004386; GO:0005524; GO:0005634; GO:0005694; GO:0006325
GBRW01008284.1	GBRW01008284.1.p1	NA	NA	Q96EZ8	MCRS1_HUMAN	Microspherule protein 1 (58 kDa microspherule protein) (Cell cycle-regulated factor p78) (INO80 complex subunit J) (MCRS2)	MCRS1 INO80Q MSP58	GO:0000123; GO:0002151; GO:0005634; GO:0005654; GO:0005730; GO:0005737; GO:0005783; GO:0005844; GO:0006281; GO:0006310; GO:0006464; GO:0008266; GO:0010521; GO:0016579; GO:0030425; GO:0031011; GO:0034046; GO:0043204; GO:0043981; GO:0043982; GO:0043984; GO:0044545; GO:0045944; GO:0051974; GO:0071339; GO:1904357; GO:1904751
GBRW01008289.1	GBRW01008289.1.p2	NA	NA	P25229	CAZA1_XENLA	F-actin-capping protein subunit alpha-1 (Actin-binding protein chain A) (ABP-A) (Fragment)	capza1 capza	GO:0003779; GO:0005634; GO:0008290; GO:0034329; GO:0051016; GO:0071203
GBRW01008308.1	GBRW01008308.1.p1	NA	NA	Q3ZC25	T106B_BOVIN	Transmembrane protein 106B	TMEM106B	GO:0005765; GO:0007040; GO:0007041; GO:0016021; GO:0031902; GO:0032418; GO:0048813; GO:1900006
GBRW01008309.1	GBRW01008309.1.p1	NA	NA	Q3ZC25	T106B_BOVIN	Transmembrane protein 106B	TMEM106B	GO:0005765; GO:0007040; GO:0007041; GO:0016021; GO:0031902; GO:0032418; GO:0048813; GO:1900006
GBRW01008323.1	GBRW01008323.1.p1	NA	NA	Q8BG54	SPTC3_MOUSE	Serine palmitoyltransferase 3 (EC 2.3.1.50) (Long chain base biosynthesis protein 2b) (LCB2b) (Long chain base biosynthesis protein 3) (LCB 3) (Serine-palmityl-CoA transferase 3) (SPT 3)	Sptlc3 Sptlc2l	GO:0004758; GO:0016021; GO:0017059; GO:0030170; GO:0046520
GBRW01008346.1	GBRW01008346.1.p1	NA	NA	Q9VR07	INE_DROME	Sodium- and chloride-dependent GABA transporter ine (Protein inebriated) (Protein receptor oscillation A)	ine rosA CG15444	GO:0005034; GO:0005328; GO:0005886; GO:0006836; GO:0009414; GO:0016021; GO:0016323; GO:0019226; GO:0042065; GO:0042066; GO:0047484; GO:0050891
GBRW01008353.1	GBRW01008353.1.p1	NA	NA	Q9XZC0	LCTA_LATTR	Alpha-latrocrustotoxin-Lt1a (Alpha-LCT-Lt1a) (Alpha-latrocrustotoxin) (Alpha-LCT) (Crusta1) (Fragment)	NA	GO:0005576; GO:0006887; GO:0016021; GO:0072556; GO:0090729
GBRW01008359.1	GBRW01008359.1.p1	NA	NA	Q96JQ0	PCD16_HUMAN	Protocadherin-16 (Cadherin-19) (Cadherin-25) (Fibroblast cadherin-1) (Protein dachsous homolog 1)	DCHS1 CDH19 CDH25 FIB1 KIAA1773 PCDH16	GO:0001658; GO:0003192; GO:0003273; GO:0005509; GO:0005886; GO:0007156; GO:0007157; GO:0007389; GO:0016020; GO:0016021; GO:0016339; GO:0021915; GO:0022008; GO:0035329; GO:0036342; GO:0043931; GO:0045177; GO:0048565; GO:0072137; GO:0072659; GO:0090102
GBRW01008362.1	GBRW01008362.1.p1	NA	NA	Q8CJ12	AGRG2_MOUSE	Adhesion G-protein coupled receptor G2 (G-protein coupled receptor 64) (Mouse epididymis-specific protein 6) (Me6)	Adgrg2 Gpr64 Me6	GO:0004930; GO:0005829; GO:0005886; GO:0005887; GO:0007166; GO:0007189; GO:0016324
GBRW01008376.1	GBRW01008376.1.p1	NA	NA	Q99715	COCA1_HUMAN	Collagen alpha-1(XII) chain	COL12A1 COL12A1L	GO:0003429; GO:0005576; GO:0005595; GO:0005615; GO:0005788; GO:0007155; GO:0030020; GO:0030199; GO:0031012; GO:0035987; GO:0062023; GO:0070062; GO:1903561
GBRW01008386.1	GBRW01008386.1.p1	NA	NA	Q9QXN5	MIOX_MOUSE	Inositol oxygenase (EC 1.13.99.1) (Aldehyde reductase-like 6) (Myo-inositol oxygenase) (MI oxygenase) (Renal-specific oxidoreductase)	Miox Aldrl6 Rsor	GO:0004033; GO:0005737; GO:0008199; GO:0016234; GO:0016491; GO:0016651; GO:0016701; GO:0019310; GO:0050113; GO:0050661
GBRW01008419.1	GBRW01008419.1.p1	NA	NA	A5A6M4	EIF3L_PANTR	Eukaryotic translation initiation factor 3 subunit L (eIF3l) (Eukaryotic translation initiation factor 3 subunit 6-interacting protein) (Eukaryotic translation initiation factor 3 subunit E-interacting protein)	EIF3L EIF3EIP EIF3S6IP	GO:0001732; GO:0003743; GO:0005852; GO:0006413; GO:0016282; GO:0033290
GBRW01008467.1	GBRW01008467.1.p1	NA	NA	Q15427	SF3B4_HUMAN	Splicing factor 3B subunit 4 (Pre-mRNA-splicing factor SF3b 49 kDa subunit) (Spliceosome-associated protein 49) (SAP 49)	SF3B4 SAP49	GO:0000375; GO:0000398; GO:0003723; GO:0005634; GO:0005654; GO:0005681; GO:0005689; GO:0005730; GO:0006397; GO:0008380; GO:0048026; GO:0071005; GO:1990904
GBRW01008468.1	GBRW01008468.1.p1	NA	NA	P53621	COPA_HUMAN	Coatomer subunit alpha (Alpha-coat protein) (Alpha-COP) (HEP-COP) (HEPCOP) [Cleaved into: Xenin (Xenopsin-related peptide); Proxenin]	COPA	GO:0000139; GO:0005179; GO:0005198; GO:0005615; GO:0005737; GO:0005789; GO:0005829; GO:0006886; GO:0006888; GO:0006890; GO:0006891; GO:0016020; GO:0030126; GO:0030133; GO:0030157; GO:0070062
GBRW01008490.1	GBRW01008490.1.p1	NA	NA	Q98SN8	S61A2_ONCMY	Protein transport protein Sec61 subunit alpha isoform B	sec61ab	GO:0005789; GO:0015031; GO:0016021
GBRW01008502.1	GBRW01008502.1.p1	NA	NA	A7Y2W8	SC6A9_XENLA	Sodium- and chloride-dependent glycine transporter 1 (GlyT-1) (GlyT1) (xGlyT1) (Solute carrier family 6 member 9)	slc6a9 glyt1	GO:0005283; GO:0005328; GO:0005887
GBRW01008529.1	GBRW01008529.1.p1	NA	NA	Q3SZ73	ABHDB_BOVIN	Protein ABHD11 (EC 3.-.-.-) (Alpha/beta hydrolase domain-containing protein 11) (Abhydrolase domain-containing protein 11)	ABHD11	GO:0005739; GO:0016787
GBRW01008603.1	GBRW01008603.1.p1	NA	NA	A1XQX2	NR1BA_DANRE	Neurexin-1b (Neurexin Ib-alpha) (Neurexin-1b-alpha)	nrxn1b	GO:0007155; GO:0016021; GO:0046872
GBRW01008625.1	GBRW01008625.1.p1	NA	NA	P70031	CCKAR_XENLA	Cholecystokinin receptor (CCK-XLR)	cckar	GO:0004930; GO:0005886; GO:0016021
GBRW01008636.1	GBRW01008636.1.p1	NA	NA	Q16960	DYI3_HELCR	Dynein intermediate chain 3, ciliary	NA	GO:0003774; GO:0005737; GO:0005874; GO:0005929; GO:0030286
GBRW01008650.1	GBRW01008650.1.p1	NA	NA	Q95332	BHMT1_PIG	Betaine--homocysteine S-methyltransferase 1 (EC 2.1.1.5) (Fragment)	BHMT	GO:0005737; GO:0006579; GO:0008270; GO:0009086; GO:0047150
GBRW01008652.1	GBRW01008652.1.p1	NA	NA	Q95ZJ1	GALT5_CAEEL	Polypeptide N-acetylgalactosaminyltransferase 5 (pp-GaNTase 5) (EC 2.4.1.41) (Protein-UDP acetylgalactosaminyltransferase 5) (UDP-GalNAc:polypeptide N-acetylgalactosaminyltransferase 5)	gly-5 Y39E4B.12	GO:0000139; GO:0004653; GO:0005794; GO:0016021; GO:0018243; GO:0030246; GO:0046872
GBRW01008664.1	GBRW01008664.1.p1	NA	NA	Q62559	IFT52_MOUSE	Intraflagellar transport protein 52 homolog (Protein NGD5)	Ift52 Ngd5	GO:0001841; GO:0001947; GO:0005813; GO:0005814; GO:0005929; GO:0007224; GO:0007368; GO:0009953; GO:0030992; GO:0032391; GO:0035720; GO:0036064; GO:0042073; GO:0042733; GO:0044292; GO:0050680; GO:0060271; GO:0070613; GO:0097542; GO:0097546; GO:1905515
GBRW01008681.1	GBRW01008681.1.p1	NA	NA	Q91WI7	ITFG2_MOUSE	KICSTOR complex protein ITFG2 (Integrin-alpha FG-GAP repeat-containing protein 2)	Itfg2	GO:0002314; GO:0005654; GO:0005765; GO:0005829; GO:0034198; GO:0042149; GO:0140007; GO:1904262
GBRW01008690.1	GBRW01008690.1.p1	NA	NA	P09241	OPSD_ENTDO	Rhodopsin	RHO	GO:0004930; GO:0007601; GO:0007602; GO:0009881; GO:0016021; GO:0016918; GO:0018298
GBRW01008698.1	GBRW01008698.1.p1	NA	NA	Q14151	SAFB2_HUMAN	Scaffold attachment factor B2 (SAF-B2)	SAFB2 KIAA0138	GO:0003723; GO:0005634; GO:0005654; GO:0005737; GO:0006357; GO:0016604; GO:0042802; GO:0043231; GO:0043565; GO:0050684; GO:0060008; GO:0060765; GO:0070062
GBRW01008703.1	GBRW01008703.1.p1	NA	NA	Q12788	TBL3_HUMAN	Transducin beta-like protein 3 (WD repeat-containing protein SAZD)	TBL3 SAZD	GO:0000462; GO:0003723; GO:0005634; GO:0005654; GO:0005730; GO:0006364; GO:0032040; GO:0034388
GBRW01008704.1	GBRW01008704.1.p1	NA	NA	Q5ZLK7	HYOU1_CHICK	Hypoxia up-regulated protein 1	HYOU1 RCJMB04_5l9	GO:0005524; GO:0005783; GO:0005788; GO:0034663; GO:0071456; GO:1903298
GBRW01008716.1	GBRW01008716.1.p1	NA	NA	P09478	ACH1_DROME	Acetylcholine receptor subunit alpha-like 1 (Nicotinic acetylcholine receptor alpha 1)	nAChRalpha1 Acr96Aa AcrB als nAcRalpha-96Aa CG5610	GO:0004888; GO:0005887; GO:0005892; GO:0007165; GO:0007268; GO:0007271; GO:0017085; GO:0022848; GO:0030054; GO:0034220; GO:0042391; GO:0043005; GO:0045202; GO:0045211; GO:0050877; GO:0098655
GBRW01008724.1	GBRW01008724.1.p1	NA	NA	P51570	GALK1_HUMAN	Galactokinase (EC 2.7.1.6) (Galactose kinase)	GALK1 GALK	GO:0004335; GO:0005524; GO:0005534; GO:0005737; GO:0005829; GO:0006012; GO:0016020; GO:0019388; GO:0019402; GO:0033499; GO:0061623; GO:0070062
GBRW01008733.1	GBRW01008733.1.p2	NA	NA	O60841	IF2P_HUMAN	Eukaryotic translation initiation factor 5B (eIF-5B) (EC 3.6.5.3) (Translation initiation factor IF-2)	EIF5B IF2 KIAA0741	GO:0003723; GO:0003743; GO:0003924; GO:0005525; GO:0005737; GO:0005829; GO:0006446; GO:0046872
GBRW01008736.1	GBRW01008736.1.p1	NA	NA	P81628	ERP29_CHICK	Endoplasmic reticulum resident protein 29 (ERp29) (Fragment)	ERP29 RCJMB04_24f23	GO:0005783; GO:0005788; GO:0009306
GBRW01008744.1	GBRW01008744.1.p1	NA	NA	B5DF45	TRAF6_RAT	TNF receptor-associated factor 6 (EC 2.3.2.27) (E3 ubiquitin-protein ligase TRAF6) (RING-type E3 ubiquitin transferase TRAF6)	Traf6	GO:0000122; GO:0001503; GO:0001843; GO:0002726; GO:0004842; GO:0005164; GO:0005634; GO:0005811; GO:0005829; GO:0005938; GO:0006974; GO:0007249; GO:0007250; GO:0007254; GO:0008270; GO:0009898; GO:0019221; GO:0019886; GO:0030316; GO:0031435; GO:0031624; GO:0031625; GO:0031666; GO:0031996; GO:0032743; GO:0032991; GO:0035631; GO:0042088; GO:0042102; GO:0042475; GO:0042802; GO:0042826; GO:0042981; GO:…
GBRW01008747.1	GBRW01008747.1.p1	NA	NA	Q5VYJ5	MALR1_HUMAN	MAM and LDL-receptor class A domain-containing protein 1	MALRD1 C10orf112 DIET1	GO:0005794; GO:0016021; GO:0030659; GO:0042632; GO:0070858
GBRW01008801.1	GBRW01008801.1.p1	NA	NA	Q8BXN9	TM87A_MOUSE	Transmembrane protein 87A	Tmem87a	GO:0005829; GO:0016021; GO:0032580; GO:0042147
GBRW01008822.1	GBRW01008822.1.p1	NA	NA	Q6GQT1	A2MG_MOUSE	Alpha-2-macroglobulin-P (Alpha-2-macroglobulin)	A2m A2mp	GO:0001869; GO:0002020; GO:0004866; GO:0004867; GO:0005102; GO:0005615; GO:0007565; GO:0019838; GO:0019899; GO:0019959; GO:0019966; GO:0030414; GO:0042803; GO:0043120; GO:0048306; GO:0048403; GO:0048406; GO:0048863
GBRW01008836.1	GBRW01008836.1.p1	NA	NA	P49327	FAS_HUMAN	Fatty acid synthase (EC 2.3.1.85) [Includes: [Acyl-carrier-protein] S-acetyltransferase (EC 2.3.1.38); [Acyl-carrier-protein] S-malonyltransferase (EC 2.3.1.39); 3-oxoacyl-[acyl-carrier-protein] synthase (EC 2.3.1.41); 3-oxoacyl-[acyl-carrier-protein] reductase (EC 1.1.1.100); 3-hydroxyacyl-[acyl-carrier-protein] dehydratase (EC 4.2.1.59); Enoyl-[acyl-carrier-protein] reductase (EC 1.3.1.39); Ole…	FASN FAS	GO:0001649; GO:0003723; GO:0004312; GO:0004313; GO:0004314; GO:0004315; GO:0004316; GO:0004320; GO:0005794; GO:0005829; GO:0005886; GO:0006084; GO:0006631; GO:0006633; GO:0008144; GO:0008611; GO:0008659; GO:0016020; GO:0016295; GO:0016296; GO:0030223; GO:0030224; GO:0030879; GO:0031177; GO:0031325; GO:0042470; GO:0042587; GO:0042803; GO:0043170; GO:0045296; GO:0045540; GO:0046949; GO:0047117; GO:…
GBRW01008841.1	GBRW01008841.1.p1	NA	NA	A7TX81	CSN6_PIG	COP9 signalosome complex subunit 6 (SGN6) (Signalosome subunit 6)	COPS6	GO:0000338; GO:0005737; GO:0008180
GBRW01008849.1	GBRW01008849.1.p1	NA	NA	P45961	CEX2_CAEEL	Calexcitin-2	cex-2 T09A5.1	GO:0005509; GO:0005783; GO:0017156
GBRW01008865.1	GBRW01008865.1.p1	NA	NA	Q8N1Q1	CAH13_HUMAN	Carbonic anhydrase 13 (EC 4.2.1.1) (Carbonate dehydratase XIII) (Carbonic anhydrase XIII) (CA-XIII)	CA13	GO:0004089; GO:0005829; GO:0008270; GO:0015701; GO:0043209; GO:0043231
GBRW01008869.1	GBRW01008869.1.p1	NA	NA	P14381	YTX2_XENLA	Transposon TX1 uncharacterized 149 kDa protein (ORF 2)	NA	NA
GBRW01008872.1	GBRW01008872.1.p1	NA	NA	Q9CWK3	CD2B2_MOUSE	CD2 antigen cytoplasmic tail-binding protein 2 (CD2 cytoplasmic domain-binding protein 2) (CD2 tail-binding protein 2)	Cd2bp2	GO:0001650; GO:0005634; GO:0005654; GO:0005682; GO:0005829; GO:0006397; GO:0008380; GO:0010923; GO:0016607; GO:0043021
GBRW01008878.1	GBRW01008878.1.p1	NA	NA	P25929	NPY1R_HUMAN	Neuropeptide Y receptor type 1 (NPY1-R)	NPY1R NPYR NPYY1	GO:0001601; GO:0001602; GO:0003151; GO:0004983; GO:0005886; GO:0005887; GO:0006006; GO:0007186; GO:0007187; GO:0007193; GO:0007626; GO:0007631; GO:0008217; GO:0019233; GO:0040014
GBRW01008892.1	GBRW01008892.1.p1	NA	NA	Q9BXF9	TEKT3_HUMAN	Tektin-3	TEKT3	GO:0002080; GO:0002081; GO:0005634; GO:0030317; GO:0036126; GO:0060271; GO:0060294; GO:0060378; GO:0070062
GBRW01008914.1	GBRW01008914.1.p1	NA	NA	P78318	IGBP1_HUMAN	Immunoglobulin-binding protein 1 (B-cell signal transduction molecule alpha 4) (Protein alpha-4) (CD79a-binding protein 1) (Protein phosphatase 2/4/6 regulatory subunit) (Renal carcinoma antigen NY-REN-16)	IGBP1 IBP1	GO:0000122; GO:0005737; GO:0005829; GO:0007165; GO:0019888; GO:0032873; GO:0034612; GO:0042113; GO:0043154; GO:0051721; GO:0060632; GO:0070555
GBRW01008926.1	GBRW01008926.1.p1	NA	NA	Q7K237	C1GLT_DROME	Glycoprotein-N-acetylgalactosamine 3-beta-galactosyltransferase 1 (EC 2.4.1.122) (Core 1 O-glycan T-synthase) (Core 1 UDP-galactose:N-acetylgalactosamine-alpha-R beta 1,3-galactosyltransferase 1) (Core 1 beta1,3-galactosyltransferase 1) (C1GalT1) (Core 1 beta3-Gal-T1)	C1GalTA CG9520	GO:0006486; GO:0007528; GO:0009247; GO:0016021; GO:0016263; GO:0016267; GO:0021551; GO:0046872; GO:0048531; GO:0051489; GO:0055001; GO:1902037
GBRW01008931.1	GBRW01008931.1.p1	NA	NA	Q4LDE5	SVEP1_HUMAN	Sushi, von Willebrand factor type A, EGF and pentraxin domain-containing protein 1 (CCP module-containing protein 22) (Polydom) (Selectin-like osteoblast-derived protein) (SEL-OB) (Serologically defined breast cancer antigen NY-BR-38)	SVEP1 C9orf13 CCP22 SELOB	GO:0003682; GO:0005509; GO:0005576; GO:0005737; GO:0007155; GO:0016020
GBRW01008948.1	GBRW01008948.1.p1	NA	NA	Q5F3K0	TTC27_CHICK	Tetratricopeptide repeat protein 27 (TPR repeat protein 27)	TTC27 RCJMB04_15c1	NA
GBRW01008971.1	GBRW01008971.1.p1	NA	NA	Q03445	GLR1_DROME	Glutamate receptor 1 (Glutamate receptor I) (dGLUR-I) (Kainate-selective glutamate receptor)	GluRIA Glu-RI CG8442	GO:0004971; GO:0005886; GO:0006812; GO:0008328; GO:0015277; GO:0030054; GO:0032281; GO:0045211
GBRW01008981.1	GBRW01008981.1.p1	NA	NA	Q8N328	PGBD3_HUMAN	PiggyBac transposable element-derived protein 3	PGBD3	GO:0005654; GO:0016604; GO:0043565
GBRW01008999.1	GBRW01008999.1.p1	NA	NA	O94788	AL1A2_HUMAN	Retinal dehydrogenase 2 (RALDH 2) (RalDH2) (EC 1.2.1.36) (Aldehyde dehydrogenase family 1 member A2) (Retinaldehyde-specific dehydrogenase type 2) (RALDH(II))	ALDH1A2 RALDH2	GO:0001568; GO:0001758; GO:0001822; GO:0001889; GO:0001936; GO:0003007; GO:0004028; GO:0004029; GO:0005737; GO:0005829; GO:0006776; GO:0007494; GO:0008284; GO:0008285; GO:0009855; GO:0009954; GO:0010628; GO:0014032; GO:0016331; GO:0016918; GO:0021915; GO:0021983; GO:0030182; GO:0030324; GO:0030902; GO:0031016; GO:0031076; GO:0032355; GO:0033189; GO:0034097; GO:0035115; GO:0035799; GO:0042572; GO:…
GBRW01009023.1	GBRW01009023.1.p1	NA	NA	A2CG49	KALRN_MOUSE	Kalirin (EC 2.7.11.1) (Protein Duo) (Serine/threonine-protein kinase with Dbl- and pleckstrin homology domain)	Kalrn	GO:0004674; GO:0005085; GO:0005089; GO:0005524; GO:0005654; GO:0005829; GO:0005856; GO:0007399; GO:0007409; GO:0007528; GO:0007595; GO:0007613; GO:0008344; GO:0014069; GO:0016020; GO:0019899; GO:0035023; GO:0035176; GO:0035556; GO:0042711; GO:0043005; GO:0043025; GO:0043547; GO:0046872; GO:0046959; GO:0048471; GO:0050773; GO:0060125; GO:0060137; GO:0061003; GO:0098696; GO:0098793; GO:0098885; GO:…
GBRW01009035.1	GBRW01009035.1.p1	NA	NA	Q64374	RGN_MOUSE	Regucalcin (RC) (Gluconolactonase) (GNL) (EC 3.1.1.17) (Senescence marker protein 30) (SMP-30)	Rgn Smp30	GO:0001822; GO:0001933; GO:0004341; GO:0005509; GO:0005634; GO:0005737; GO:0005829; GO:0006469; GO:0006874; GO:0007283; GO:0007568; GO:0008270; GO:0010867; GO:0010907; GO:0010922; GO:0019853; GO:0030234; GO:0032515; GO:0032781; GO:0034260; GO:0043066; GO:0043547; GO:0045019; GO:0045723; GO:0050680; GO:0050848; GO:0051344; GO:0097421; GO:1901318; GO:1901671; GO:1901896; GO:1902679; GO:1903011; GO:…
GBRW01009038.1	GBRW01009038.1.p1	NA	NA	P55786	PSA_HUMAN	Puromycin-sensitive aminopeptidase (PSA) (EC 3.4.11.14) (Cytosol alanyl aminopeptidase) (AAP-S)	NPEPPS PSA	GO:0000209; GO:0004177; GO:0005634; GO:0005737; GO:0005829; GO:0006508; GO:0008270; GO:0042277; GO:0043171; GO:0070006; GO:0070062; GO:0071456; GO:1903955
GBRW01009056.1	GBRW01009056.1.p1	NA	NA	Q8BM88	CATO_MOUSE	Cathepsin O (EC 3.4.22.42)	Ctso	GO:0004197; GO:0005615; GO:0005764; GO:0051603
GBRW01009069.1	GBRW01009069.1.p1	NA	NA	O15943	CADN_DROME	Neural-cadherin (Cadherin-N) (dN-cadherin)	CadN CG7100	GO:0005509; GO:0005886; GO:0005887; GO:0005911; GO:0007156; GO:0007411; GO:0007412; GO:0007413; GO:0008013; GO:0016021; GO:0016318; GO:0016339; GO:0030424; GO:0030425; GO:0031290; GO:0042803; GO:0044331; GO:0045296; GO:0045463; GO:0045467; GO:0048675; GO:0048814; GO:0048841; GO:0048846; GO:0050774
GBRW01009071.1	GBRW01009071.1.p1	NA	NA	P26270	PSMD7_DROME	26S proteasome non-ATPase regulatory subunit 7 (26S proteasome regulatory subunit RPN8) (26S proteasome regulatory subunit S12) (Proteasome subunit p39B) (Proteasome subunit p40) (Protein Mov34)	Rpn8 Mov34 CG3416	GO:0000502; GO:0005654; GO:0005829; GO:0005838; GO:0008541; GO:0030425; GO:0043161
GBRW01009080.1	GBRW01009080.1.p1	NA	NA	Q9WVM6	TLL2_MOUSE	Tolloid-like protein 2 (EC 3.4.24.-)	Tll2	GO:0004222; GO:0005509; GO:0005576; GO:0007275; GO:0008270; GO:0030154; GO:0048632
GBRW01009081.1	GBRW01009081.1.p1	NA	NA	Q6NWG0	TSN36_DANRE	Tetraspanin-36 (Tetraspanin-3c)	tspan36 tspan3c	GO:0000139; GO:0005789; GO:0005887; GO:0007166; GO:0007275; GO:0043473
GBRW01009086.1	GBRW01009086.1.p1	NA	NA	P27393	CO4A2_ASCSU	Collagen alpha-2(IV) chain	NA	GO:0005201; GO:0005581; GO:0005604
GBRW01009138.1	GBRW01009138.1.p1	NA	NA	Q24K16	PTGR3_BOVIN	Prostaglandin reductase-3 (PTGR-3) (EC 1.3.1.48) (15-oxoprostaglandin 13-reductase) (Zinc-binding alcohol dehydrogenase domain-containing protein 2)	ZADH2	GO:0005777; GO:0008270; GO:0036132; GO:0045599; GO:0047522
GBRW01009155.1	GBRW01009155.1.p1	NA	NA	O97490	TRFM_RABIT	Melanotransferrin (Membrane-bound transferrin-like protein p97) (CD antigen CD228)	MELTF MFI2	GO:0005615; GO:0005886; GO:0006811; GO:0031225; GO:0046872; GO:0055072
GBRW01009178.1	GBRW01009178.1.p1	NA	NA	O09175	AMPB_RAT	Aminopeptidase B (AP-B) (EC 3.4.11.6) (Arginine aminopeptidase) (Arginyl aminopeptidase) (Cytosol aminopeptidase IV)	Rnpep	GO:0004177; GO:0005507; GO:0005576; GO:0005615; GO:0005794; GO:0005886; GO:0006508; GO:0007568; GO:0008270; GO:0009897; GO:0016485; GO:0030141; GO:0042277; GO:0043005; GO:0045776; GO:0050897; GO:0060041; GO:0070006
GBRW01009182.1	GBRW01009182.1.p1	NA	NA	Q32NT4	LRC58_XENLA	Leucine-rich repeat-containing protein 58	lrrc58	NA
GBRW01009183.1	GBRW01009183.1.p1	NA	NA	A5PJK0	SPB10_BOVIN	Serpin B10	SERPINB10	GO:0004867; GO:0005615; GO:0005634; GO:0005737; GO:0010951
GBRW01009219.1	GBRW01009219.1.p1	NA	NA	D3YZP9	CCDC6_MOUSE	Coiled-coil domain-containing protein 6	Ccdc6	GO:0005829; GO:0005856; GO:0017124
GBRW01009241.1	GBRW01009241.1.p1	NA	NA	P28660	NCKP1_MOUSE	Nck-associated protein 1 (NAP 1) (Brain protein H19) (MH19) (Membrane-associated protein HEM-2) (p125Nap1)	Nckap1 Hem2 Kiaa0587 Nap1	GO:0000902; GO:0001701; GO:0001726; GO:0001756; GO:0001843; GO:0007354; GO:0007492; GO:0008078; GO:0010172; GO:0010592; GO:0016021; GO:0016477; GO:0016601; GO:0030027; GO:0030031; GO:0030032; GO:0030838; GO:0030866; GO:0030903; GO:0030950; GO:0031209; GO:0031258; GO:0031941; GO:0032880; GO:0035050; GO:0042074; GO:0045175; GO:0045176; GO:0048339; GO:0048340; GO:0048570; GO:0048617; GO:0048812; GO:…
GBRW01009243.1	GBRW01009243.1.p1	NA	NA	Q61880	DMC1_MOUSE	Meiotic recombination protein DMC1/LIM15 homolog	Dmc1 Dmc1h Lim15	GO:0000150; GO:0000730; GO:0000781; GO:0000794; GO:0001541; GO:0001556; GO:0003690; GO:0003697; GO:0005524; GO:0005634; GO:0005654; GO:0005694; GO:0006312; GO:0007129; GO:0007131; GO:0007141; GO:0007276; GO:0007283; GO:0007286; GO:0008094; GO:0016887; GO:0042148
GBRW01009247.1	GBRW01009247.1.p1	NA	NA	O60931	CTNS_HUMAN	Cystinosin	CTNS	GO:0002088; GO:0005764; GO:0005765; GO:0005770; GO:0005774; GO:0005886; GO:0006520; GO:0006749; GO:0006811; GO:0007420; GO:0007616; GO:0007625; GO:0007628; GO:0008542; GO:0010730; GO:0010918; GO:0015184; GO:0015811; GO:0016021; GO:0042438; GO:0042470; GO:0043231; GO:0045111; GO:0046034; GO:0050890; GO:0055085; GO:0070062
GBRW01009251.1	GBRW01009251.1.p1	NA	NA	P16546	SPTN1_MOUSE	Spectrin alpha chain, non-erythrocytic 1 (Alpha-II spectrin) (Fodrin alpha chain)	Sptan1 Spna2 Spta2	GO:0003779; GO:0005509; GO:0005516; GO:0005886; GO:0005916; GO:0015630; GO:0016020; GO:0016328; GO:0019905; GO:0030018; GO:0030507; GO:0030863; GO:0031532; GO:0032437; GO:0032991; GO:0033270; GO:0043209; GO:0043231; GO:0044877; GO:0046982; GO:0051693
GBRW01009262.1	GBRW01009262.1.p1	NA	NA	Q1JQD2	GRWD1_BOVIN	Glutamate-rich WD repeat-containing protein 1	GRWD1	GO:0003682; GO:0003688; GO:0005634; GO:0005694; GO:0005730; GO:0005829; GO:0006260; GO:0006334; GO:0006337; GO:0032991; GO:0042393
GBRW01009283.1	GBRW01009283.1.p1	NA	NA	Q6DTY7	F264_MOUSE	6-phosphofructo-2-kinase/fructose-2,6-bisphosphatase 4 (6PF-2-K/Fru-2,6-P2ase 4) (PFK/FBPase 4) (6PF-2-K/Fru-2,6-P2ase testis-type isozyme) [Includes: 6-phosphofructo-2-kinase (EC 2.7.1.105); Fructose-2,6-bisphosphatase (EC 3.1.3.46)]	Pfkfb4	GO:0003873; GO:0004331; GO:0005524; GO:0005829; GO:0006000; GO:0006003
GBRW01009299.1	GBRW01009299.1.p1	NA	NA	Q9VYN8	TENA_DROME	Teneurin-a (Tena) (Tenascin-like protein)	Ten-a CG42338	GO:0001941; GO:0003824; GO:0005576; GO:0007155; GO:0007274; GO:0008039; GO:0008045; GO:0016021; GO:0016200; GO:0030054; GO:0030424; GO:0031012; GO:0031594; GO:0034110; GO:0034116; GO:0040017; GO:0042734; GO:0042803; GO:0043025; GO:0046982; GO:0048036; GO:0048499; GO:0048786; GO:0048788; GO:0048790; GO:0050808; GO:0051124; GO:0097090; GO:2000331
GBRW01009369.1	GBRW01009369.1.p1	NA	NA	Q8BGD4	SO4C1_MOUSE	Solute carrier organic anion transporter family member 4C1 (Oatp-R) (Solute carrier family 21 member 20)	Slco4c1 Oatp4c1 Slc21a20	GO:0005887; GO:0007275; GO:0007283; GO:0008514; GO:0015347; GO:0015711; GO:0016021; GO:0016323; GO:0030154; GO:0043252
GBRW01009441.1	GBRW01009441.1.p1	NA	NA	Q9UHR5	S30BP_HUMAN	SAP30-binding protein (Transcriptional regulator protein HCNGP)	SAP30BP HCNGP HTRG HTRP	GO:0005634; GO:0005654; GO:0006355; GO:0006915; GO:0010942; GO:0045111
GBRW01009445.1	GBRW01009445.1.p1	NA	NA	Q4R4E0	NDUB5_MACFA	NADH dehydrogenase [ubiquinone] 1 beta subcomplex subunit 5, mitochondrial (Complex I-SGDH) (CI-SGDH) (NADH-ubiquinone oxidoreductase SGDH subunit)	NDUFB5 QtsA-10659	GO:0005654; GO:0005747; GO:0016021; GO:0032981; GO:0055114
GBRW01009467.1	GBRW01009467.1.p1	NA	NA	Q5BKR2	SL9B2_MOUSE	Sodium/hydrogen exchanger 9B2 (NHA-oc) (Na(+)/H(+) exchanger NHA2) (Na(+)/H(+) exchanger-like domain-containing protein 2) (NHE domain-containing protein 2) (Soditlum/hydrogen exchanger-like domain-containing protein 2) (Solute carrier family 9 subfamily B member 2)	Slc9b2 Nha2 Nhedc2	GO:0005743; GO:0005886; GO:0006814; GO:0010008; GO:0010348; GO:0015385; GO:0016021; GO:0016323; GO:0030054; GO:0030317; GO:0030672; GO:0031966; GO:0042802; GO:0061178; GO:0072583; GO:0097228; GO:0097708; GO:2001206
GBRW01009499.1	GBRW01009499.1.p1	NA	NA	P08290	ASGR2_RAT	Asialoglycoprotein receptor 2 (ASGP-R 2) (ASGPR 2) (Hepatic lectin R2/3) (HL-2) (rHL-2)	Asgr2 Asgr-2	GO:0006897; GO:0009100; GO:0016021; GO:0030246; GO:0030282; GO:0031647; GO:0044322; GO:0048471; GO:0055088
GBRW01009582.1	GBRW01009582.1.p1	NA	NA	Q9JIA7	SPHK2_MOUSE	Sphingosine kinase 2 (SK 2) (SPK 2) (EC 2.7.1.91)	Sphk2	GO:0001568; GO:0003951; GO:0005524; GO:0005765; GO:0005829; GO:0006669; GO:0006670; GO:0007420; GO:0007565; GO:0008283; GO:0008284; GO:0008481; GO:0016020; GO:0017050; GO:0038036; GO:0043066; GO:0043231; GO:0046512
GBRW01009587.1	GBRW01009587.1.p1	NA	NA	Q9PU58	NIPS2_DANRE	Protein NipSnap homolog 2 (NipSnap2) (Glioblastoma-amplified sequence)	nipsnap2 gbas	GO:0005737; GO:0005739
GBRW01009612.1	GBRW01009612.1.p1	NA	NA	Q9ES54	NPL4_RAT	Nuclear protein localization protein 4 homolog (Protein NPL4)	Nploc4 Npl4	GO:0005634; GO:0005829; GO:0006511; GO:0007030; GO:0030970; GO:0031625; GO:0032480; GO:0034098; GO:0036501; GO:0039536; GO:0043130; GO:0043161; GO:0044877; GO:0046872; GO:0051117
GBRW01009618.1	GBRW01009618.1.p1	NA	NA	Q6XZB0	LIPI_HUMAN	Lipase member I (LIPI) (EC 3.1.1.-) (Cancer/testis antigen 17) (CT17) (LPD lipase) (Membrane-associated phosphatidic acid-selective phospholipase A1-beta) (mPA-PLA1 beta)	LIPI LPDL PRED5	GO:0004620; GO:0005576; GO:0005615; GO:0005886; GO:0006654; GO:0008201; GO:0016042; GO:0052689
GBRW01009633.1	GBRW01009633.1.p1	-0.273213	NA	P23098	DYHC_TRIGR	Dynein beta chain, ciliary	NA	GO:0003777; GO:0005524; GO:0005737; GO:0005874; GO:0007018; GO:0030030; GO:0030286; GO:0031514
GBRW01009666.1	GBRW01009666.1.p1	NA	NA	Q803I2	ERGI3_DANRE	Endoplasmic reticulum-Golgi intermediate compartment protein 3	ergic3 zgc:113959 zgc:55762	GO:0005783; GO:0006888; GO:0006890; GO:0030134; GO:0030173; GO:0030176; GO:0033116
GBRW01009673.1	GBRW01009673.1.p1	NA	NA	H2A0M3	AMO_PINMG	Putative amine oxidase [copper-containing] (EC 1.4.3.-)	NA	GO:0005507; GO:0005576; GO:0008131; GO:0009308; GO:0048038
GBRW01009680.1	GBRW01009680.1.p1	NA	NA	P19490	GRIA1_RAT	Glutamate receptor 1 (GluR-1) (AMPA-selective glutamate receptor 1) (GluR-A) (GluR-K1) (Glutamate receptor ionotropic, AMPA 1) (GluA1)	Gria1 Glur1	GO:0001540; GO:0001919; GO:0001965; GO:0004970; GO:0004971; GO:0005769; GO:0005789; GO:0005829; GO:0005886; GO:0005911; GO:0007616; GO:0008022; GO:0008179; GO:0008328; GO:0009636; GO:0009986; GO:0010226; GO:0014069; GO:0014070; GO:0019228; GO:0019865; GO:0019901; GO:0019904; GO:0021510; GO:0030165; GO:0030425; GO:0031267; GO:0031489; GO:0031594; GO:0031623; GO:0031681; GO:0031698; GO:0031901; GO:…
GBRW01009696.1	GBRW01009696.1.p1	NA	NA	Q9VUV9	U520_DROME	Putative U5 small nuclear ribonucleoprotein 200 kDa helicase (EC 3.6.4.13) (Protein lethal (3) 72Ab)	l(3)72Ab CG5931	GO:0000278; GO:0000381; GO:0000388; GO:0000398; GO:0003676; GO:0003724; GO:0004004; GO:0005524; GO:0005634; GO:0005681; GO:0005682; GO:0007283; GO:0007419; GO:0008026; GO:0008380; GO:0030532; GO:0046540; GO:0071011; GO:0071013; GO:0071014
GBRW01009707.1	GBRW01009707.1.p1	NA	NA	Q612F5	PCCA_CAEBR	Propionyl-CoA carboxylase alpha chain, mitochondrial (PCCase subunit alpha) (EC 6.4.1.3) (Propanoyl-CoA:carbon dioxide ligase subunit alpha)	pcca-1 CBG16755	GO:0004658; GO:0005524; GO:0005759; GO:0046872
GBRW01009709.1	GBRW01009709.1.p1	NA	NA	Q9V427	INX2_DROME	Innexin inx2 (Innexin-2) (Gap junction protein prp33) (Pas-related protein 33)	Inx2 prp33 CG4590	GO:0005243; GO:0005737; GO:0005921; GO:0006811; GO:0007154; GO:0007283; GO:0007293; GO:0007440; GO:0010496; GO:0016021; GO:0016323; GO:0016324; GO:0016327; GO:0016328; GO:0016331; GO:0030727; GO:0036098
GBRW01009731.1	GBRW01009731.1.p1	NA	NA	Q969P6	TOP1M_HUMAN	DNA topoisomerase I, mitochondrial (TOP1mt) (EC 5.6.2.2)	TOP1MT	GO:0003677; GO:0003917; GO:0005634; GO:0005694; GO:0005739; GO:0006260; GO:0006265; GO:0042645
GBRW01009745.1	GBRW01009745.1.p1	NA	NA	P18537	FRIZ_DROME	Frizzled (Frizzled-1) (dFz1)	fz CG17697	GO:0001736; GO:0001737; GO:0001738; GO:0001745; GO:0004930; GO:0005886; GO:0005887; GO:0007156; GO:0007163; GO:0007186; GO:0007298; GO:0007367; GO:0007435; GO:0007464; GO:0007507; GO:0008356; GO:0016021; GO:0016318; GO:0016360; GO:0017147; GO:0030010; GO:0032231; GO:0035159; GO:0035206; GO:0035293; GO:0035317; GO:0035320; GO:0035567; GO:0042067; GO:0042813; GO:0045198; GO:0045746; GO:0045773; GO:…
GBRW01009746.1	GBRW01009746.1.p1	NA	NA	Q04637	IF4G1_HUMAN	Eukaryotic translation initiation factor 4 gamma 1 (eIF-4-gamma 1) (eIF-4G 1) (eIF-4G1) (p220)	EIF4G1 EIF4F EIF4G EIF4GI	GO:0000184; GO:0001662; GO:0002191; GO:0003723; GO:0003729; GO:0003743; GO:0005524; GO:0005634; GO:0005737; GO:0005829; GO:0005844; GO:0006412; GO:0006413; GO:0006446; GO:0007005; GO:0008135; GO:0008190; GO:0008284; GO:0010507; GO:0010801; GO:0010942; GO:0016020; GO:0016032; GO:0016281; GO:0030307; GO:0031369; GO:0031669; GO:0032270; GO:0032502; GO:0032947; GO:0033138; GO:0034645; GO:0042802; GO:…
GBRW01009750.1	GBRW01009750.1.p1	NA	NA	Q0V8S0	HGS_BOVIN	Hepatocyte growth factor-regulated tyrosine kinase substrate	HGS	GO:0005764; GO:0005829; GO:0006622; GO:0010324; GO:0010628; GO:0010642; GO:0016525; GO:0019904; GO:0030948; GO:0031901; GO:0032585; GO:0033565; GO:0043405; GO:0044389; GO:0046426; GO:0046872; GO:0072657; GO:1903543
GBRW01009755.1	GBRW01009755.1.p1	NA	NA	Q5ZIZ2	SMYD5_CHICK	SET and MYND domain-containing protein 5 (EC 2.1.1.-)	SMYD5 RCJMB04_22j23	GO:0008168; GO:0046872
GBRW01009767.1	GBRW01009767.1.p1	NA	NA	Q5RFF8	NLE1_PONAB	Notchless protein homolog 1	NLE1	GO:0005730; GO:0007219
GBRW01009798.1	GBRW01009798.1.p1	NA	NA	P16086	SPTN1_RAT	Spectrin alpha chain, non-erythrocytic 1 (Alpha-II spectrin) (Fodrin alpha chain)	Sptan1 Spna2 Spta2	GO:0003779; GO:0005509; GO:0005516; GO:0005829; GO:0005886; GO:0008091; GO:0019905; GO:0030507; GO:0031532; GO:0032991; GO:0044877; GO:0051693
GBRW01009803.1	GBRW01009803.1.p1	NA	NA	Q8BKW4	ZCHC4_MOUSE	rRNA N6-adenosine-methyltransferase ZCCHC4 (EC 2.1.1.-) (Zinc finger CCHC domain-containing protein 4)	Zcchc4	GO:0003676; GO:0008168; GO:0008270; GO:0016746
GBRW01009804.1	GBRW01009804.1.p1	NA	NA	P53621	COPA_HUMAN	Coatomer subunit alpha (Alpha-coat protein) (Alpha-COP) (HEP-COP) (HEPCOP) [Cleaved into: Xenin (Xenopsin-related peptide); Proxenin]	COPA	GO:0000139; GO:0005179; GO:0005198; GO:0005615; GO:0005737; GO:0005789; GO:0005829; GO:0006886; GO:0006888; GO:0006890; GO:0006891; GO:0016020; GO:0030126; GO:0030133; GO:0030157; GO:0070062
GBRW01009840.1	GBRW01009840.1.p1	NA	NA	Q6NVL5	ELP3_XENTR	Elongator complex protein 3 (EC 2.3.1.48)	elp3	GO:0002926; GO:0004402; GO:0005634; GO:0005737; GO:0006357; GO:0008023; GO:0008607; GO:0033588; GO:0046872; GO:0051536
GBRW01009932.1	GBRW01009932.1.p1	NA	NA	B3EWZ5	MLRP1_ACRMI	MAM and LDL-receptor class A domain-containing protein 1 (Skeletal organic matrix MAM and LDL-receptor 1) (SOM MAM and LDL-receptor 1) (Fragment)	NA	GO:0005576; GO:0016020
GBRW01009976.1	GBRW01009976.1.p1	NA	NA	O35701	MATN3_MOUSE	Matrilin-3	Matn3	GO:0003429; GO:0005509; GO:0005615; GO:0031012; GO:0051216
GBRW01009979.1	GBRW01009979.1.p1	NA	NA	Q5BIM1	TRI45_BOVIN	Tripartite motif-containing protein 45	TRIM45	GO:0005654; GO:0005829; GO:0008270; GO:0045171; GO:0060348
GBRW01009994.1	GBRW01009994.1.p1	NA	NA	Q9UBC2	EP15R_HUMAN	Epidermal growth factor receptor substrate 15-like 1 (Eps15-related protein) (Eps15R)	EPS15L1 EPS15R	GO:0005509; GO:0005634; GO:0005829; GO:0005886; GO:0006897; GO:0016020; GO:0030132; GO:0042059; GO:0045296; GO:0061024
GBRW01010009.1	GBRW01010009.1.p1	NA	NA	Q4U3L0	G3P_GLOMM	Glyceraldehyde-3-phosphate dehydrogenase (GAPDH) (EC 1.2.1.12)	Gapdh	GO:0004365; GO:0005737; GO:0006006; GO:0006096; GO:0015630; GO:0050661; GO:0051287
GBRW01010014.1	GBRW01010014.1.p1	NA	NA	Q9VJB6	CADN2_DROME	Putative neural-cadherin 2 (Cadherin-N2) (dN2-cadherin)	CadN2 CG42829 CG7527	GO:0000902; GO:0005509; GO:0005886; GO:0005887; GO:0005913; GO:0007043; GO:0007156; GO:0008092; GO:0009986; GO:0016318; GO:0016339; GO:0016342; GO:0034332; GO:0042803; GO:0044331; GO:0045296; GO:0045463; GO:0045467; GO:0048846; GO:0098609
GBRW01010025.1	GBRW01010025.1.p1	NA	NA	Q9NQV8	PRDM8_HUMAN	PR domain zinc finger protein 8 (EC 2.1.1.-) (PR domain-containing protein 8)	PRDM8 PFM5	GO:0000981; GO:0003677; GO:0005634; GO:0008168; GO:0014003; GO:0046872
GBRW01010051.1	GBRW01010051.1.p1	NA	NA	Q5RFU0	SIAE_PONAB	Sialate O-acetylesterase (EC 3.1.1.53) (Sialic acid-specific 9-O-acetylesterase)	SIAE YSG2	GO:0001681; GO:0005764
GBRW01010063.1	GBRW01010063.1.p1	NA	NA	O60244	MED14_HUMAN	Mediator of RNA polymerase II transcription subunit 14 (Activator-recruited cofactor 150 kDa component) (ARC150) (Cofactor required for Sp1 transcriptional activation subunit 2) (CRSP complex subunit 2) (Mediator complex subunit 14) (RGR1 homolog) (hRGR1) (Thyroid hormone receptor-associated protein complex 170 kDa component) (Trap170) (Transcriptional coactivator CRSP150) (Vitamin D3 receptor-in…	MED14 ARC150 CRSP2 CXorf4 DRIP150 EXLM1 RGR1 TRAP170	GO:0003712; GO:0003713; GO:0005634; GO:0005654; GO:0006357; GO:0006367; GO:0016020; GO:0016592; GO:0019827; GO:0030374; GO:0030518; GO:0042809; GO:0045893; GO:0045944; GO:0070847
GBRW01010071.1	GBRW01010071.1.p1	NA	NA	A2VDU3	M3K7_BOVIN	Mitogen-activated protein kinase kinase kinase 7 (EC 2.7.11.25)	MAP3K7	GO:0000287; GO:0004709; GO:0005524; GO:0005737; GO:0005886; GO:0006915; GO:0007252; GO:0007254; GO:0043123; GO:0043507
GBRW01010076.1	GBRW01010076.1.p2	NA	NA	P70083	AT2A1_MAKNI	Sarcoplasmic/endoplasmic reticulum calcium ATPase 1 (SERCA1) (SR Ca(2+)-ATPase 1) (EC 7.2.2.10) (Calcium pump 1) (Calcium-transporting ATPase sarcoplasmic reticulum type, fast twitch skeletal muscle isoform) (Endoplasmic reticulum class 1/2 Ca(2+) ATPase)	atp2a1	GO:0005388; GO:0005509; GO:0005524; GO:0005783; GO:0005789; GO:0005793; GO:0006816; GO:0006942; GO:0016020; GO:0016021; GO:0016529; GO:0016887; GO:0031448; GO:0031673; GO:0031674; GO:0033017; GO:0045988; GO:0048471
GBRW01010077.1	GBRW01010077.1.p1	NA	NA	Q7PPA5	ATC1_ANOGA	Calcium-transporting ATPase sarcoplasmic/endoplasmic reticulum type (EC 7.2.2.10) (Calcium pump)	Ca-P60A AGAP006186	GO:0005388; GO:0005524; GO:0006874; GO:0008553; GO:0016021; GO:0033017; GO:0046872; GO:0070588
GBRW01010092.1	GBRW01010092.1.p1	NA	NA	O09175	AMPB_RAT	Aminopeptidase B (AP-B) (EC 3.4.11.6) (Arginine aminopeptidase) (Arginyl aminopeptidase) (Cytosol aminopeptidase IV)	Rnpep	GO:0004177; GO:0005507; GO:0005576; GO:0005615; GO:0005794; GO:0005886; GO:0006508; GO:0007568; GO:0008270; GO:0009897; GO:0016485; GO:0030141; GO:0042277; GO:0043005; GO:0045776; GO:0050897; GO:0060041; GO:0070006
GBRW01010100.1	GBRW01010100.1.p1	NA	NA	P49021	TIM_DROME	Protein timeless	tim CG3234	GO:0000076; GO:0000122; GO:0000790; GO:0003053; GO:0003677; GO:0005634; GO:0005654; GO:0005737; GO:0005829; GO:0006281; GO:0006606; GO:0007617; GO:0007620; GO:0007622; GO:0007623; GO:0008062; GO:0008134; GO:0009648; GO:0009649; GO:0030431; GO:0031298; GO:0032991; GO:0042306; GO:0042749; GO:0043111; GO:0045187; GO:0045475; GO:0046957; GO:0046982; GO:0048471; GO:0048478; GO:0048512; GO:0050764; GO:…
GBRW01010114.1	GBRW01010114.1.p2	NA	NA	O00743	PPP6_HUMAN	Serine/threonine-protein phosphatase 6 catalytic subunit (PP6C) (EC 3.1.3.16) [Cleaved into: Serine/threonine-protein phosphatase 6 catalytic subunit, N-terminally processed]	PPP6C PPP6	GO:0000082; GO:0000139; GO:0004722; GO:0005739; GO:0005829; GO:0006470; GO:0045087; GO:0046872; GO:0048208
GBRW01010122.1	GBRW01010122.1.p1	NA	NA	Q80TF6	STAR9_MOUSE	StAR-related lipid transfer protein 9 (Kinesin-like protein Kif16a) (START domain-containing protein 9) (StARD9)	Stard9 Kiaa1300 Kif16a	GO:0003777; GO:0005524; GO:0005634; GO:0005737; GO:0005814; GO:0005871; GO:0005874; GO:0007018; GO:0008017; GO:0008289; GO:0008574; GO:0016887; GO:0051225
GBRW01010124.1	GBRW01010124.1.p1	NA	NA	Q95KE5	RM43_BOVIN	39S ribosomal protein L43, mitochondrial (L43mt) (MRP-L43) (Retina-specific 15.7 kDa protein)	MRPL43	GO:0003735; GO:0005743; GO:0005762; GO:0032543
GBRW01010158.1	GBRW01010158.1.p1	NA	NA	Q6DRD9	ABHDB_DANRE	Protein ABHD11 (EC 3.-.-.-) (Alpha/beta hydrolase domain-containing protein 11) (Abhydrolase domain-containing protein 11) (Williams-Beuren syndrome chromosomal region 21 protein homolog)	abhd11 wbscr21	GO:0005739; GO:0016787
GBRW01010159.1	GBRW01010159.1.p1	NA	NA	Q6DRD9	ABHDB_DANRE	Protein ABHD11 (EC 3.-.-.-) (Alpha/beta hydrolase domain-containing protein 11) (Abhydrolase domain-containing protein 11) (Williams-Beuren syndrome chromosomal region 21 protein homolog)	abhd11 wbscr21	GO:0005739; GO:0016787
GBRW01010207.1	GBRW01010207.1.p1	NA	NA	Q90875	ACOC_CHICK	Cytoplasmic aconitate hydratase (Aconitase) (EC 4.2.1.3) (Citrate hydro-lyase) (Iron-responsive element-binding protein 1) (IRE-BP 1)	ACO1 IREB1	GO:0003723; GO:0003994; GO:0005739; GO:0005829; GO:0006099; GO:0006101; GO:0006879; GO:0010040; GO:0046872; GO:0051538; GO:0051539
GBRW01010212.1	GBRW01010212.1.p1	NA	NA	Q9NSD9	SYFB_HUMAN	Phenylalanine--tRNA ligase beta subunit (EC 6.1.1.20) (Phenylalanyl-tRNA synthetase beta subunit) (PheRS)	FARSB FARSLB FRSB HSPC173	GO:0000287; GO:0003723; GO:0004826; GO:0005524; GO:0005737; GO:0005829; GO:0006412; GO:0006432; GO:0009328; GO:0016020; GO:0051290
GBRW01010214.1	GBRW01010214.1.p1	NA	NA	Q5SPC5	OTOF_DANRE	Otoferlin (Fer-1-like protein 2)	otof fer1l2 si:dkey-181f18.3	GO:0005509; GO:0005789; GO:0010996; GO:0016021; GO:0016079; GO:0016323; GO:0030054; GO:0030672; GO:0050885
GBRW01010217.1	GBRW01010217.1.p2	NA	NA	P11708	MDHC_PIG	Malate dehydrogenase, cytoplasmic (EC 1.1.1.37) (Cytosolic malate dehydrogenase)	MDH1	GO:0005829; GO:0005975; GO:0006099; GO:0006107; GO:0006108; GO:0006734; GO:0030060; GO:0051287
GBRW01010228.1	GBRW01010228.1.p1	NA	NA	B1MTK1	THOC2_PLEMO	THO complex subunit 2 (Tho2)	THOC2	GO:0000347; GO:0003723; GO:0006397; GO:0006406; GO:0008380; GO:0016607; GO:0048666; GO:0048699
GBRW01010247.1	GBRW01010247.1.p1	NA	NA	Q6GQ80	NBP1A_XENLA	Nuclear cap-binding protein subunit 1-A	ncbp1-a	GO:0000184; GO:0000339; GO:0005634; GO:0005737; GO:0005846; GO:0006370; GO:0006406; GO:0006417; GO:0031047; GO:0045292
GBRW01010250.1	GBRW01010250.1.p1	NA	NA	P08183	MDR1_HUMAN	Multidrug resistance protein 1 (EC 7.6.2.2) (ATP-binding cassette sub-family B member 1) (P-glycoprotein 1) (CD antigen CD243)	ABCB1 MDR1 PGY1	GO:0000086; GO:0005215; GO:0005524; GO:0005886; GO:0008559; GO:0009986; GO:0016020; GO:0016021; GO:0016324; GO:0042493; GO:0042626; GO:0045332; GO:0047484; GO:0055085; GO:0070062; GO:0072089; GO:0090554; GO:0090555; GO:0099038; GO:0099040; GO:1901529; GO:2001225
GBRW01010259.1	GBRW01010259.1.p1	NA	NA	Q28DL4	TRAF6_XENTR	TNF receptor-associated factor 6 (EC 2.3.2.27) (E3 ubiquitin-protein ligase TRAF6) (RING-type E3 ubiquitin transferase TRAF6)	traf6 TNeu045k15.1	GO:0004842; GO:0005164; GO:0005737; GO:0008270; GO:0032991; GO:0042981; GO:0043123; GO:0051092; GO:0070498; GO:0070534
GBRW01010267.1	GBRW01010267.1.p1	NA	NA	P54145	AMT1_CAEEL	Putative ammonium transporter 1	amt-1 C05E11.4	GO:0005887; GO:0008519; GO:0072488
GBRW01010277.1	GBRW01010277.1.p1	NA	NA	P49793	NUP98_RAT	Nuclear pore complex protein Nup98-Nup96 (EC 3.4.21.-) [Cleaved into: Nuclear pore complex protein Nup98 (98 kDa nucleoporin) (Nucleoporin Nup98) (Nup98); Nuclear pore complex protein Nup96 (96 kDa nucleoporin) (Nucleoporin Nup96) (Nup96)]	Nup98	GO:0000776; GO:0000973; GO:0003713; GO:0003723; GO:0003729; GO:0005643; GO:0005654; GO:0006260; GO:0006405; GO:0006606; GO:0008139; GO:0008236; GO:0016604; GO:0017056; GO:0031080; GO:0031965; GO:0034398; GO:0034399; GO:0042277; GO:0042405; GO:0044614; GO:0044615; GO:0048026; GO:0051028; GO:0051292; GO:1990841; GO:1990904
GBRW01010289.1	GBRW01010289.1.p1	NA	NA	Q7SYI5	C1GTB_DANRE	Glycoprotein-N-acetylgalactosamine 3-beta-galactosyltransferase 1-B (EC 2.4.1.122) (Core 1 O-glycan T-synthase B) (Core 1 UDP-galactose:N-acetylgalactosamine-alpha-R beta 1,3-galactosyltransferase 1-B) (Core 1 beta1,3-galactosyltransferase 1-B) (C1GalT1-B) (Core 1 beta3-Gal-T1-B)	c1galt1b c1galt1 zgc:66485	GO:0001525; GO:0001822; GO:0016021; GO:0016263; GO:0016267; GO:0046872
GBRW01010291.1	GBRW01010291.1.p1	NA	NA	P14173	DDC_RAT	Aromatic-L-amino-acid decarboxylase (AADC) (EC 4.1.1.28) (DOPA decarboxylase) (DDC)	Ddc	GO:0004058; GO:0005737; GO:0006520; GO:0007623; GO:0008021; GO:0010259; GO:0015842; GO:0016597; GO:0019899; GO:0019904; GO:0030170; GO:0030424; GO:0033076; GO:0035690; GO:0036468; GO:0042416; GO:0042417; GO:0042423; GO:0042427; GO:0043025; GO:0046684; GO:0052314; GO:0071312; GO:0071363
GBRW01010295.1	GBRW01010295.1.p1	NA	NA	P59889	S39A1_DANRE	Zinc transporter ZIP1 (DrZIP1) (Solute carrier family 39 member 1) (Zrt- and Irt-like protein 1) (ZIP-1)	slc39a1 zip1 sb:cb629 zgc:111852	GO:0005385; GO:0005886; GO:0006829; GO:0008270; GO:0016021; GO:0071577
GBRW01010315.1	GBRW01010315.1.p1	NA	NA	Q9CQV4	RETR3_MOUSE	Reticulophagy regulator 3	Retreg3 Fam134c	GO:0010976; GO:0016021; GO:0032991
GBRW01010375.1	GBRW01010375.1.p1	NA	NA	B8V7Q1	PCDL_ACRMI	Protocadherin-like protein	NA	GO:0005509; GO:0005886; GO:0007156; GO:0016021
GBRW01010396.1	GBRW01010396.1.p1	NA	NA	Q8N3U4	STAG2_HUMAN	Cohesin subunit SA-2 (SCC3 homolog 2) (Stromal antigen 2)	STAG2 SA2	GO:0000775; GO:0000785; GO:0003682; GO:0005634; GO:0005654; GO:0005694; GO:0005829; GO:0007062; GO:0008278; GO:0016020; GO:0016363; GO:0032876; GO:0051301; GO:0051321; GO:0097431; GO:1901673
GBRW01010397.1	GBRW01010397.1.p1	NA	NA	O00468	AGRIN_HUMAN	Agrin [Cleaved into: Agrin N-terminal 110 kDa subunit; Agrin C-terminal 110 kDa subunit; Agrin C-terminal 90 kDa fragment (C90); Agrin C-terminal 22 kDa fragment (C22)]	AGRN AGRIN	GO:0001523; GO:0002162; GO:0005200; GO:0005201; GO:0005509; GO:0005576; GO:0005604; GO:0005796; GO:0005829; GO:0005886; GO:0006024; GO:0006027; GO:0007165; GO:0007213; GO:0016021; GO:0030054; GO:0030198; GO:0033691; GO:0035374; GO:0043113; GO:0043202; GO:0043236; GO:0043395; GO:0043547; GO:0045162; GO:0045202; GO:0045887; GO:0045944; GO:0050808; GO:0051491; GO:0062023; GO:0070062
GBRW01010400.1	GBRW01010400.1.p1	NA	NA	A6NN90	CB081_HUMAN	Uncharacterized protein C2orf81	C2orf81	NA
GBRW01010417.1	GBRW01010417.1.p1	NA	NA	P54281	CLCA1_BOVIN	Calcium-activated chloride channel regulator 1 (EC 3.4.-.-) (Calcium-activated chloride channel) (Epithelial chloride channel protein)	NA	GO:0005229; GO:0005887; GO:0006816; GO:0008237; GO:0016324; GO:0046872
GBRW01010442.1	GBRW01010442.1.p1	NA	NA	P49327	FAS_HUMAN	Fatty acid synthase (EC 2.3.1.85) [Includes: [Acyl-carrier-protein] S-acetyltransferase (EC 2.3.1.38); [Acyl-carrier-protein] S-malonyltransferase (EC 2.3.1.39); 3-oxoacyl-[acyl-carrier-protein] synthase (EC 2.3.1.41); 3-oxoacyl-[acyl-carrier-protein] reductase (EC 1.1.1.100); 3-hydroxyacyl-[acyl-carrier-protein] dehydratase (EC 4.2.1.59); Enoyl-[acyl-carrier-protein] reductase (EC 1.3.1.39); Ole…	FASN FAS	GO:0001649; GO:0003723; GO:0004312; GO:0004313; GO:0004314; GO:0004315; GO:0004316; GO:0004320; GO:0005794; GO:0005829; GO:0005886; GO:0006084; GO:0006631; GO:0006633; GO:0008144; GO:0008611; GO:0008659; GO:0016020; GO:0016295; GO:0016296; GO:0030223; GO:0030224; GO:0030879; GO:0031177; GO:0031325; GO:0042470; GO:0042587; GO:0042803; GO:0043170; GO:0045296; GO:0045540; GO:0046949; GO:0047117; GO:…
GBRW01010444.1	GBRW01010444.1.p1	NA	NA	Q9VW71	FAT2_DROME	Fat-like cadherin-related tumor suppressor homolog (Protein kugelei)	kug fat2 CG7749	GO:0005509; GO:0005886; GO:0005887; GO:0005925; GO:0007156; GO:0007295; GO:0007424; GO:0007431; GO:0007440; GO:0007442; GO:0009925; GO:0016339; GO:0030950; GO:0031254; GO:0042247; GO:0044331; GO:0044877; GO:0045089; GO:0048477; GO:0050829; GO:0050839; GO:0051491; GO:0060269; GO:0098858; GO:1902463
GBRW01010454.1	GBRW01010454.1.p1	NA	NA	Q9GRW0	PPAF2_HOLDI	Phenoloxidase-activating factor 2 (45 KDa PPAF) (Hd-45) (Prophenoloxidase-activating factor II) (Serine protease-like PPAF-2) [Cleaved into: Phenoloxidase-activating factor 2 light chain; Phenoloxidase-activating factor 2 heavy chain]	PPAF2 PPAF-II	GO:0004252; GO:0005576; GO:0045087; GO:0046872
GBRW01010457.1	GBRW01010457.1.p1	NA	NA	Q8IYS1	P20D2_HUMAN	Peptidase M20 domain-containing protein 2 (Aminoacylase-1-like protein 2)	PM20D2 ACY1L2	GO:0005654; GO:0006508; GO:0016805; GO:0032268
GBRW01010465.1	GBRW01010465.1.p1	NA	NA	Q8K0H5	TAF10_MOUSE	Transcription initiation factor TFIID subunit 10 (Transcription initiation factor TFIID 30 kDa subunit) (TAF(II)30) (TAFII-30) (TAFII30) (mTAFII30)	Taf10 Taf2h Tafii30	GO:0000082; GO:0000125; GO:0001889; GO:0003677; GO:0003713; GO:0004402; GO:0005634; GO:0005654; GO:0005669; GO:0005737; GO:0006352; GO:0006355; GO:0006367; GO:0006915; GO:0010468; GO:0016251; GO:0016578; GO:0019899; GO:0030331; GO:0030914; GO:0033276; GO:0034622; GO:0035264; GO:0043966; GO:0048471; GO:0051101; GO:0051260; GO:0070063; GO:0070365
GBRW01010470.1	GBRW01010470.1.p2	NA	NA	Q4LDE5	SVEP1_HUMAN	Sushi, von Willebrand factor type A, EGF and pentraxin domain-containing protein 1 (CCP module-containing protein 22) (Polydom) (Selectin-like osteoblast-derived protein) (SEL-OB) (Serologically defined breast cancer antigen NY-BR-38)	SVEP1 C9orf13 CCP22 SELOB	GO:0003682; GO:0005509; GO:0005576; GO:0005737; GO:0007155; GO:0016020
GBRW01010477.1	GBRW01010477.1.p1	NA	NA	P52709	SYTC_CAEEL	Threonine--tRNA ligase, cytoplasmic (EC 6.1.1.3) (Threonyl-tRNA synthetase) (ThrRS)	tars-1 trs-1 C47D12.6	GO:0004829; GO:0005524; GO:0005737; GO:0006435; GO:0008340
GBRW01010489.1	GBRW01010489.1.p2	NA	NA	Q9JMA7	CP341_MOUSE	Cytochrome P450 3A41 (EC 1.14.14.1)	Cyp3a41a Cyp3a41; Cyp3a41b	GO:0005506; GO:0005789; GO:0009617; GO:0010468; GO:0016491; GO:0020037; GO:0031090; GO:0032451; GO:0043231; GO:0050649; GO:0070330; GO:0101020
GBRW01010622.1	GBRW01010622.1.p1	NA	NA	P35906	PRPH2_FELCA	Peripherin-2 (Retinal degeneration slow protein)	PRPH2 RDS	GO:0001750; GO:0005887; GO:0007155; GO:0007166; GO:0007601; GO:0060041
GBRW01010630.1	GBRW01010630.1.p1	NA	NA	Q9CWQ0	DPH5_MOUSE	Diphthine methyl ester synthase (EC 2.1.1.314) (Diphthamide biosynthesis methyltransferase)	Dph5	GO:0004164; GO:0017183
GBRW01010673.1	GBRW01010673.1.p1	NA	NA	Q09575	YRD6_CAEEL	Uncharacterized protein K02A2.6	K02A2.6	GO:0003676; GO:0008270; GO:0015074
GBRW01010700.1	GBRW01010700.1.p1	NA	NA	Q9ERU9	RBP2_MOUSE	E3 SUMO-protein ligase RanBP2 (EC 2.3.2.-) (Ran-binding protein 2) (RanBP2)	Ranbp2	GO:0001975; GO:0003723; GO:0003755; GO:0005634; GO:0005635; GO:0005642; GO:0005643; GO:0005737; GO:0005739; GO:0006111; GO:0006457; GO:0006607; GO:0008536; GO:0016925; GO:0019789; GO:0031965; GO:0033133; GO:0042405; GO:0043547; GO:0044614; GO:0044615; GO:0044877; GO:0046872; GO:0051028; GO:0051642; GO:1990723
GBRW01010708.1	GBRW01010708.1.p1	NA	NA	O60519	CRBL2_HUMAN	cAMP-responsive element-binding protein-like 2	CREBL2	GO:0000981; GO:0003677; GO:0003700; GO:0005634; GO:0006351; GO:0007049; GO:0007165; GO:0030154; GO:0033138; GO:0045600; GO:0045893; GO:0046326; GO:0046889; GO:0050821
GBRW01010726.1	GBRW01010726.1.p1	NA	NA	Q9UA35	S28A3_EPTST	Solute carrier family 28 member 3 (Concentrative Na(+)-nucleoside cotransporter 3) (hfCNT)	SLC28A3 CNT3	GO:0005337; GO:0005887
GBRW01010733.1	GBRW01010733.1.p3	NA	NA	Q23655	NLTP1_CAEEL	Non-specific lipid-transfer protein-like 1 (NSL-TP1)	nlt-1 ZK892.2	GO:0005829; GO:0008289
GBRW01010734.1	GBRW01010734.1.p2	NA	NA	P07857	NLTP_BOVIN	Non-specific lipid-transfer protein (NSL-TP) (EC 2.3.1.176) (Propanoyl-CoA C-acyltransferase) (SCP-chi) (SCPX) (Sterol carrier protein 2) (SCP-2) (Sterol carrier protein X) (SCP-X)	SCP2	GO:0005739; GO:0005777; GO:0006694; GO:0008289; GO:0015914; GO:0032385; GO:0033814; GO:1901373
GBRW01010755.1	GBRW01010755.1.p1	NA	NA	P49419	AL7A1_HUMAN	Alpha-aminoadipic semialdehyde dehydrogenase (Alpha-AASA dehydrogenase) (EC 1.2.1.31) (Aldehyde dehydrogenase family 7 member A1) (EC 1.2.1.3) (Antiquitin-1) (Betaine aldehyde dehydrogenase) (EC 1.2.1.8) (Delta1-piperideine-6-carboxylate dehydrogenase) (P6c dehydrogenase)	ALDH7A1 ATQ1	GO:0004029; GO:0004043; GO:0005634; GO:0005739; GO:0005759; GO:0005829; GO:0006081; GO:0006554; GO:0007605; GO:0008802; GO:0019285; GO:0042426; GO:0043878; GO:0070062
GBRW01010763.1	GBRW01010763.1.p1	NA	NA	P17892	LIPR2_MOUSE	Pancreatic lipase-related protein 2 (PL-RP2) (EC 3.1.1.26) (EC 3.1.1.3) (Cytotoxic T-lymphocyte lipase) (Galactolipase)	Pnliprp2 Plrp2	GO:0004620; GO:0004806; GO:0005509; GO:0005615; GO:0006968; GO:0009395; GO:0009617; GO:0016298; GO:0019376; GO:0042589; GO:0044258; GO:0047372; GO:0047714; GO:0102549
GBRW01010792.1	GBRW01010792.1.p1	NA	NA	Q96FV9	THOC1_HUMAN	THO complex subunit 1 (Tho1) (Nuclear matrix protein p84) (p84N5) (hTREX84)	THOC1 HPR1	GO:0000018; GO:0000346; GO:0000347; GO:0000445; GO:0003677; GO:0003723; GO:0005634; GO:0005654; GO:0005737; GO:0005829; GO:0006396; GO:0006405; GO:0006406; GO:0006915; GO:0007165; GO:0008380; GO:0016363; GO:0016607; GO:0031124; GO:0031297; GO:0032784; GO:0032786; GO:0045171; GO:0046784; GO:0048297; GO:2000002
GBRW01010799.1	GBRW01010799.1.p1	NA	NA	Q91584	ELAV3_XENLA	ELAV-like protein 3 (Protein ElrC)	elavl3 elrC	GO:0003723; GO:0007399; GO:0030154
GBRW01010809.1	GBRW01010809.1.p1	NA	NA	P91079	SPTC1_CAEEL	Serine palmitoyltransferase 1 (EC 2.3.1.50) (Long chain base biosynthesis protein 1) (LCB 1) (Serine-palmitoyl-CoA transferase 1) (SPT 1) (SPT1)	sptl-1 C23H3.4	GO:0004758; GO:0006665; GO:0009058; GO:0030170; GO:0045197
GBRW01010825.1	GBRW01010825.1.p1	NA	NA	Q3T168	CYBP_BOVIN	Calcyclin-binding protein (CacyBP)	CACYBP	GO:0005634; GO:0005641; GO:0005654; GO:0005829; GO:0007507; GO:0015631; GO:0019005; GO:0019904; GO:0030877; GO:0031625; GO:0042803; GO:0044548; GO:1990830
GBRW01010826.1	GBRW01010826.1.p1	NA	NA	Q4R4P3	CYBP_MACFA	Calcyclin-binding protein (CacyBP)	CACYBP QtrA-13480	GO:0005634; GO:0005737; GO:0015631; GO:0031625; GO:0044548
GBRW01010849.1	GBRW01010849.1.p1	NA	NA	Q5SNQ7	SRAC1_DANRE	Protein SERAC1 (Serine active site-containing protein 1)	serac1	GO:0005739; GO:0005783; GO:0008654; GO:0016021
GBRW01010852.1	GBRW01010852.1.p1	NA	NA	Q8WXX0	DYH7_HUMAN	Dynein heavy chain 7, axonemal (Axonemal beta dynein heavy chain 7) (Ciliary dynein heavy chain 7) (Dynein heavy chain-like protein 2) (hDHC2)	DNAH7 KIAA0944	GO:0003341; GO:0003777; GO:0005509; GO:0005524; GO:0005829; GO:0005858; GO:0005874; GO:0005929; GO:0007018; GO:0008569; GO:0030286; GO:0036156; GO:0036159; GO:0045503; GO:0045505; GO:0051959; GO:0060285
GBRW01010858.1	GBRW01010858.1.p1	NA	NA	Q864R9	MRP1_MACFA	Multidrug resistance-associated protein 1 (ATP-binding cassette sub-family C member 1) (Leukotriene C(4) transporter) (LTC4 transporter)	ABCC1 MRP1	GO:0005524; GO:0005886; GO:0016021; GO:0042626
GBRW01010866.1	GBRW01010866.1.p1	NA	NA	P46023	GR101_LYMST	G-protein coupled receptor GRL101	NA	GO:0004930; GO:0005886; GO:0016021
GBRW01010889.1	GBRW01010889.1.p1	NA	NA	Q8NB14	UBP38_HUMAN	Ubiquitin carboxyl-terminal hydrolase 38 (EC 3.4.19.12) (Deubiquitinating enzyme 38) (HP43.8KD) (Ubiquitin thioesterase 38) (Ubiquitin-specific-processing protease 38)	USP38 KIAA1891	GO:0004197; GO:0004843; GO:0006511; GO:0016579
GBRW01010908.1	GBRW01010908.1.p1	NA	NA	Q4TVV3	DDX46_DANRE	Probable ATP-dependent RNA helicase DDX46 (EC 3.6.4.13) (DEAD box protein 46)	ddx46	GO:0000398; GO:0003723; GO:0004386; GO:0005524; GO:0007420; GO:0015030; GO:0016607; GO:0031017; GO:0045621; GO:0045648; GO:0048546; GO:0060216; GO:0072576; GO:1902038
GBRW01010918.1	GBRW01010918.1.p1	NA	NA	P58154	ACHP_LYMST	Acetylcholine-binding protein (ACh-binding protein) (AchBP)	NA	GO:0004888; GO:0005230; GO:0005576; GO:0016021; GO:0030054; GO:0045202
GBRW01010931.1	GBRW01010931.1.p1	NA	NA	P38650	DYHC1_RAT	Cytoplasmic dynein 1 heavy chain 1 (Cytoplasmic dynein heavy chain 1) (Dynein heavy chain, cytosolic) (MAP 1C)	Dync1h1 Dhc1 Dnch1 Dnchc1 Dnec1 Dyhc Map1c	GO:0002177; GO:0005524; GO:0005635; GO:0005737; GO:0005868; GO:0005874; GO:0007018; GO:0007049; GO:0007286; GO:0008569; GO:0030286; GO:0030424; GO:0031122; GO:0032388; GO:0043025; GO:0045503; GO:0045505; GO:0051301; GO:0051959; GO:0060236; GO:0072382; GO:0090235; GO:0120162; GO:1905243; GO:1905832; GO:1990090
GBRW01010957.1	GBRW01010957.1.p1	NA	NA	Q9V3G7	PSMD6_DROME	26S proteasome non-ATPase regulatory subunit 6 (26S proteasome regulatory subunit S10) (Protein Rpn7)	Rpn7 CG5378	GO:0000502; GO:0005654; GO:0005829; GO:0005838; GO:0008541; GO:0030234; GO:0043161
GBRW01010977.1	GBRW01010977.1.p1	NA	NA	A4IID4	PI4KB_XENTR	Phosphatidylinositol 4-kinase beta (PI4K-beta) (PI4Kbeta) (PtdIns 4-kinase beta) (EC 2.7.1.67)	pi4kb pik4cb	GO:0004430; GO:0005524; GO:0005737; GO:0005741; GO:0016020; GO:0030867; GO:0046854; GO:0048015
GBRW01011025.1	GBRW01011025.1.p1	NA	NA	Q8R1S0	COQ6_MOUSE	Ubiquinone biosynthesis monooxygenase COQ6, mitochondrial (EC 1.14.13.-) (Coenzyme Q10 monooxygenase 6)	Coq6	GO:0005739; GO:0005794; GO:0006744; GO:0016491; GO:0016709; GO:0016712; GO:0031314; GO:0042995; GO:0071949
GBRW01011032.1	GBRW01011032.1.p1	NA	NA	P08793	XDH_CALVI	Xanthine dehydrogenase (XD) (EC 1.17.1.4)	XDH	GO:0004854; GO:0004855; GO:0005506; GO:0005777; GO:0009055; GO:0009115; GO:0043546; GO:0050660; GO:0051537; GO:0071949
GBRW01011038.1	GBRW01011038.1.p1	NA	NA	O43711	TLX3_HUMAN	T-cell leukemia homeobox protein 3 (Homeobox protein Hox-11L2)	TLX3 HOX11L2	GO:0000981; GO:0001764; GO:0002087; GO:0005654; GO:0007417; GO:0007585; GO:0043565; GO:0045665; GO:0048665
GBRW01011048.1	GBRW01011048.1.p1	NA	NA	Q64442	DHSO_MOUSE	Sorbitol dehydrogenase (EC 1.1.1.14) (L-iditol 2-dehydrogenase)	Sord Sdh1	GO:0003939; GO:0005739; GO:0006060; GO:0006062; GO:0006970; GO:0008270; GO:0009725; GO:0016020; GO:0030317; GO:0031514; GO:0031667; GO:0031966; GO:0042493; GO:0042802; GO:0046370; GO:0046526; GO:0046686; GO:0046688; GO:0051160; GO:0051164; GO:0051287; GO:0070062
GBRW01011097.1	GBRW01011097.1.p1	NA	NA	P97527	CNTN5_RAT	Contactin-5 (Neural recognition molecule NB-2)	Cntn5	GO:0005886; GO:0007155; GO:0031225
GBRW01011113.1	GBRW01011113.1.p1	NA	NA	Q8CGC6	RBM28_MOUSE	RNA-binding protein 28 (RNA-binding motif protein 28)	Rbm28	GO:0003723; GO:0005681; GO:0005730; GO:0006397; GO:0008380; GO:1990904
GBRW01011134.1	GBRW01011134.1.p1	NA	NA	Q17MI0	MED7_AEDAE	Mediator of RNA polymerase II transcription subunit 7 (Mediator complex subunit 7)	MED7 AAEL000982	GO:0003712; GO:0006357; GO:0016592
GBRW01011149.1	GBRW01011149.1.p1	NA	NA	O77503	AGO2_RABIT	Protein argonaute-2 (Argonaute2) (EC 3.1.26.n2) (Argonaute RISC catalytic component 2) (Eukaryotic translation initiation factor 2C 2) (eIF-2C 2) (eIF2C 2) (Protein slicer) (Fragment)	AGO2 EIF2C2	GO:0000340; GO:0000932; GO:0005634; GO:0005844; GO:0005845; GO:0006355; GO:0016442; GO:0031047; GO:0031054; GO:0035068; GO:0035197; GO:0035278; GO:0035279; GO:0045947; GO:0046872; GO:0060213; GO:0070551; GO:0070578; GO:1900153; GO:1990904
GBRW01011150.1	GBRW01011150.1.p1	NA	NA	E7FCP8	NAGS_DANRE	N-acetylglutamate synthase, mitochondrial (EC 2.3.1.1) [Cleaved into: N-acetylglutamate synthase, mature form (NAGS-M); N-acetylglutamate synthase, conserved domain form (NAGS-C)]	nags	GO:0000050; GO:0004042; GO:0005759; GO:0006526; GO:0016310; GO:0034618; GO:0103045
GBRW01011160.1	GBRW01011160.1.p1	NA	NA	P97789	XRN1_MOUSE	5'-3' exoribonuclease 1 (mXRN1) (EC 3.1.13.-) (Protein Dhm2) (Strand-exchange protein 1 homolog)	Xrn1 Dhm2 Exo Sep1	GO:0000723; GO:0000932; GO:0000956; GO:0002151; GO:0004534; GO:0005634; GO:0005737; GO:0005829; GO:0005886; GO:0006396; GO:0007569; GO:0016075; GO:0017148; GO:0030425; GO:0043025; GO:0045202; GO:0051321; GO:0051880; GO:0071028; GO:0071044; GO:0090503
GBRW01011181.1	GBRW01011181.1.p1	NA	NA	Q16649	NFIL3_HUMAN	Nuclear factor interleukin-3-regulated protein (E4 promoter-binding protein 4) (Interleukin-3 promoter transcriptional activator) (Interleukin-3-binding protein 1) (Transcriptional activator NF-IL3A)	NFIL3 E4BP4 IL3BP1	GO:0000122; GO:0000977; GO:0000978; GO:0000981; GO:0001227; GO:0003677; GO:0003700; GO:0003714; GO:0005634; GO:0006355; GO:0006366; GO:0006955; GO:0007623; GO:0010628; GO:0071353
GBRW01011206.1	GBRW01011206.1.p1	NA	NA	Q24372	LACH_DROME	Lachesin	Lac CG12369	GO:0005886; GO:0005918; GO:0007156; GO:0007424; GO:0016331; GO:0019991; GO:0031225; GO:0035151; GO:0035160; GO:0042803; GO:0061343
GBRW01011242.1	GBRW01011242.1.p1	NA	NA	Q810B6	ANFY1_MOUSE	Rabankyrin-5 (Rank-5) (Ankyrin repeat and FYVE domain-containing protein 1) (Ankyrin repeats hooked to a zinc finger motif)	Ankfy1 Ankhzn Kiaa1255	GO:0005768; GO:0005769; GO:0005829; GO:0006897; GO:0010008; GO:0016020; GO:0016197; GO:0017137; GO:0030904; GO:0034058; GO:0042147; GO:0043231; GO:0044354; GO:0046872; GO:0048549; GO:0090160; GO:1901981
GBRW01011257.1	GBRW01011257.1.p1	NA	NA	P33198	IDHP_PIG	Isocitrate dehydrogenase [NADP], mitochondrial (IDH) (EC 1.1.1.42) (ICD-M) (IDP) (NADP(+)-specific ICDH) (Oxalosuccinate decarboxylase) (Fragment)	IDH2	GO:0000287; GO:0004450; GO:0005739; GO:0006097; GO:0006099; GO:0006102; GO:0006103; GO:0006739; GO:0042803; GO:0051287
GBRW01011283.1	GBRW01011283.1.p1	NA	NA	Q9BQG1	SYT3_HUMAN	Synaptotagmin-3 (Synaptotagmin III) (SytIII)	SYT3	GO:0000149; GO:0001786; GO:0005509; GO:0005544; GO:0005768; GO:0005886; GO:0014059; GO:0016021; GO:0016192; GO:0017156; GO:0017158; GO:0019905; GO:0030276; GO:0030658; GO:0070382; GO:0071277; GO:1903861
GBRW01011322.1	GBRW01011322.1.p1	NA	NA	Q2TBP5	TMM53_BOVIN	Transmembrane protein 53	TMEM53	GO:0016021
GBRW01011324.1	GBRW01011324.1.p1	NA	NA	Q96KP1	EXOC2_HUMAN	Exocyst complex component 2 (Exocyst complex component Sec5)	EXOC2 SEC5 SEC5L1	GO:0000145; GO:0005829; GO:0005886; GO:0006887; GO:0006893; GO:0015031; GO:0016020; GO:0016192; GO:0017160; GO:0019901; GO:0047485; GO:0090543; GO:2000535
GBRW01011330.1	GBRW01011330.1.p1	NA	NA	Q9QUP4	CHST5_MOUSE	Carbohydrate sulfotransferase 5 (EC 2.8.2.-) (Galactose/N-acetylglucosamine/N-acetylglucosamine 6-O-sulfotransferase 4) (GST4) (Intestinal N-acetylglucosamine-6-O-sulfotransferase) (I-GlcNAc6ST) (Intestinal GlcNAc-6-sulfotransferase) (mIGn6ST) (N-acetylglucosamine 6-O-sulfotransferase 3) (GlcNAc6ST-3) (Gn6st-3)	Chst5 Gst4	GO:0000139; GO:0001517; GO:0005802; GO:0005975; GO:0006044; GO:0006790; GO:0016021; GO:0018146
GBRW01011332.1	GBRW01011332.1.p1	NA	NA	Q32PZ9	CC130_RAT	Coiled-coil domain-containing protein 130	Ccdc130	GO:0009615
GBRW01011337.1	GBRW01011337.1.p1	NA	NA	Q2PZL6	FAT4_MOUSE	Protocadherin Fat 4 (FAT tumor suppressor homolog 4) (Fat-like cadherin protein FAT-J)	Fat4 Fatj	GO:0001658; GO:0001736; GO:0001822; GO:0003007; GO:0005509; GO:0005886; GO:0007009; GO:0007156; GO:0007157; GO:0007219; GO:0008543; GO:0016021; GO:0021987; GO:0022008; GO:0035329; GO:0043931; GO:0045177; GO:0048565; GO:0060122; GO:0072006; GO:0072137; GO:0072307
GBRW01011338.1	GBRW01011338.1.p1	NA	NA	P33450	FAT_DROME	Cadherin-related tumor suppressor (Protein fat) [Cleaved into: Ft-mito]	ft CG3352	GO:0000904; GO:0001736; GO:0001737; GO:0005509; GO:0005739; GO:0005886; GO:0005887; GO:0007156; GO:0007157; GO:0007164; GO:0007446; GO:0007447; GO:0007476; GO:0008283; GO:0008285; GO:0009888; GO:0010629; GO:0016021; GO:0016324; GO:0016327; GO:0016336; GO:0016339; GO:0018149; GO:0032880; GO:0035159; GO:0035209; GO:0035220; GO:0035332; GO:0040008; GO:0042067; GO:0043065; GO:0044331; GO:0045198; GO:…
GBRW01011360.1	GBRW01011360.1.p1	NA	NA	Q6RVG2	S4A8_RAT	Electroneutral sodium bicarbonate exchanger 1 (Electroneutral Na+-driven Cl-HCO3 exchanger) (Solute carrier family 4 member 8) (k-NBC3)	Slc4a8 Ndcbe1	GO:0005452; GO:0005887; GO:0008510; GO:0015301; GO:0015701; GO:0051453
GBRW01011373.1	GBRW01011373.1.p1	NA	NA	Q80T91	MEG11_MOUSE	Multiple epidermal growth factor-like domains protein 11 (Multiple EGF-like domains protein 11)	Megf11 Kiaa1781	GO:0010842; GO:0016021; GO:0016323; GO:0034109
GBRW01011401.1	GBRW01011401.1.p1	NA	NA	Q91WV7	SLC31_MOUSE	Neutral and basic amino acid transport protein rBAT (Solute carrier family 3 member 1) (b(0,+)-type amino acid transport protein) (NBAT)	Slc3a1 Nbat	GO:0003824; GO:0005743; GO:0005774; GO:0005886; GO:0005887; GO:0005975; GO:0006865; GO:0031526; GO:0046982
GBRW01011410.1	GBRW01011410.1.p1	NA	NA	Q1JQA3	AP3S2_BOVIN	AP-3 complex subunit sigma-2 (AP-3 complex subunit sigma-3B) (Adaptor-related protein complex 3 subunit sigma-2) (Sigma-3B-adaptin) (Sigma3B-adaptin) (Sigma-adaptin 3b)	AP3S2	GO:0005794; GO:0006886; GO:0008089; GO:0030123; GO:0030659; GO:0048490; GO:1904115
GBRW01011413.1	GBRW01011413.1.p1	NA	NA	Q60587	ECHB_RAT	Trifunctional enzyme subunit beta, mitochondrial (TP-beta) [Includes: 3-ketoacyl-CoA thiolase (EC 2.3.1.16) (Acetyl-CoA acyltransferase) (Beta-ketothiolase)]	Hadhb	GO:0000062; GO:0003857; GO:0003988; GO:0004300; GO:0005739; GO:0005741; GO:0005743; GO:0005783; GO:0006635; GO:0016507; GO:0016508; GO:0016509; GO:0044877; GO:0051287
GBRW01011425.1	GBRW01011425.1.p1	NA	NA	Q5ZLF0	F10A1_CHICK	Hsc70-interacting protein (Hip) (Protein FAM10A1) (Protein ST13 homolog)	ST13 FAM10A1 RCJMB04_6h13	GO:0005737; GO:0046983; GO:0051085
GBRW01011426.1	GBRW01011426.1.p1	NA	NA	Q5R4I9	DDX5_PONAB	Probable ATP-dependent RNA helicase DDX5 (EC 3.6.4.13) (DEAD box protein 5)	DDX5	GO:0000122; GO:0000380; GO:0000381; GO:0000956; GO:0001837; GO:0003724; GO:0003730; GO:0005524; GO:0005634; GO:0005681; GO:0005730; GO:0006357; GO:0030520; GO:0030521; GO:0043021; GO:0043517; GO:0045445; GO:0045667; GO:0048511; GO:0050681; GO:0060765; GO:0061614; GO:0072332; GO:1990841; GO:2001014
GBRW01011430.1	GBRW01011430.1.p1	NA	NA	B5KFI0	GET4_TAEGU	Golgi to ER traffic protein 4 homolog	GET4	GO:0005829; GO:0071816; GO:0071818
GBRW01011445.1	GBRW01011445.1.p1	NA	NA	Q8K2J9	BTBD6_MOUSE	BTB/POZ domain-containing protein 6	Btbd6	GO:0005829; GO:0022008
GBRW01011447.1	GBRW01011447.1.p1	NA	NA	Q9Y394	DHRS7_HUMAN	Dehydrogenase/reductase SDR family member 7 (EC 1.1.-.-) (Retinal short-chain dehydrogenase/reductase 4) (retSDR4) (Short chain dehydrogenase/reductase family 34C member 1)	DHRS7 DHRS7A RETSDR4 SDR34C1 CGI-86 UNQ285/PRO3448	GO:0016020; GO:0016491
GBRW01011461.1	GBRW01011461.1.p1	NA	NA	Q9VN93	CPR1_DROME	Putative cysteine proteinase CG12163 (EC 3.4.22.-)	CG12163	GO:0004197; GO:0005615; GO:0005764; GO:0045169; GO:0051603; GO:0098595
GBRW01011484.1	GBRW01011484.1.p1	NA	NA	P39057	DYHC_HELCR	Dynein beta chain, ciliary	NA	GO:0003777; GO:0005524; GO:0005737; GO:0005874; GO:0007018; GO:0030030; GO:0030286; GO:0031514
GBRW01011518.1	GBRW01011518.1.p1	NA	NA	Q6VZZ7	OPN5_MOUSE	Opsin-5 (G-protein coupled receptor 136) (G-protein coupled receptor PGR12) (Neuropsin)	Opn5 Gpr136 Pgr12	GO:0004930; GO:0005502; GO:0005887; GO:0007186; GO:0007601; GO:0007602; GO:0008020; GO:0018298; GO:0071482
GBRW01011521.1	GBRW01011521.1.p1	NA	NA	Q9NQ29	LUC7L_HUMAN	Putative RNA-binding protein Luc7-like 1 (Putative SR protein LUC7B1) (SR+89)	LUC7L LUC7L1	GO:0003729; GO:0005685; GO:0006376; GO:0042802; GO:0045843; GO:0050733; GO:0071004
GBRW01011524.1	GBRW01011524.1.p1	NA	NA	Q6ZQ58	LARP1_MOUSE	La-related protein 1 (La ribonucleoprotein domain family member 1)	Larp1 Kiaa0731 Larp	GO:0000339; GO:0003730; GO:0005737; GO:0005844; GO:0006413; GO:0008190; GO:0008283; GO:0008494; GO:0010494; GO:0016239; GO:0017148; GO:0031369; GO:0031929; GO:0031931; GO:0038202; GO:0045070; GO:0048027; GO:0048255; GO:0072752; GO:1990928
GBRW01011540.1	GBRW01011540.1.p1	NA	NA	Q6DI51	NDK6_DANRE	Nucleoside diphosphate kinase 6 (NDK 6) (NDP kinase 6) (EC 2.7.4.6)	nme6 ndpkz6	GO:0004550; GO:0005524; GO:0006183; GO:0006228; GO:0006241; GO:0046872
GBRW01011551.1	GBRW01011551.1.p2	NA	NA	Q92752	TENR_HUMAN	Tenascin-R (TN-R) (Janusin) (Restrictin)	TNR	GO:0005576; GO:0007155; GO:0007158; GO:0007411; GO:0008306; GO:0009986; GO:0022029; GO:0022408; GO:0030198; GO:0035641; GO:0045121; GO:0048692; GO:0050805; GO:0050808; GO:0050885; GO:0051968; GO:0051971; GO:0060291; GO:0072534; GO:0098685; GO:0098978
GBRW01011561.1	GBRW01011561.1.p1	NA	NA	Q8WZ42	TITIN_HUMAN	Titin (EC 2.7.11.1) (Connectin) (Rhabdomyosarcoma antigen MU-RMS-40.14)	TTN	GO:0000794; GO:0002020; GO:0002576; GO:0003300; GO:0004674; GO:0004713; GO:0005509; GO:0005516; GO:0005524; GO:0005576; GO:0005829; GO:0005865; GO:0006936; GO:0006941; GO:0007076; GO:0008307; GO:0010628; GO:0010737; GO:0019899; GO:0019901; GO:0030017; GO:0030018; GO:0030049; GO:0030240; GO:0030241; GO:0031430; GO:0031433; GO:0031674; GO:0035995; GO:0042802; GO:0042805; GO:0043621; GO:0045214; GO:…
GBRW01011562.1	GBRW01011562.1.p1	NA	NA	A2ASS6	TITIN_MOUSE	Titin (EC 2.7.11.1) (Connectin)	Ttn	GO:0000794; GO:0001701; GO:0001756; GO:0002020; GO:0003007; GO:0003300; GO:0004674; GO:0004713; GO:0005200; GO:0005509; GO:0005516; GO:0005524; GO:0005859; GO:0005865; GO:0006936; GO:0007507; GO:0007512; GO:0008307; GO:0010628; GO:0010737; GO:0019899; GO:0019901; GO:0021591; GO:0030016; GO:0030017; GO:0030018; GO:0030240; GO:0030241; GO:0030506; GO:0031430; GO:0031433; GO:0031672; GO:0031674; GO:…
GBRW01011578.1	GBRW01011578.1.p1	NA	NA	Q9DAT2	MRGBP_MOUSE	MRG/MORF4L-binding protein (MRG-binding protein)	Mrgbp	GO:0005634; GO:0006357; GO:0016573; GO:0035267; GO:0040008
GBRW01011586.1	GBRW01011586.1.p1	NA	NA	P0CL18	EIF2D_RABIT	Eukaryotic translation initiation factor 2D (eIF2d) (Ligatin)	EIF2D LGTN	GO:0001731; GO:0003743; GO:0016604; GO:0022627; GO:0032790; GO:0075522
GBRW01011598.1	GBRW01011598.1.p1	NA	NA	P11533	DMD_CHICK	Dystrophin	DMD	GO:0002162; GO:0003779; GO:0005737; GO:0005856; GO:0008270; GO:0030054; GO:0042383; GO:0045211
GBRW01011613.1	GBRW01011613.1.p1	NA	NA	Q96DZ1	ERLEC_HUMAN	Endoplasmic reticulum lectin 1 (ER lectin) (Erlectin) (XTP3-transactivated gene B protein)	ERLEC1 C2orf30 XTP3TPB UNQ1878/PRO4321	GO:0005788; GO:0030433; GO:0030970; GO:0036503; GO:0044322; GO:0051082; GO:0055085; GO:1904153
GBRW01011614.1	GBRW01011614.1.p1	NA	NA	Q96DZ1	ERLEC_HUMAN	Endoplasmic reticulum lectin 1 (ER lectin) (Erlectin) (XTP3-transactivated gene B protein)	ERLEC1 C2orf30 XTP3TPB UNQ1878/PRO4321	GO:0005788; GO:0030433; GO:0030970; GO:0036503; GO:0044322; GO:0051082; GO:0055085; GO:1904153
GBRW01011631.1	GBRW01011631.1.p1	NA	NA	P06605	TBA3_DROME	Tubulin alpha-3 chain	alphaTub84D TubA84D CG2512	GO:0000226; GO:0000278; GO:0000281; GO:0003924; GO:0005200; GO:0005525; GO:0005737; GO:0005874; GO:0007017; GO:0017022; GO:0048471
GBRW01011645.1	GBRW01011645.1.p1	NA	NA	P54939	TLN1_CHICK	Talin-1	TLN1 TLN	GO:0001726; GO:0005200; GO:0005829; GO:0005856; GO:0005925; GO:0007016; GO:0007155; GO:0009986; GO:0032587; GO:0051015
GBRW01011647.1	GBRW01011647.1.p1	NA	NA	O55017	CAC1B_MOUSE	Voltage-dependent N-type calcium channel subunit alpha-1B (Brain calcium channel III) (BIII) (Calcium channel, L type, alpha-1 polypeptide isoform 5) (Voltage-gated calcium channel subunit alpha Cav2.2)	Cacna1b Cach5 Cacnl1a5 Cchn1a	GO:0001956; GO:0005245; GO:0005509; GO:0005524; GO:0005886; GO:0005891; GO:0006816; GO:0007268; GO:0007269; GO:0007626; GO:0008016; GO:0008022; GO:0008217; GO:0008331; GO:0014070; GO:0016020; GO:0019233; GO:0030425; GO:0032991; GO:0033574; GO:0034765; GO:0043005; GO:0043025; GO:0043198; GO:0043679; GO:0048265; GO:0050804; GO:0051721; GO:0051924; GO:0070509; GO:0070588; GO:0098685; GO:0098978; GO:…
GBRW01011658.1	GBRW01011658.1.p1	NA	NA	Q9VQH2	DUOX_DROME	Dual oxidase (EC 1.11.1.-) (EC 1.6.3.1)	Duox CG3131	GO:0002385; GO:0004601; GO:0005509; GO:0005886; GO:0006952; GO:0006979; GO:0007476; GO:0008365; GO:0009611; GO:0012505; GO:0016174; GO:0016175; GO:0019221; GO:0020037; GO:0035220; GO:0042335; GO:0042554; GO:0042742; GO:0042744; GO:0043020; GO:0043066; GO:0048085; GO:0050665; GO:0051591; GO:0055114; GO:0072593
GBRW01011663.1	GBRW01011663.1.p1	NA	NA	P28656	NP1L1_MOUSE	Nucleosome assembly protein 1-like 1 (Brain protein DN38) (NAP-1-related protein)	Nap1l1 Nrp	GO:0005634; GO:0005737; GO:0006334; GO:0019900; GO:0042470; GO:0043005; GO:0050769; GO:2000179
GBRW01011676.1	GBRW01011676.1.p1	NA	NA	B1AVY7	KI16B_MOUSE	Kinesin-like protein KIF16B	Kif16b Kiaa1590	GO:0001704; GO:0001919; GO:0003777; GO:0005524; GO:0005547; GO:0005768; GO:0005769; GO:0005829; GO:0005871; GO:0005874; GO:0006895; GO:0007018; GO:0007173; GO:0007492; GO:0008017; GO:0008543; GO:0008574; GO:0016887; GO:0017137; GO:0031901; GO:0032266; GO:0032801; GO:0043325; GO:0045022; GO:0045335; GO:0071346; GO:0080025
GBRW01011684.1	GBRW01011684.1.p1	NA	NA	Q3SWT4	IWS1_RAT	Protein IWS1 homolog (IWS1-like protein)	Iws1 Iws1l	GO:0005634; GO:0006397; GO:0008380; GO:0010793; GO:0050684; GO:0051028; GO:0090239; GO:2001253
GBRW01011706.1	GBRW01011706.1.p1	NA	NA	Q62417	SRBS1_MOUSE	Sorbin and SH3 domain-containing protein 1 (Ponsin) (SH3 domain protein 5) (SH3P12) (c-Cbl-associated protein) (CAP)	Sorbs1 Kiaa1296 Sh3d5	GO:0001725; GO:0005070; GO:0005158; GO:0005634; GO:0005813; GO:0005829; GO:0005856; GO:0005886; GO:0005899; GO:0005913; GO:0005924; GO:0005925; GO:0008134; GO:0008286; GO:0016020; GO:0016363; GO:0019901; GO:0031625; GO:0032869; GO:0043149; GO:0045121; GO:0045202; GO:0045725; GO:0046326; GO:0046628; GO:0046889; GO:0048041; GO:0095500; GO:1903078; GO:1904393
GBRW01011709.1	GBRW01011709.1.p1	NA	NA	Q7ZXB1	MCM7B_XENLA	DNA replication licensing factor mcm7-B (EC 3.6.4.12) (CDC47 homolog B) (CDC47-2p) (Minichromosome maintenance protein 7-B) (xMCM7-B)	mcm7-b cdc47-2	GO:0000785; GO:0003677; GO:0003678; GO:0005524; GO:0005634; GO:0006270; GO:0007049; GO:0030174; GO:0042555; GO:0046872
GBRW01011738.1	GBRW01011738.1.p1	NA	NA	Q6PBT5	PYRD1_DANRE	Pyridine nucleotide-disulfide oxidoreductase domain-containing protein 1 (EC 1.8.1.-)	pyroxd1 zgc:73254	GO:0005634; GO:0016491; GO:0030017
GBRW01011739.1	GBRW01011739.1.p1	NA	NA	Q68FS6	PYRD1_RAT	Pyridine nucleotide-disulfide oxidoreductase domain-containing protein 1 (EC 1.8.1.-)	Pyroxd1	GO:0005634; GO:0005737; GO:0016491; GO:0030017; GO:0034599
GBRW01011764.1	GBRW01011764.1.p1	NA	NA	O35156	UGPA_CRIGR	UTP--glucose-1-phosphate uridylyltransferase (EC 2.7.7.9) (UDP-glucose pyrophosphorylase) (UDPGP) (UGPase)	UGP2 UGP1	GO:0003983; GO:0005737; GO:0006011; GO:0042802; GO:0046872
GBRW01011774.1	GBRW01011774.1.p1	NA	NA	Q5ZI13	DNJC3_CHICK	DnaJ homolog subfamily C member 3	DNAJC3 RCJMB04_31h14	GO:0004860; GO:0005737; GO:0005783; GO:0005788; GO:0005829; GO:0006986; GO:0019901; GO:0036494; GO:0043066; GO:0051087; GO:0051603; GO:0051787; GO:0070417; GO:1903912
GBRW01011778.1	GBRW01011778.1.p1	NA	NA	P34574	CLH_CAEEL	Probable clathrin heavy chain 1	chc-1 T20G5.1	GO:0005198; GO:0005737; GO:0005886; GO:0005938; GO:0006886; GO:0006898; GO:0008104; GO:0008340; GO:0009792; GO:0009898; GO:0016324; GO:0030130; GO:0030132; GO:0030139; GO:0030866; GO:0031410; GO:0032051; GO:0045176; GO:0045334; GO:0048268; GO:0071439; GO:0072686; GO:2000370
GBRW01011788.1	GBRW01011788.1.p1	NA	NA	P49327	FAS_HUMAN	Fatty acid synthase (EC 2.3.1.85) [Includes: [Acyl-carrier-protein] S-acetyltransferase (EC 2.3.1.38); [Acyl-carrier-protein] S-malonyltransferase (EC 2.3.1.39); 3-oxoacyl-[acyl-carrier-protein] synthase (EC 2.3.1.41); 3-oxoacyl-[acyl-carrier-protein] reductase (EC 1.1.1.100); 3-hydroxyacyl-[acyl-carrier-protein] dehydratase (EC 4.2.1.59); Enoyl-[acyl-carrier-protein] reductase (EC 1.3.1.39); Ole…	FASN FAS	GO:0001649; GO:0003723; GO:0004312; GO:0004313; GO:0004314; GO:0004315; GO:0004316; GO:0004320; GO:0005794; GO:0005829; GO:0005886; GO:0006084; GO:0006631; GO:0006633; GO:0008144; GO:0008611; GO:0008659; GO:0016020; GO:0016295; GO:0016296; GO:0030223; GO:0030224; GO:0030879; GO:0031177; GO:0031325; GO:0042470; GO:0042587; GO:0042803; GO:0043170; GO:0045296; GO:0045540; GO:0046949; GO:0047117; GO:…
GBRW01011789.1	GBRW01011789.1.p1	NA	NA	Q8CHB8	TTLL5_MOUSE	Tubulin polyglutamylase TTLL5 (EC 6.-.-.-) (Tubulin--tyrosine ligase-like protein 5)	Ttll5 Kiaa0998	GO:0005524; GO:0005634; GO:0005813; GO:0005829; GO:0005874; GO:0005886; GO:0005929; GO:0007283; GO:0007288; GO:0009566; GO:0016874; GO:0018095; GO:0030317; GO:0060041
GBRW01011795.1	GBRW01011795.1.p1	NA	NA	Q92616	GCN1_HUMAN	eIF-2-alpha kinase activator GCN1 (GCN1 eIF-2-alpha kinase activator homolog) (GCN1-like protein 1) (General control of amino-acid synthesis 1-like protein 1) (Translational activator GCN1) (HsGCN1)	GCN1 GCN1L1 KIAA0219	GO:0003723; GO:0005737; GO:0005829; GO:0005840; GO:0005844; GO:0006417; GO:0008135; GO:0016020; GO:0019887; GO:0019901; GO:0033674; GO:0034198; GO:0036003; GO:0043022; GO:0045296; GO:1990253
GBRW01011797.1	GBRW01011797.1.p1	NA	NA	H2A0M3	AMO_PINMG	Putative amine oxidase [copper-containing] (EC 1.4.3.-)	NA	GO:0005507; GO:0005576; GO:0008131; GO:0009308; GO:0048038
GBRW01011798.1	GBRW01011798.1.p1	NA	NA	H2A0M3	AMO_PINMG	Putative amine oxidase [copper-containing] (EC 1.4.3.-)	NA	GO:0005507; GO:0005576; GO:0008131; GO:0009308; GO:0048038
GBRW01011804.1	GBRW01011804.1.p1	NA	NA	O97531	KCNQ1_FELCA	Potassium voltage-gated channel subfamily KQT member 1 (IKs producing slow voltage-gated potassium channel subunit alpha KvLQT1) (KQT-like 1) (Voltage-gated potassium channel subunit Kv7.1) (Fragment)	KCNQ1 KVLQT1	GO:0005249; GO:0005251; GO:0005516; GO:0005546; GO:0005737; GO:0005769; GO:0005783; GO:0005886; GO:0008076; GO:0015271; GO:0016021; GO:0016323; GO:0030659; GO:0034702; GO:0034765; GO:0045121; GO:0048839; GO:0050892; GO:0060453; GO:0070293; GO:0071805; GO:0086009; GO:0086089; GO:0097623; GO:1902282
GBRW01011806.1	GBRW01011806.1.p1	NA	NA	C6K2K4	NETO2_RAT	Neuropilin and tolloid-like protein 2 (Brain-specific transmembrane protein containing 2 CUB and 1 LDL-receptor class A domains protein 2)	Neto2 Btcl2	GO:0016021; GO:2000312
GBRW01011821.1	GBRW01011821.1.p1	NA	NA	Q99323	MYSN_DROME	Myosin heavy chain, non-muscle (Myosin II) (Non-muscle MHC) (Zipper protein)	zip CG15792	GO:0000281; GO:0001736; GO:0003774; GO:0003779; GO:0005516; GO:0005524; GO:0005826; GO:0005829; GO:0005856; GO:0005929; GO:0005938; GO:0006936; GO:0007297; GO:0007298; GO:0007391; GO:0007395; GO:0007435; GO:0007443; GO:0007455; GO:0007496; GO:0008258; GO:0016318; GO:0016459; GO:0016460; GO:0016461; GO:0030018; GO:0030239; GO:0031036; GO:0031252; GO:0032027; GO:0032154; GO:0032507; GO:0035017; GO:…
GBRW01011830.1	GBRW01011830.1.p1	NA	NA	O94966	UBP19_HUMAN	Ubiquitin carboxyl-terminal hydrolase 19 (EC 3.4.19.12) (Deubiquitinating enzyme 19) (Ubiquitin thioesterase 19) (Ubiquitin-specific-processing protease 19) (Zinc finger MYND domain-containing protein 9)	USP19 KIAA0891 ZMYND9	GO:0004843; GO:0005789; GO:0005829; GO:0016021; GO:0016579; GO:0030433; GO:0031625; GO:0031647; GO:0034976; GO:0036459; GO:0046872; GO:0048642; GO:0050821; GO:0051879; GO:0090068; GO:1900037; GO:1901799; GO:1904292; GO:1990380
GBRW01011841.1	GBRW01011841.1.p1	NA	NA	P0C6B8	SVEP1_RAT	Sushi, von Willebrand factor type A, EGF and pentraxin domain-containing protein 1	Svep1	GO:0005509; GO:0005576; GO:0005737; GO:0007155; GO:0016020
GBRW01011842.1	GBRW01011842.1.p1	NA	NA	P09849	LPH_RABIT	Lactase-phlorizin hydrolase (Lactase-glycosylceramidase) [Includes: Lactase (EC 3.2.1.108); Phlorizin hydrolase (EC 3.2.1.62)]	LCT LPH	GO:0000016; GO:0005975; GO:0016021; GO:0016324; GO:0017042
GBRW01011886.1	GBRW01011886.1.p1	NA	NA	Q9WTN3	SRBP1_MOUSE	Sterol regulatory element-binding protein 1 (SREBP-1) (Sterol regulatory element-binding transcription factor 1) [Cleaved into: Processed sterol regulatory element-binding protein 1]	Srebf1 Srebp1	GO:0000122; GO:0000139; GO:0000977; GO:0000978; GO:0000981; GO:0001228; GO:0003062; GO:0003677; GO:0003682; GO:0003700; GO:0004879; GO:0005634; GO:0005654; GO:0005737; GO:0005783; GO:0005789; GO:0006355; GO:0007568; GO:0007623; GO:0008047; GO:0008203; GO:0008286; GO:0008610; GO:0009267; GO:0009749; GO:0010867; GO:0012507; GO:0016020; GO:0016021; GO:0019217; GO:0019901; GO:0030324; GO:0031065; GO:…
GBRW01011902.1	GBRW01011902.1.p1	NA	NA	Q0V8M0	KRI1_BOVIN	Protein KRI1 homolog	KRI1	GO:0000447; GO:0005730; GO:0030686
GBRW01011906.1	GBRW01011906.1.p1	NA	NA	P16885	PLCG2_HUMAN	1-phosphatidylinositol 4,5-bisphosphate phosphodiesterase gamma-2 (EC 3.1.4.11) (Phosphoinositide phospholipase C-gamma-2) (Phospholipase C-IV) (PLC-IV) (Phospholipase C-gamma-2) (PLC-gamma-2)	PLCG2	GO:0001784; GO:0002092; GO:0002223; GO:0002316; GO:0004435; GO:0004629; GO:0005829; GO:0005886; GO:0006661; GO:0009395; GO:0010468; GO:0016055; GO:0019722; GO:0030168; GO:0030183; GO:0032237; GO:0032481; GO:0032496; GO:0032959; GO:0038095; GO:0038096; GO:0043069; GO:0043647; GO:0048015; GO:0050852; GO:0050853; GO:0051209; GO:0070062
GBRW01011909.1	GBRW01011909.1.p1	NA	NA	O94952	FBX21_HUMAN	F-box only protein 21	FBXO21 FBX21 KIAA0875	GO:0000151; GO:0000209; GO:0003677; GO:0004842; GO:0005829; GO:0006511; GO:0043687
GBRW01011949.1	GBRW01011949.1.p1	NA	NA	E9Q8T7	DYH1_MOUSE	Dynein heavy chain 1, axonemal (Axonemal beta dynein heavy chain 1) (Ciliary dynein heavy chain 1) (mDHC7)	Dnah1 Dhc7 Dnahc1	GO:0003351; GO:0003777; GO:0005524; GO:0005874; GO:0005930; GO:0007018; GO:0007288; GO:0008569; GO:0030286; GO:0030317; GO:0036126; GO:0036156; GO:0036159; GO:0045503; GO:0045505; GO:0051959; GO:0060294
GBRW01011964.1	GBRW01011964.1.p1	NA	NA	Q01460	DIAC_RAT	Di-N-acetylchitobiase (EC 3.2.1.-)	Ctbs Ctb	GO:0004568; GO:0005764; GO:0006032; GO:0008061; GO:0009313; GO:0016798
GBRW01012003.1	GBRW01012003.1.p1	NA	NA	P36609	NCS2_CAEEL	Neuronal calcium sensor 2 (NCS-2)	ncs-2 F10G8.5	GO:0005509
GBRW01012005.1	GBRW01012005.1.p1	NA	NA	Q24522	BUN1_DROME	Protein bunched, class 1/class 3/D/E isoforms (Protein shortsighted)	bun shs CG42281	GO:0001751; GO:0002052; GO:0003700; GO:0005634; GO:0005737; GO:0005829; GO:0007297; GO:0007304; GO:0008101; GO:0008284; GO:0008340; GO:0009996; GO:0016319; GO:0030307; GO:0030707; GO:0036335; GO:0042246; GO:0042803; GO:0043066; GO:0045746; GO:0046843
GBRW01012020.1	GBRW01012020.1.p1	NA	NA	P07902	GALT_HUMAN	Galactose-1-phosphate uridylyltransferase (Gal-1-P uridylyltransferase) (EC 2.7.7.12) (UDP-glucose--hexose-1-phosphate uridylyltransferase)	GALT	GO:0005737; GO:0005794; GO:0005829; GO:0006011; GO:0006012; GO:0006258; GO:0008108; GO:0008270; GO:0019388; GO:0033499
GBRW01012024.1	GBRW01012024.1.p1	NA	NA	P28571	SC6A9_MOUSE	Sodium- and chloride-dependent glycine transporter 1 (GlyT-1) (GlyT1) (Solute carrier family 6 member 9)	Slc6a9 Glyt1	GO:0001504; GO:0005283; GO:0005328; GO:0005886; GO:0014069; GO:0015187; GO:0015816; GO:0016021; GO:0030285; GO:0032279; GO:0060092; GO:0061537; GO:0098686; GO:0098688; GO:0099055; GO:0099056
GBRW01012056.1	GBRW01012056.1.p1	NA	NA	Q66J52	S226B_XENLA	Solute carrier family 22 member 6-B (Organic cation transporter 1-B) (Renal organic anion transporter 1-B) (ROAT1-B)	slc22a6-b oat1-b	GO:0005886; GO:0016021; GO:0022857
GBRW01012084.1	GBRW01012084.1.p1	NA	NA	O60488	ACSL4_HUMAN	Long-chain-fatty-acid--CoA ligase 4 (EC 6.2.1.3) (Long-chain acyl-CoA synthetase 4) (LACS 4)	ACSL4 ACS4 FACL4 LACS4	GO:0004467; GO:0005524; GO:0005737; GO:0005741; GO:0005778; GO:0005789; GO:0005811; GO:0006629; GO:0007584; GO:0008610; GO:0015908; GO:0016020; GO:0016021; GO:0019432; GO:0030307; GO:0031957; GO:0032307; GO:0035338; GO:0043025; GO:0044233; GO:0047676; GO:0060136; GO:0060996; GO:0070062; GO:0070672; GO:0102391
GBRW01012110.1	GBRW01012110.1.p1	NA	NA	Q14112	NID2_HUMAN	Nidogen-2 (NID-2) (Osteonidogen)	NID2	GO:0005201; GO:0005509; GO:0005518; GO:0005576; GO:0005604; GO:0005886; GO:0007155; GO:0007160; GO:0030198; GO:0062023; GO:0070062; GO:0071711
GBRW01012157.1	GBRW01012157.1.p1	NA	NA	P53992	SC24C_HUMAN	Protein transport protein Sec24C (SEC24-related protein C)	SEC24C KIAA0079	GO:0000139; GO:0000149; GO:0001701; GO:0002474; GO:0005789; GO:0005829; GO:0006886; GO:0006888; GO:0008270; GO:0012507; GO:0019886; GO:0030127; GO:0048208; GO:0090110
GBRW01012186.1	GBRW01012186.1.p1	NA	NA	B3EWZ5	MLRP1_ACRMI	MAM and LDL-receptor class A domain-containing protein 1 (Skeletal organic matrix MAM and LDL-receptor 1) (SOM MAM and LDL-receptor 1) (Fragment)	NA	GO:0005576; GO:0016020
GBRW01012210.1	GBRW01012210.1.p1	NA	NA	P86786	GIGA3_CRAGI	Gigasin-3a (Fragment)	NA	NA
GBRW01012217.1	GBRW01012217.1.p1	NA	NA	Q61553	FSCN1_MOUSE	Fascin (Singed-like protein)	Fscn1 Fan1 Snl	GO:0001725; GO:0001726; GO:0002102; GO:0003779; GO:0005737; GO:0005829; GO:0005856; GO:0005886; GO:0005902; GO:0005911; GO:0007043; GO:0007163; GO:0008144; GO:0010592; GO:0015629; GO:0016477; GO:0030027; GO:0030035; GO:0030036; GO:0030175; GO:0030425; GO:0030426; GO:0030674; GO:0031253; GO:0032534; GO:0032956; GO:0035089; GO:0043209; GO:0044393; GO:0048870; GO:0051015; GO:0051017; GO:0051491; GO:…
GBRW01012220.1	GBRW01012220.1.p1	NA	NA	P40423	SQH_DROME	Myosin regulatory light chain sqh (Myosin regulatory light chain, nonmuscle) (MRLC-C) (Protein spaghetti-squash)	sqh CG3595	GO:0000281; GO:0001736; GO:0003384; GO:0005509; GO:0005737; GO:0005829; GO:0005886; GO:0005911; GO:0005912; GO:0005938; GO:0007298; GO:0007300; GO:0016324; GO:0016460; GO:0019749; GO:0030048; GO:0030496; GO:0030707; GO:0031036; GO:0032036; GO:0032154; GO:0032956; GO:0035148; GO:0035159; GO:0035183; GO:0035191; GO:0035277; GO:0035317; GO:0042060; GO:0045177; GO:0051233; GO:0060288; GO:0060289; GO:…
GBRW01012222.1	GBRW01012222.1.p1	NA	NA	Q9NPG8	ZDHC4_HUMAN	Probable palmitoyltransferase ZDHHC4 (EC 2.3.1.225) (Zinc finger DHHC domain-containing protein 4) (DHHC-4) (Zinc finger protein 374)	ZDHHC4 ZNF374 DC1 UNQ5787/PRO19576	GO:0005783; GO:0005789; GO:0005794; GO:0006612; GO:0016021; GO:0018230; GO:0019706
GBRW01012224.1	GBRW01012224.1.p1	NA	NA	Q01149	CO1A2_MOUSE	Collagen alpha-2(I) chain (Alpha-2 type I collagen)	Col1a2 Cola2	GO:0001501; GO:0001568; GO:0002020; GO:0005201; GO:0005581; GO:0005584; GO:0005615; GO:0005783; GO:0007179; GO:0007266; GO:0008217; GO:0030020; GO:0030198; GO:0030199; GO:0030282; GO:0030674; GO:0031012; GO:0032963; GO:0042802; GO:0043589; GO:0046332; GO:0046872; GO:0048407; GO:0062023; GO:0070208; GO:0071230; GO:0085029
GBRW01012235.1	GBRW01012235.1.p1	NA	NA	E9PVA8	GCN1_MOUSE	eIF-2-alpha kinase activator GCN1 (GCN1 eIF-2-alpha kinase activator homolog) (GCN1-like protein 1) (General control of amino-acid synthesis 1-like protein 1) (Translational activator GCN1)	Gcn1 Gcn1l1	GO:0005829; GO:0005844; GO:0006417; GO:0019887; GO:0019901; GO:0033674; GO:0034198; GO:0036003; GO:0043022; GO:1990253
GBRW01012236.1	GBRW01012236.1.p1	NA	NA	O95747	OXSR1_HUMAN	Serine/threonine-protein kinase OSR1 (EC 2.7.11.1) (Oxidative stress-responsive 1 protein)	OXSR1 KIAA1101 OSR1	GO:0000287; GO:0004674; GO:0005524; GO:0005737; GO:0005829; GO:0006468; GO:0006979; GO:0007231; GO:0010820; GO:0018107; GO:0019901; GO:0023014; GO:0023016; GO:0031098; GO:0032147; GO:0035556; GO:0038116; GO:0038146; GO:0042802; GO:0046777; GO:0070062; GO:0071476; GO:1901017; GO:1990869
GBRW01012241.1	GBRW01012241.1.p1	NA	NA	P55016	S12A1_RAT	Solute carrier family 12 member 1 (Bumetanide-sensitive sodium-(potassium)-chloride cotransporter 2) (Kidney-specific Na-K-Cl symporter)	Slc12a1 Nkcc2	GO:0005886; GO:0006813; GO:0006814; GO:0006821; GO:0006884; GO:0008511; GO:0009986; GO:0015081; GO:0015378; GO:0015379; GO:0016021; GO:0016101; GO:0016324; GO:0032978; GO:0034220; GO:0035725; GO:0055064; GO:0055075; GO:0055078; GO:0070294; GO:1902476; GO:1990573
GBRW01012243.1	GBRW01012243.1.p1	NA	NA	Q6UWM5	GPRL1_HUMAN	GLIPR1-like protein 1	GLIPR1L1 UNQ2972/PRO7434	GO:0001669; GO:0005615; GO:0005886; GO:0007338; GO:0031225; GO:0045121
GBRW01012289.1	GBRW01012289.1.p1	NA	NA	F7C1E2	SARAF_XENTR	Store-operated calcium entry-associated regulatory factor (SARAF) (SOCE-associated regulatory factor) (Transmembrane protein 66)	saraf tmem66	GO:0006816; GO:0030176; GO:0140268; GO:2001256
GBRW01012311.1	GBRW01012311.1.p1	NA	NA	O75528	TADA3_HUMAN	Transcriptional adapter 3 (ADA3 homolog) (hADA3) (STAF54) (Transcriptional adapter 3-like) (ADA3-like protein)	TADA3 ADA3 TADA3L	GO:0000124; GO:0000278; GO:0001932; GO:0003713; GO:0005622; GO:0005634; GO:0005654; GO:0005671; GO:0006357; GO:0010628; GO:0016579; GO:0016922; GO:0019904; GO:0030374; GO:0030520; GO:0030914; GO:0031063; GO:0031647; GO:0033276; GO:0036459; GO:0043966; GO:0043967; GO:0045893; GO:0072686; GO:0090043
GBRW01012316.1	GBRW01012316.1.p1	NA	NA	Q6AYK8	EIF3D_RAT	Eukaryotic translation initiation factor 3 subunit D (eIF3d) (Eukaryotic translation initiation factor 3 subunit 7) (eIF-3-zeta)	Eif3d Eif3s7	GO:0001732; GO:0002191; GO:0003723; GO:0003743; GO:0005852; GO:0006413; GO:0016282; GO:0033290; GO:0045727; GO:0071541; GO:0075522; GO:0075525; GO:0098808; GO:1902416
GBRW01012330.1	GBRW01012330.1.p1	NA	NA	Q66J74	TFP11_XENLA	Tuftelin-interacting protein 11 (Septin and tuftelin-interacting protein 1) (STIP-1)	tfip11 stip	GO:0003676; GO:0005681; GO:0006397; GO:0008380
GBRW01012338.1	GBRW01012338.1.p1	NA	NA	Q99470	SDF2_HUMAN	Stromal cell-derived factor 2 (SDF-2)	SDF2	GO:0004169; GO:0005615; GO:0005789; GO:0006486; GO:0071712
GBRW01012344.1	GBRW01012344.1.p1	NA	NA	Q6GQA6	CSN8_XENLA	COP9 signalosome complex subunit 8 (Signalosome subunit 8)	csn8	GO:0000338; GO:0005737; GO:0008180; GO:0010387
GBRW01012359.1	GBRW01012359.1.p2	NA	NA	Q13423	NNTM_HUMAN	NAD(P) transhydrogenase, mitochondrial (EC 7.1.1.1) (Nicotinamide nucleotide transhydrogenase) (Pyridine nucleotide transhydrogenase)	NNT	GO:0001933; GO:0003957; GO:0005739; GO:0005743; GO:0005746; GO:0006099; GO:0006740; GO:0008746; GO:0010918; GO:0016020; GO:0016021; GO:0032364; GO:0033273; GO:0043066; GO:0045454; GO:0050661; GO:0051287; GO:0055114; GO:0072593; GO:0098869; GO:1902600; GO:1903285
GBRW01012400.1	GBRW01012400.1.p1	NA	NA	Q5RAP4	RORG_PONAB	Nuclear receptor ROR-gamma (Nuclear receptor RZR-gamma) (Nuclear receptor subfamily 1 group F member 3) (Retinoid-related orphan receptor-gamma)	RORC NR1F3	GO:0003700; GO:0003707; GO:0004879; GO:0005634; GO:0006805; GO:0008270; GO:0010906; GO:0019218; GO:0032922; GO:0042093; GO:0042753; GO:0043565; GO:0045598; GO:0045893; GO:0048535; GO:0048541; GO:0060612; GO:0060850; GO:0072539
GBRW01012419.1	GBRW01012419.1.p1	NA	NA	Q90889	MAFG_CHICK	Transcription factor MafG (V-maf musculoaponeurotic fibrosarcoma oncogene homolog G)	MAFG	GO:0000978; GO:0001228; GO:0003700; GO:0005634; GO:0030534; GO:0042127; GO:0043565; GO:0045604; GO:0046982
GBRW01012435.1	GBRW01012435.1.p1	NA	NA	Q6DCE8	CTR2_XENLA	Cationic amino acid transporter 2 (CAT-2) (CAT2) (Low affinity cationic amino acid transporter 2) (Solute carrier family 7 member 2)	slc7a2	GO:0005886; GO:0006865; GO:0016021; GO:0022857
GBRW01012446.1	GBRW01012446.1.p1	NA	NA	Q61045	SIM1_MOUSE	Single-minded homolog 1 (mSIM1)	Sim1	GO:0000981; GO:0001657; GO:0003677; GO:0005634; GO:0006355; GO:0006357; GO:0007399; GO:0030154; GO:0046982
GBRW01012455.1	GBRW01012455.1.p1	NA	NA	P42891	ECE1_BOVIN	Endothelin-converting enzyme 1 (ECE-1) (EC 3.4.24.71)	ECE1	GO:0004175; GO:0004222; GO:0005886; GO:0006508; GO:0016020; GO:0016021; GO:0016485; GO:0016486; GO:0042803; GO:0046872
GBRW01012464.1	GBRW01012464.1.p1	NA	NA	P0CK96	S352B_HUMAN	Solute carrier family 35 member E2B	SLC35E2B KIAA0447	GO:0001835; GO:0005794; GO:0015165; GO:0015297; GO:0016021; GO:0022857
GBRW01012465.1	GBRW01012465.1.p1	NA	NA	C5IAW9	UN5BB_XENLA	Netrin receptor UNC5B-b (Protein unc-5 homolog-b) (Unc-5-like protein B)	unc5b-b	GO:0005042; GO:0005886; GO:0007275; GO:0016021
GBRW01012484.1	GBRW01012484.1.p2	NA	NA	Q6DFR1	S22AF_XENTR	Solute carrier family 22 member 15	slc22a15	GO:0006811; GO:0016021; GO:0022857
GBRW01012497.1	GBRW01012497.1.p1	NA	NA	Q1LZA7	LIMD2_BOVIN	LIM domain-containing protein 2	LIMD2	GO:0005634; GO:0005737; GO:0046872
GBRW01012500.1	GBRW01012500.1.p1	NA	NA	O93308	SMC1A_XENLA	Structural maintenance of chromosomes protein 1A (SMC protein 1A) (SMC-1A) (xSMC1)	smc1a smc1 smc1l1	GO:0000776; GO:0003682; GO:0005524; GO:0005634; GO:0006281; GO:0007064; GO:0009314; GO:0030893; GO:0051301; GO:0051321; GO:0072423
GBRW01012510.1	GBRW01012510.1.p1	NA	NA	Q58D55	BGAL_BOVIN	Beta-galactosidase (EC 3.2.1.23) (Acid beta-galactosidase) (Lactase)	GLB1	GO:0004565; GO:0005764; GO:0005773; GO:0005975
GBRW01012517.1	GBRW01012517.1.p1	NA	NA	A4IFH5	ALAT1_BOVIN	Alanine aminotransferase 1 (ALT1) (EC 2.6.1.2) (Glutamate pyruvate transaminase 1) (GPT 1) (Glutamic--alanine transaminase 1) (Glutamic--pyruvic transaminase 1)	GPT GPT1	GO:0004021; GO:0005737; GO:0009058; GO:0030170; GO:0042853
GBRW01012531.1	GBRW01012531.1.p1	NA	NA	P17213	BPI_HUMAN	Bactericidal permeability-increasing protein (BPI) (CAP 57)	BPI	GO:0001530; GO:0005576; GO:0010494; GO:0016020; GO:0019730; GO:0019731; GO:0032715; GO:0032717; GO:0032720; GO:0035578; GO:0035580; GO:0043031; GO:0043312; GO:0050829; GO:0061844; GO:0070062; GO:0071222
GBRW01012547.1	GBRW01012547.1.p1	NA	NA	P14576	SRP54_MOUSE	Signal recognition particle 54 kDa protein (SRP54)	Srp54	GO:0003924; GO:0005525; GO:0005634; GO:0005737; GO:0005786; GO:0005829; GO:0006614; GO:0008144; GO:0008312; GO:0016607; GO:0019003; GO:0030942; GO:0043021
GBRW01012572.1	GBRW01012572.1.p1	NA	NA	Q9Y3B2	EXOS1_HUMAN	Exosome complex component CSL4 (Exosome component 1)	EXOSC1 CSL4 CGI-108	GO:0000176; GO:0000178; GO:0003723; GO:0005654; GO:0005730; GO:0005737; GO:0005829; GO:0006364; GO:0043488; GO:0043928; GO:0090503
GBRW01012579.1	GBRW01012579.1.p1	NA	NA	Q6IR74	CTL1_XENLA	Choline transporter-like protein 1 (Solute carrier family 44 member 1)	slc44a1 ctl1	GO:0016021
GBRW01012599.1	GBRW01012599.1.p1	NA	NA	Q9HBA9	FOH1B_HUMAN	Putative N-acetylated-alpha-linked acidic dipeptidase (NAALADase) (EC 3.4.-.-) (Cell growth-inhibiting gene 26 protein) (Prostate-specific membrane antigen-like protein) (Putative folate hydrolase 1B)	FOLH1B PSMAL GIG26	GO:0004181; GO:0005737; GO:0005886; GO:0008652; GO:0016805; GO:0035609; GO:0046872; GO:0070062
GBRW01012607.1	GBRW01012607.1.p1	NA	NA	Q9VRP9	BRE1_DROME	E3 ubiquitin-protein ligase Bre1 (EC 2.3.2.27) (RING-type E3 ubiquitin transferase Bre1) (dBre1)	Bre1 CG10542	GO:0004842; GO:0005634; GO:0006513; GO:0007219; GO:0008270; GO:0010390; GO:0016570; GO:0016574
GBRW01012622.1	GBRW01012622.1.p1	NA	NA	Q17LW0	MYO7A_AEDAE	Myosin-VIIa (Protein crinkled)	ck AAEL001220	GO:0003774; GO:0005524; GO:0005737; GO:0007605; GO:0008407; GO:0016459; GO:0030048; GO:0030898; GO:0032027; GO:0035317; GO:0048800; GO:0051015
GBRW01012623.1	GBRW01012623.1.p1	NA	NA	P97479	MYO7A_MOUSE	Unconventional myosin-VIIa	Myo7a Myo7	GO:0000146; GO:0001750; GO:0001845; GO:0001917; GO:0003774; GO:0003779; GO:0005516; GO:0005524; GO:0005737; GO:0005765; GO:0005829; GO:0005902; GO:0005938; GO:0006886; GO:0006909; GO:0007040; GO:0007600; GO:0007601; GO:0007605; GO:0016324; GO:0016459; GO:0019904; GO:0030030; GO:0030048; GO:0030507; GO:0030898; GO:0031477; GO:0032391; GO:0032420; GO:0034613; GO:0042470; GO:0042472; GO:0042490; GO:…
GBRW01012631.1	GBRW01012631.1.p1	NA	NA	P09480	ACHA2_CHICK	Neuronal acetylcholine receptor subunit alpha-2	CHRNA2	GO:0004888; GO:0005887; GO:0007165; GO:0007268; GO:0022848; GO:0030054; GO:0034220; GO:0042391; GO:0043005; GO:0045202; GO:0045211; GO:0050877
GBRW01012638.1	GBRW01012638.1.p1	NA	NA	Q4R5Y0	CK001_MACFA	UPF0686 protein C11orf1 homolog	QtsA-19889	GO:0005634
GBRW01012649.1	GBRW01012649.1.p1	NA	NA	Q95JL5	CFA52_MACFA	Cilia- and flagella-associated protein 52 (WD repeat-containing protein 16)	CFAP52 WDR16 QtsA-15738	GO:0005737; GO:0031514
GBRW01012665.1	GBRW01012665.1.p1	NA	NA	Q8BK58	HBAP1_MOUSE	HSPB1-associated protein 1 (27 kDa heat shock protein-associated protein 1) (Protein associated with small stress protein 1)	Hspbap1 Pass1	GO:0005737; GO:0016706
GBRW01012724.1	GBRW01012724.1.p1	NA	NA	O08807	PRDX4_MOUSE	Peroxiredoxin-4 (EC 1.11.1.15) (Antioxidant enzyme AOE372) (Peroxiredoxin IV) (Prx-IV) (Thioredoxin peroxidase AO372) (Thioredoxin-dependent peroxide reductase A0372)	Prdx4	GO:0005615; GO:0005737; GO:0005739; GO:0005783; GO:0005790; GO:0005829; GO:0006979; GO:0007283; GO:0008379; GO:0008584; GO:0019471; GO:0022417; GO:0030198; GO:0042744; GO:0042803; GO:0045454; GO:0055114; GO:0072593; GO:2000255
GBRW01012761.1	GBRW01012761.1.p1	NA	NA	P42578	FRIY_LYMST	Yolk ferritin (EC 1.16.3.1)	NA	GO:0004322; GO:0005576; GO:0005623; GO:0006826; GO:0006879; GO:0008199
GBRW01012762.1	GBRW01012762.1.p1	NA	NA	Q25011	FANA_HELAS	FMRFamide-activated amiloride-sensitive sodium channel (FANACH)	NA	GO:0005272; GO:0016021
GBRW01012789.1	GBRW01012789.1.p1	NA	NA	Q80T14	FRAS1_MOUSE	Extracellular matrix protein FRAS1	Fras1 Kiaa1500	GO:0002009; GO:0003338; GO:0005201; GO:0005604; GO:0005886; GO:0007154; GO:0015031; GO:0016021; GO:0030326; GO:0043588; GO:0046872; GO:0060021; GO:0062023
GBRW01012824.1	GBRW01012824.1.p1	NA	NA	Q0EEE2	PTHD3_MOUSE	Patched domain-containing protein 3 (RND-type protein RNDEu-3)	Ptchd3	GO:0016021; GO:0097225
GBRW01012835.1	GBRW01012835.1.p1	NA	NA	O94979	SC31A_HUMAN	Protein transport protein Sec31A (ABP125) (ABP130) (SEC31-like protein 1) (SEC31-related protein A) (Web1-like protein)	SEC31A KIAA0905 SEC31L1 HSPC275 HSPC334	GO:0000139; GO:0002474; GO:0005198; GO:0005737; GO:0005783; GO:0005789; GO:0005829; GO:0006886; GO:0006888; GO:0007029; GO:0012507; GO:0019886; GO:0030120; GO:0030127; GO:0030134; GO:0036498; GO:0043231; GO:0048208; GO:0048306; GO:0048471; GO:0051592; GO:0070971; GO:0090110; GO:0090114
GBRW01012840.1	GBRW01012840.1.p1	NA	NA	Q99MD6	TRXR3_MOUSE	Thioredoxin reductase 3 (EC 1.8.1.9) (Thioredoxin and glutathione reductase) (Thioredoxin reductase TR2)	Txnrd3 Tgr Trxr3	GO:0001825; GO:0004791; GO:0005654; GO:0005737; GO:0005739; GO:0005783; GO:0005829; GO:0006749; GO:0007283; GO:0009055; GO:0015035; GO:0030154; GO:0045454; GO:0050660
GBRW01012846.1	GBRW01012846.1.p1	NA	NA	Q8N1A6	CD033_HUMAN	UPF0462 protein C4orf33	C4orf33	NA
GBRW01012869.1	GBRW01012869.1.p1	NA	NA	Q8JZQ2	AFG32_MOUSE	AFG3-like protein 2 (EC 3.4.24.-)	Afg3l2	GO:0004222; GO:0005524; GO:0005739; GO:0005743; GO:0005745; GO:0006508; GO:0007005; GO:0007409; GO:0007528; GO:0008053; GO:0008237; GO:0008270; GO:0016485; GO:0016540; GO:0021675; GO:0034982; GO:0036444; GO:0040014; GO:0042407; GO:0042552; GO:0048747; GO:0051560; GO:0060013
GBRW01012870.1	GBRW01012870.1.p1	NA	NA	Q8JZQ2	AFG32_MOUSE	AFG3-like protein 2 (EC 3.4.24.-)	Afg3l2	GO:0004222; GO:0005524; GO:0005739; GO:0005743; GO:0005745; GO:0006508; GO:0007005; GO:0007409; GO:0007528; GO:0008053; GO:0008237; GO:0008270; GO:0016485; GO:0016540; GO:0021675; GO:0034982; GO:0036444; GO:0040014; GO:0042407; GO:0042552; GO:0048747; GO:0051560; GO:0060013
GBRW01012873.1	GBRW01012873.1.p1	NA	NA	Q2NKS3	PSMG3_BOVIN	Proteasome assembly chaperone 3	PSMG3	NA
GBRW01012876.1	GBRW01012876.1.p1	NA	NA	O75340	PDCD6_HUMAN	Programmed cell death protein 6 (Apoptosis-linked gene 2 protein homolog) (ALG-2)	PDCD6 ALG2	GO:0000139; GO:0000287; GO:0001525; GO:0001938; GO:0005509; GO:0005634; GO:0005737; GO:0005768; GO:0005783; GO:0005789; GO:0006886; GO:0006888; GO:0006919; GO:0010595; GO:0014029; GO:0014032; GO:0030127; GO:0030948; GO:0031410; GO:0032007; GO:0034605; GO:0036324; GO:0042802; GO:0042803; GO:0043280; GO:0043495; GO:0045766; GO:0046983; GO:0048208; GO:0048306; GO:0051592; GO:0051898; GO:0060090; GO:…
GBRW01012885.1	GBRW01012885.1.p1	NA	NA	Q9Y376	CAB39_HUMAN	Calcium-binding protein 39 (MO25alpha) (Protein Mo25)	CAB39 MO25 CGI-66	GO:0004674; GO:0005576; GO:0005829; GO:0007050; GO:0010800; GO:0018105; GO:0019900; GO:0023014; GO:0030295; GO:0034774; GO:0035556; GO:0043312; GO:0043539; GO:0051291; GO:0070062; GO:0071476; GO:0071902; GO:1901017; GO:1901380; GO:1902554; GO:1904813
GBRW01012907.1	GBRW01012907.1.p1	NA	NA	P49754	VPS41_HUMAN	Vacuolar protein sorting-associated protein 41 homolog (S53)	VPS41	GO:0005765; GO:0005769; GO:0005770; GO:0005794; GO:0005798; GO:0005829; GO:0006886; GO:0006914; GO:0008017; GO:0008333; GO:0010008; GO:0015630; GO:0016020; GO:0030123; GO:0030136; GO:0030897; GO:0031902; GO:0034058; GO:0035542; GO:0042144; GO:0042802; GO:0043621; GO:0045055; GO:0046872; GO:0048193; GO:1902774
GBRW01012913.1	GBRW01012913.1.p1	NA	NA	P32755	HPPD_RAT	4-hydroxyphenylpyruvate dioxygenase (EC 1.13.11.27) (4-hydroxyphenylpyruvic acid oxidase) (4HPPD) (HPD) (HPPDase) (F Alloantigen) (F protein)	Hpd	GO:0000139; GO:0003868; GO:0005783; GO:0005789; GO:0005794; GO:0006559; GO:0006572; GO:0046872
GBRW01012925.1	GBRW01012925.1.p1	NA	NA	Q9XZT6	DNK_DROME	Deoxynucleoside kinase (EC 2.7.1.145) (Deoxyribonucleoside kinase) (Dm-dNK) (Multispecific deoxynucleoside kinase)	dnk CG5452	GO:0004797; GO:0005524; GO:0005737; GO:0005739; GO:0006165; GO:0006230; GO:0016301; GO:0016310; GO:0019136; GO:0046939; GO:0071897
GBRW01012955.1	GBRW01012955.1.p1	NA	NA	Q9Y2S7	PDIP2_HUMAN	Polymerase delta-interacting protein 2 (38 kDa DNA polymerase delta interaction protein) (p38)	POLDIP2 PDIP38 POLD4 HSPC017	GO:0003677; GO:0005634; GO:0005739; GO:0016242; GO:0042645; GO:0045931; GO:0070584
GBRW01012956.1	GBRW01012956.1.p1	NA	NA	Q91VA6	PDIP2_MOUSE	Polymerase delta-interacting protein 2	Poldip2	GO:0003677; GO:0005634; GO:0005739; GO:0016242; GO:0030674; GO:0042645; GO:0045931; GO:0070584
GBRW01012974.1	GBRW01012974.1.p1	NA	NA	Q0GBZ5	OX1R_BOVIN	Orexin receptor type 1 (Ox-1-R) (Ox1-R) (Ox1R) (Hypocretin receptor type 1)	HCRTR1	GO:0004930; GO:0005887; GO:0007186; GO:0007218; GO:0007631; GO:0016499; GO:0051480
GBRW01013041.1	GBRW01013041.1.p1	NA	NA	Q9N2M8	HDC_DROME	Headcase protein [Cleaved into: Headcase short protein]	hdc CG15532	GO:0002165; GO:0005737; GO:0007430; GO:0016246; GO:0030424; GO:0030425; GO:0035071; GO:0048471; GO:0048675; GO:0050768; GO:1904799
GBRW01013051.1	GBRW01013051.1.p1	NA	NA	Q3UFB2	BCD1_MOUSE	Box C/D snoRNA protein 1 (Zinc finger HIT domain-containing protein 6)	Znhit6 Bcd1	GO:0000463; GO:0000492; GO:0001094; GO:0005634; GO:0019899; GO:0042802; GO:0046872; GO:0048254; GO:0051117; GO:0051259; GO:0070761
GBRW01013057.1	GBRW01013057.1.p1	NA	NA	Q96DM1	PGBD4_HUMAN	PiggyBac transposable element-derived protein 4	PGBD4	NA
GBRW01013093.1	GBRW01013093.1.p1	NA	NA	Q6NV34	DECR2_DANRE	Peroxisomal 2,4-dienoyl-CoA reductase (EC 1.3.1.34) (2,4-dienoyl-CoA reductase 2)	decr2 si:ch211-153c20.5 zgc:85626	GO:0005777; GO:0006631; GO:0008670
GBRW01013105.1	GBRW01013105.1.p1	NA	NA	Q15542	TAF5_HUMAN	Transcription initiation factor TFIID subunit 5 (Transcription initiation factor TFIID 100 kDa subunit) (TAF(II)100) (TAFII-100) (TAFII100)	TAF5 TAF2D	GO:0000790; GO:0003700; GO:0005634; GO:0005654; GO:0005669; GO:0006325; GO:0006352; GO:0006366; GO:0006367; GO:0015629; GO:0016032; GO:0016573; GO:0033276; GO:0042795; GO:0042802; GO:0044212; GO:0046983; GO:1901796
GBRW01013112.1	GBRW01013112.1.p1	NA	NA	P78417	GSTO1_HUMAN	Glutathione S-transferase omega-1 (GSTO-1) (EC 2.5.1.18) (Glutathione S-transferase omega 1-1) (GSTO 1-1) (Glutathione-dependent dehydroascorbate reductase) (EC 1.8.5.1) (Monomethylarsonic acid reductase) (MMA(V) reductase) (EC 1.20.4.2) (S-(Phenacyl)glutathione reductase) (SPG-R)	GSTO1 GSTTLP28	GO:0004364; GO:0005737; GO:0005829; GO:0010880; GO:0010881; GO:0014810; GO:0016491; GO:0019852; GO:0032259; GO:0035722; GO:0042178; GO:0045174; GO:0050610; GO:0055114; GO:0060315; GO:0060316; GO:0070062; GO:0071243; GO:1901687
GBRW01013113.1	GBRW01013113.1.p1	NA	NA	Q9VSL3	SEPIA_DROME	Pyrimidodiazepine synthase (EC 1.5.4.1) (Protein sepia)	se CG6781	GO:0004364; GO:0004734; GO:0005737; GO:0006726; GO:0006728; GO:0006749; GO:0016782; GO:0042803; GO:0045174; GO:0055114
GBRW01013130.1	GBRW01013130.1.p1	NA	NA	Q8VHZ8	DSCAM_RAT	Down syndrome cell adhesion molecule homolog	Dscam	GO:0005886; GO:0005887; GO:0007156; GO:0007162; GO:0007411; GO:0007416; GO:0010842; GO:0030054; GO:0030424; GO:0030426; GO:0042327; GO:0045202; GO:0048842; GO:0060219; GO:0070593; GO:0098632
GBRW01013150.1	GBRW01013150.1.p1	NA	NA	P46825	KLC_DORPE	Kinesin light chain (KLC)	NA	GO:0003777; GO:0005737; GO:0005871; GO:0005874
GBRW01013153.1	GBRW01013153.1.p1	NA	NA	Q4FZQ0	YF1BB_XENLA	Protein YIF1B-B (YIP1-interacting factor homolog B-B)	yif1b-b	GO:0016021
GBRW01013156.1	GBRW01013156.1.p1	NA	NA	G5E8K5	ANK3_MOUSE	Ankyrin-3 (ANK-3) (Ankyrin-G)	Ank3	GO:0000281; GO:0005200; GO:0005764; GO:0005886; GO:0007009; GO:0007165; GO:0007409; GO:0007411; GO:0007528; GO:0008092; GO:0009925; GO:0009986; GO:0010628; GO:0010650; GO:0010765; GO:0010960; GO:0014704; GO:0014731; GO:0016020; GO:0016323; GO:0016328; GO:0016529; GO:0019228; GO:0030018; GO:0030315; GO:0030424; GO:0030425; GO:0030507; GO:0030674; GO:0031594; GO:0033268; GO:0033270; GO:0034112; GO:…
GBRW01013184.1	GBRW01013184.1.p1	NA	NA	Q3U0L2	AN33B_MOUSE	Ankyrin repeat domain-containing protein 33B	Ankrd33b	GO:0003677
GBRW01013238.1	GBRW01013238.1.p1	NA	NA	A4II83	PLPR1_XENTR	Phospholipid phosphatase-related protein type 1 (Lipid phosphate phosphatase-related protein type 1)	plppr1 lppr1	GO:0005887; GO:0006644; GO:0007399; GO:0008195; GO:0016791; GO:0042577; GO:0046839
GBRW01013246.1	GBRW01013246.1.p1	NA	NA	Q9JHI9	S40A1_MOUSE	Solute carrier family 40 member 1 (Ferroportin-1) (Iron-regulated transporter 1) (Metal transporter protein 1) (MTP1)	Slc40a1 Fpn1 Ireg1 Slc11a3 Slc39a1	GO:0002260; GO:0003158; GO:0005381; GO:0005654; GO:0005829; GO:0005886; GO:0006826; GO:0006879; GO:0008021; GO:0015093; GO:0016021; GO:0016323; GO:0017046; GO:0034395; GO:0034755; GO:0042802; GO:0043066; GO:0045944; GO:0048536; GO:0055072; GO:0060345; GO:0060586; GO:0097689; GO:1903988
GBRW01013253.1	GBRW01013253.1.p2	NA	NA	P34465	CY561_CAEEL	Putative cytochrome b561 (Cytochrome b-561)	F55H2.5	GO:0016021; GO:0016491; GO:0046872
GBRW01013297.1	GBRW01013297.1.p1	NA	NA	P26043	RADI_MOUSE	Radixin (ESP10)	Rdx	GO:0001726; GO:0003779; GO:0005886; GO:0005902; GO:0005913; GO:0005925; GO:0008360; GO:0008361; GO:0010628; GO:0016324; GO:0019904; GO:0030027; GO:0030033; GO:0030175; GO:0030315; GO:0030335; GO:0030496; GO:0030864; GO:0032154; GO:0032231; GO:0032420; GO:0034111; GO:0034260; GO:0036120; GO:0042803; GO:0043087; GO:0043209; GO:0045176; GO:0045177; GO:0045184; GO:0045792; GO:0051016; GO:0051117; GO:…
GBRW01013302.1	GBRW01013302.1.p1	NA	NA	P18489	SYB_DROME	Synaptobrevin	Syb CG12210	GO:0005484; GO:0005886; GO:0007269; GO:0008021; GO:0016021; GO:0016081; GO:0016192; GO:0030054; GO:0030672; GO:0043005
GBRW01013310.1	GBRW01013310.1.p1	NA	NA	Q9BGI2	PRDX4_BOVIN	Peroxiredoxin-4 (EC 1.11.1.15) (Peroxiredoxin IV) (Prx-IV)	PRDX4	GO:0005783; GO:0005829; GO:0006979; GO:0007283; GO:0008379; GO:0008584; GO:0019471; GO:0022417; GO:0030198; GO:0042744; GO:0042803; GO:0045454; GO:2000255
GBRW01013333.1	GBRW01013333.1.p1	NA	NA	Q8VHE0	SEC63_MOUSE	Translocation protein SEC63 homolog	Sec63 Sec63l	GO:0001889; GO:0005783; GO:0006614; GO:0006620; GO:0006807; GO:0008565; GO:0010259; GO:0016020; GO:0016021; GO:0031204; GO:0031207; GO:0072001
GBRW01013337.1	GBRW01013337.1.p1	NA	NA	O70467	ANM3_RAT	Protein arginine N-methyltransferase 3 (EC 2.1.1.-) (Heterogeneous nuclear ribonucleoprotein methyltransferase-like protein 3)	Prmt3 Hrmt1l3	GO:0005634; GO:0005737; GO:0005829; GO:0006355; GO:0008469; GO:0008757; GO:0016274; GO:0018216; GO:0019919; GO:0034969; GO:0035242; GO:0046872; GO:0060997; GO:0072341
GBRW01013355.1	GBRW01013355.1.p1	NA	NA	Q7ZVB1	CHM1B_DANRE	Charged multivesicular body protein 1b (Chromatin-modifying protein 1b) (CHMP1b)	chmp1b zgc:56134	GO:0000815; GO:0005771; GO:0005829; GO:0015031; GO:0031902; GO:0032509; GO:0045324
GBRW01013406.1	GBRW01013406.1.p1	NA	NA	Q9XZT6	DNK_DROME	Deoxynucleoside kinase (EC 2.7.1.145) (Deoxyribonucleoside kinase) (Dm-dNK) (Multispecific deoxynucleoside kinase)	dnk CG5452	GO:0004797; GO:0005524; GO:0005737; GO:0005739; GO:0006165; GO:0006230; GO:0016301; GO:0016310; GO:0019136; GO:0046939; GO:0071897
GBRW01013410.1	GBRW01013410.1.p1	NA	NA	Q61603	GLRA4_MOUSE	Glycine receptor subunit alpha-4	Glra4	GO:0004888; GO:0005887; GO:0007165; GO:0007218; GO:0007268; GO:0016594; GO:0016934; GO:0022824; GO:0030054; GO:0030425; GO:0034220; GO:0034707; GO:0042391; GO:0043005; GO:0043200; GO:0043204; GO:0045202; GO:0050877; GO:0060012; GO:0098690; GO:0099060; GO:1902476
GBRW01013415.1	GBRW01013415.1.p3	NA	NA	Q5EAJ7	MVP_STRPU	Major vault protein (MVP)	MVP	GO:0005634; GO:0005737
GBRW01013427.1	GBRW01013427.1.p1	NA	NA	Q91Y77	MOT10_RAT	Monocarboxylate transporter 10 (MCT 10) (Aromatic amino acid transporter 1) (Solute carrier family 16 member 10) (T-type amino acid transporter 1)	Slc16a10 Mct10 Tat1	GO:0005887; GO:0015173; GO:0015349; GO:0016323
GBRW01013432.1	GBRW01013432.1.p1	NA	NA	Q92519	TRIB2_HUMAN	Tribbles homolog 2 (TRB-2)	TRIB2 TRB2	GO:0004860; GO:0005634; GO:0005737; GO:0005856; GO:0006468; GO:0006469; GO:0008134; GO:0031434; GO:0031625; GO:0032436; GO:0043405; GO:0045081; GO:0045599; GO:0055106
GBRW01013437.1	GBRW01013437.1.p1	NA	NA	Q27245	YH24_CAEEL	Putative aminopeptidase W07G4.4 (EC 3.4.11.-)	lap-2 W07G4.4	GO:0004177; GO:0005737; GO:0008235; GO:0030145
GBRW01013441.1	GBRW01013441.1.p1	NA	NA	Q5RDY2	TM9S4_PONAB	Transmembrane 9 superfamily member 4	TM9SF4	GO:0001666; GO:0005769; GO:0005794; GO:0006909; GO:0007155; GO:0016021; GO:0051453; GO:0070072; GO:0070863; GO:2000010
GBRW01013451.1	GBRW01013451.1.p1	NA	NA	P55200	KMT2A_MOUSE	Histone-lysine N-methyltransferase 2A (Lysine N-methyltransferase 2A) (EC 2.1.1.43) (ALL-1) (Myeloid/lymphoid or mixed-lineage leukemia) (Myeloid/lymphoid or mixed-lineage leukemia protein 1) (Zinc finger protein HRX) [Cleaved into: MLL cleavage product N320 (N-terminal cleavage product of 320 kDa) (p320); MLL cleavage product C180 (C-terminal cleavage product of 180 kDa) (p180)]	Kmt2a All1 Hrx Mll Mll1	GO:0000980; GO:0003677; GO:0003682; GO:0005634; GO:0005654; GO:0005829; GO:0006306; GO:0008270; GO:0008285; GO:0008542; GO:0009416; GO:0009791; GO:0009952; GO:0010468; GO:0018026; GO:0032411; GO:0032922; GO:0035097; GO:0035162; GO:0035640; GO:0035864; GO:0042800; GO:0042802; GO:0042803; GO:0043984; GO:0044212; GO:0044648; GO:0045322; GO:0045893; GO:0045944; GO:0048172; GO:0048536; GO:0048873; GO:…
GBRW01013469.1	GBRW01013469.1.p1	NA	NA	Q6DGG1	ABHEB_RAT	Protein ABHD14B (EC 3.-.-.-) (Alpha/beta hydrolase domain-containing protein 14B) (Abhydrolase domain-containing protein 14B)	Abhd14b	GO:0005730; GO:0005737; GO:0005829; GO:0016787; GO:0045944
GBRW01013584.1	GBRW01013584.1.p1	NA	NA	Q95RI5	FAXC_DROME	Failed axon connections	fax CG4609	GO:0005737; GO:0005886; GO:0007409; GO:0036099
GBRW01013613.1	GBRW01013613.1.p1	NA	NA	Q14154	DELE1_HUMAN	DAP3-binding cell death enhancer 1 (Death ligand signal enhancer)	DELE1 DELE KIAA0141	GO:0005739; GO:0008625; GO:0043281
GBRW01013638.1	GBRW01013638.1.p1	NA	NA	Q24407	ATP5J_DROME	ATP synthase-coupling factor 6, mitochondrial (ATPase subunit F6)	ATPsynCf6 CG4412	GO:0000276; GO:0005739; GO:0005753; GO:0005756; GO:0015078; GO:0015986; GO:1902600
GBRW01013641.1	GBRW01013641.1.p1	NA	NA	Q8CD26	S35E1_MOUSE	Solute carrier family 35 member E1	Slc35e1	GO:0005794; GO:0015297; GO:0016021; GO:0022857
GBRW01013658.1	GBRW01013658.1.p1	NA	NA	Q9Y5X4	NR2E3_HUMAN	Photoreceptor-specific nuclear receptor (Nuclear receptor subfamily 2 group E member 3) (Retina-specific nuclear receptor)	NR2E3 PNR RNR	GO:0000122; GO:0000978; GO:0001228; GO:0003707; GO:0004879; GO:0005634; GO:0005654; GO:0005667; GO:0006366; GO:0006367; GO:0007165; GO:0007601; GO:0007602; GO:0008270; GO:0008285; GO:0042462; GO:0043565; GO:0045872; GO:0045944; GO:0060041
GBRW01013662.1	GBRW01013662.1.p1	NA	NA	P55786	PSA_HUMAN	Puromycin-sensitive aminopeptidase (PSA) (EC 3.4.11.14) (Cytosol alanyl aminopeptidase) (AAP-S)	NPEPPS PSA	GO:0000209; GO:0004177; GO:0005634; GO:0005737; GO:0005829; GO:0006508; GO:0008270; GO:0042277; GO:0043171; GO:0070006; GO:0070062; GO:0071456; GO:1903955
GBRW01013670.1	GBRW01013670.1.p1	NA	NA	P16258	OSBP1_RABIT	Oxysterol-binding protein 1	OSBP	GO:0000139; GO:0005789; GO:0005802; GO:0005829; GO:0015248; GO:0015485; GO:0015918; GO:0032367; GO:0048471; GO:0070273
GBRW01013671.1	GBRW01013671.1.p1	NA	NA	Q3B7Z2	OSBP1_MOUSE	Oxysterol-binding protein 1	Osbp Kiaa4220	GO:0000139; GO:0005634; GO:0005654; GO:0005730; GO:0005737; GO:0005789; GO:0005794; GO:0005802; GO:0005829; GO:0005886; GO:0008289; GO:0015248; GO:0015918; GO:0016020; GO:0019904; GO:0030054; GO:0032367; GO:0032934; GO:0043231; GO:0044128; GO:0048471; GO:0070273; GO:0097038
GBRW01013675.1	GBRW01013675.1.p1	NA	NA	Q66KE8	CCD78_XENLA	Coiled-coil domain-containing protein 78 (xCCDC78)	ccdc78	GO:0005814; GO:0030030; GO:0098535; GO:0098536
GBRW01013688.1	GBRW01013688.1.p1	NA	NA	P16930	FAAA_HUMAN	Fumarylacetoacetase (FAA) (EC 3.7.1.2) (Beta-diketonase) (Fumarylacetoacetate hydrolase)	FAH	GO:0004334; GO:0005829; GO:0006527; GO:0006559; GO:0006572; GO:0046872; GO:0070062; GO:1902000
GBRW01013690.1	GBRW01013690.1.p1	NA	NA	P32749	CHLE_BOVIN	Cholinesterase (EC 3.1.1.8) (Acylcholine acylhydrolase) (Butyrylcholine esterase) (Choline esterase II) (Pseudocholinesterase)	BCHE	GO:0003990; GO:0004104; GO:0005576; GO:0005641; GO:0005783; GO:0042802
GBRW01013718.1	GBRW01013718.1.p2	NA	NA	P13944	COCA1_CHICK	Collagen alpha-1(XII) chain (Fibrochimerin)	COL12A1	GO:0003429; GO:0005595; GO:0005615; GO:0007155; GO:0030199; GO:0031012; GO:0035987
GBRW01013752.1	GBRW01013752.1.p1	NA	NA	Q8BHN3	GANAB_MOUSE	Neutral alpha-glucosidase AB (EC 3.2.1.84) (Alpha-glucosidase 2) (Glucosidase II subunit alpha)	Ganab G2an Kiaa0088	GO:0005783; GO:0005794; GO:0005975; GO:0006491; GO:0015926; GO:0017177; GO:0030246; GO:0033919; GO:0042470; GO:0043231
GBRW01013753.1	GBRW01013753.1.p1	NA	NA	Q4R4N7	GANAB_MACFA	Neutral alpha-glucosidase AB (EC 3.2.1.84) (Alpha-glucosidase 2) (Glucosidase II subunit alpha)	GANAB QccE-15075	GO:0005794; GO:0005975; GO:0006491; GO:0017177; GO:0030246; GO:0033919; GO:0042470; GO:0043231
GBRW01013755.1	GBRW01013755.1.p1	NA	NA	Q9CQJ8	NDUB9_MOUSE	NADH dehydrogenase [ubiquinone] 1 beta subcomplex subunit 9 (Complex I-B22) (CI-B22) (NADH-ubiquinone oxidoreductase B22 subunit)	Ndufb9	GO:0005739; GO:0005743; GO:0005747; GO:0006120; GO:0032981
GBRW01013794.1	GBRW01013794.1.p1	NA	NA	Q95TJ9	CYCG_DROME	Cyclin G	CycG CG11525	GO:0000079; GO:0000278; GO:0000307; GO:0000711; GO:0003677; GO:0004864; GO:0005634; GO:0005700; GO:0005737; GO:0006302; GO:0006468; GO:0007088; GO:0007143; GO:0007275; GO:0008284; GO:0008593; GO:0016538; GO:0019901; GO:0045787; GO:0045927; GO:0046628; GO:0051301; GO:0051897; GO:0060429; GO:2000134
GBRW01013822.1	GBRW01013822.1.p1	NA	NA	Q90417	RXRBB_DANRE	Retinoic acid receptor RXR-beta-B (Nuclear receptor subfamily 2 group B member 2-B) (Retinoic acid receptor RXR-delta) (Retinoid X receptor beta-B) (Retinoid X receptor delta)	rxrbb nr2b2b rxrd	GO:0000981; GO:0003707; GO:0004879; GO:0005634; GO:0008270; GO:0043565; GO:0045892
GBRW01013837.1	GBRW01013837.1.p1	NA	NA	Q178A5	UFC1_AEDAE	Ubiquitin-fold modifier-conjugating enzyme 1 (Ufm1-conjugating enzyme 1)	AAEL005968	NA
GBRW01013908.1	GBRW01013908.1.p2	NA	NA	Q6P618	KAD8_XENTR	Adenylate kinase 8 (AK 8) (EC 2.7.4.3) (EC 2.7.4.6) (ATP-AMP transphosphorylase 8)	ak8	GO:0004017; GO:0004127; GO:0004550; GO:0005524; GO:0005829; GO:0006165; GO:0009142
GBRW01013915.1	GBRW01013915.1.p1	NA	NA	B3EWZ5	MLRP1_ACRMI	MAM and LDL-receptor class A domain-containing protein 1 (Skeletal organic matrix MAM and LDL-receptor 1) (SOM MAM and LDL-receptor 1) (Fragment)	NA	GO:0005576; GO:0016020
GBRW01013920.1	GBRW01013920.1.p1	NA	NA	Q96QB1	RHG07_HUMAN	Rho GTPase-activating protein 7 (Deleted in liver cancer 1 protein) (DLC-1) (HP protein) (Rho-type GTPase-activating protein 7) (START domain-containing protein 12) (StARD12) (StAR-related lipid transfer protein 12)	DLC1 ARHGAP7 KIAA1723 STARD12	GO:0001843; GO:0003007; GO:0005096; GO:0005634; GO:0005737; GO:0005829; GO:0005901; GO:0005925; GO:0006915; GO:0006919; GO:0007165; GO:0008285; GO:0008289; GO:0008360; GO:0021575; GO:0030036; GO:0030336; GO:0030864; GO:0030900; GO:0032587; GO:0032956; GO:0035024; GO:0035307; GO:0042169; GO:0048041; GO:0051056; GO:0051497; GO:0051895; GO:1900119
GBRW01013932.1	GBRW01013932.1.p1	NA	NA	P45447	E78C_DROME	Ecdysone-induced protein 78C (DR-78) (Nuclear receptor subfamily 1 group E member 1)	Eip78C NR1E1 CG18023	GO:0003700; GO:0003707; GO:0005634; GO:0008270; GO:0043565; GO:0045892
GBRW01013938.1	GBRW01013938.1.p1	NA	NA	A2VDW6	NECA3_BOVIN	N-terminal EF-hand calcium-binding protein 3 (Amyloid-beta A4 protein-binding family A member 2-binding protein) (X11L-binding protein 51)	NECAB3 APBA2BP XB51	GO:0000137; GO:0005509; GO:0005737; GO:0005783; GO:0042984
GBRW01013943.1	GBRW01013943.1.p1	NA	NA	P18428	LBP_HUMAN	Lipopolysaccharide-binding protein (LBP)	LBP	GO:0001530; GO:0002224; GO:0002232; GO:0002281; GO:0005102; GO:0005576; GO:0005615; GO:0006953; GO:0006968; GO:0008228; GO:0009986; GO:0015920; GO:0016020; GO:0019221; GO:0031663; GO:0032490; GO:0032496; GO:0032720; GO:0032722; GO:0032755; GO:0032757; GO:0032760; GO:0033036; GO:0034142; GO:0034145; GO:0042535; GO:0043032; GO:0044130; GO:0045087; GO:0045919; GO:0050829; GO:0050830; GO:0060265; GO:…
GBRW01013944.1	GBRW01013944.1.p1	NA	NA	P18428	LBP_HUMAN	Lipopolysaccharide-binding protein (LBP)	LBP	GO:0001530; GO:0002224; GO:0002232; GO:0002281; GO:0005102; GO:0005576; GO:0005615; GO:0006953; GO:0006968; GO:0008228; GO:0009986; GO:0015920; GO:0016020; GO:0019221; GO:0031663; GO:0032490; GO:0032496; GO:0032720; GO:0032722; GO:0032755; GO:0032757; GO:0032760; GO:0033036; GO:0034142; GO:0034145; GO:0042535; GO:0043032; GO:0044130; GO:0045087; GO:0045919; GO:0050829; GO:0050830; GO:0060265; GO:…
GBRW01013948.1	GBRW01013948.1.p1	NA	NA	Q568Z6	IST1_RAT	IST1 homolog	Ist1	GO:0000785; GO:0005635; GO:0005793; GO:0005813; GO:0005829; GO:0009838; GO:0015031; GO:0019076; GO:0031410; GO:0044877; GO:0045862; GO:0046745; GO:0048672; GO:0061640; GO:0090541; GO:0090543
GBRW01013975.1	GBRW01013975.1.p1	NA	NA	P30754	CAFF_RIFPA	Fibril-forming collagen alpha chain (Fragment)	NA	GO:0005576; GO:0005581
GBRW01014019.1	GBRW01014019.1.p1	NA	NA	P36873	PP1G_HUMAN	Serine/threonine-protein phosphatase PP1-gamma catalytic subunit (PP-1G) (EC 3.1.3.16) (Protein phosphatase 1C catalytic subunit)	PPP1CC	GO:0000164; GO:0000777; GO:0003723; GO:0004721; GO:0004722; GO:0005521; GO:0005634; GO:0005730; GO:0005737; GO:0005739; GO:0005741; GO:0005829; GO:0005925; GO:0005977; GO:0006470; GO:0007049; GO:0008022; GO:0008157; GO:0016607; GO:0016791; GO:0019901; GO:0019904; GO:0030182; GO:0030496; GO:0032154; GO:0032922; GO:0032991; GO:0042752; GO:0043153; GO:0043197; GO:0044877; GO:0046822; GO:0046872; GO:…
GBRW01014022.1	GBRW01014022.1.p1	NA	NA	O01805	ACBP1_CAEEL	Acyl-CoA-binding protein homolog 1 (ACBP-1) (Diazepam-binding inhibitor homolog) (DBI)	acbp-1 C44E4.6	GO:0000062; GO:0008289; GO:0008340; GO:0019915
GBRW01014029.1	GBRW01014029.1.p1	NA	NA	Q8CFN2	CDC42_RAT	Cell division control protein 42 homolog	Cdc42	GO:0000139; GO:0000322; GO:0002040; GO:0003161; GO:0003924; GO:0005525; GO:0005737; GO:0005815; GO:0005829; GO:0005886; GO:0005911; GO:0005938; GO:0006897; GO:0006911; GO:0007015; GO:0007030; GO:0007088; GO:0007097; GO:0007163; GO:0007266; GO:0008360; GO:0009749; GO:0016020; GO:0017157; GO:0019901; GO:0030010; GO:0030031; GO:0030036; GO:0030141; GO:0030496; GO:0030742; GO:0031258; GO:0031435; GO:…
GBRW01014080.1	GBRW01014080.1.p1	NA	NA	O01666	ATPG_DROME	ATP synthase subunit gamma, mitochondrial (F-ATPase gamma subunit)	ATPsyngamma ATPsyn-gamma CG7610	GO:0000275; GO:0005739; GO:0006754; GO:0015986; GO:0046933; GO:1902600
GBRW01014081.1	GBRW01014081.1.p1	NA	NA	P00488	F13A_HUMAN	Coagulation factor XIII A chain (Coagulation factor XIIIa) (EC 2.3.2.13) (Protein-glutamine gamma-glutamyltransferase A chain) (Transglutaminase A chain)	F13A1 F13A	GO:0002576; GO:0003810; GO:0005576; GO:0007596; GO:0018149; GO:0019221; GO:0031093; GO:0046872; GO:0062023; GO:0072378; GO:0072562
GBRW01014090.1	GBRW01014090.1.p1	NA	NA	P50429	ARSB_MOUSE	Arylsulfatase B (ASB) (EC 3.1.6.12) (N-acetylgalactosamine-4-sulfatase) (G4S)	Arsb As1 As1-s	GO:0003943; GO:0004065; GO:0005739; GO:0005764; GO:0005791; GO:0005794; GO:0006914; GO:0007417; GO:0007584; GO:0008484; GO:0009268; GO:0009986; GO:0010632; GO:0010976; GO:0043627; GO:0046872; GO:0051597; GO:0061580; GO:0097065
GBRW01014103.1	GBRW01014103.1.p1	NA	NA	Q32PX7	FUBP1_RAT	Far upstream element-binding protein 1 (FBP) (FUSE-binding protein 1)	Fubp1	GO:0003677; GO:0003723; GO:0005634; GO:0006355; GO:0071222; GO:1900149
GBRW01014122.1	GBRW01014122.1.p1	NA	NA	Q9UKN7	MYO15_HUMAN	Unconventional myosin-XV (Unconventional myosin-15)	MYO15A MYO15	GO:0003774; GO:0003779; GO:0005516; GO:0005524; GO:0005737; GO:0007605; GO:0007626; GO:0016459; GO:0032420; GO:0042472; GO:0070062
GBRW01014186.1	GBRW01014186.1.p1	NA	NA	P45878	FKBP2_MOUSE	Peptidyl-prolyl cis-trans isomerase FKBP2 (PPIase FKBP2) (EC 5.2.1.8) (13 kDa FK506-binding protein) (13 kDa FKBP) (FKBP-13) (FK506-binding protein 2) (FKBP-2) (Immunophilin FKBP13) (Rotamase)	Fkbp2 Fkbp13	GO:0003755; GO:0005789
GBRW01014193.1	GBRW01014193.1.p1	NA	NA	Q7RTX9	MOT14_HUMAN	Monocarboxylate transporter 14 (MCT 14) (Solute carrier family 16 member 14)	SLC16A14 MCT14	GO:0005887; GO:0008028; GO:0015293; GO:0015718
GBRW01014273.1	GBRW01014273.1.p1	NA	NA	Q5ZII9	TFP11_CHICK	Tuftelin-interacting protein 11 (Septin and tuftelin-interacting protein 1) (STIP-1)	TFIP11 STIP RCJMB04_25m16	GO:0000390; GO:0000784; GO:0003676; GO:0005681; GO:0005730; GO:0016607; GO:0031012; GO:0031333; GO:0032091; GO:0071008; GO:0071013
GBRW01014282.1	GBRW01014282.1.p1	NA	NA	O15381	NVL_HUMAN	Nuclear valosin-containing protein-like (NVLp) (Nuclear VCP-like protein)	NVL NVL2	GO:0003723; GO:0005524; GO:0005634; GO:0005654; GO:0005697; GO:0005730; GO:0006364; GO:0016020; GO:0016887; GO:0032092; GO:0042254; GO:0042273; GO:0051973; GO:1904749; GO:1990275
GBRW01014292.1	GBRW01014292.1.p1	NA	NA	E9PVA8	GCN1_MOUSE	eIF-2-alpha kinase activator GCN1 (GCN1 eIF-2-alpha kinase activator homolog) (GCN1-like protein 1) (General control of amino-acid synthesis 1-like protein 1) (Translational activator GCN1)	Gcn1 Gcn1l1	GO:0005829; GO:0005844; GO:0006417; GO:0019887; GO:0019901; GO:0033674; GO:0034198; GO:0036003; GO:0043022; GO:1990253
GBRW01014293.1	GBRW01014293.1.p1	NA	NA	Q3SZ87	SSRG_BOVIN	Translocon-associated protein subunit gamma (TRAP-gamma) (Signal sequence receptor subunit gamma) (SSR-gamma)	SSR3	GO:0005789; GO:0006614; GO:0016021
GBRW01014294.1	GBRW01014294.1.p1	NA	NA	P09925	SURF1_MOUSE	Surfeit locus protein 1	Surf1 Surf-1	GO:0004129; GO:0005739; GO:0005743; GO:0006119; GO:0016021; GO:0033617
GBRW01014301.1	GBRW01014301.1.p1	NA	NA	P49321	NASP_HUMAN	Nuclear autoantigenic sperm protein (NASP)	NASP	GO:0000082; GO:0000790; GO:0001824; GO:0005634; GO:0005654; GO:0005737; GO:0006260; GO:0006334; GO:0006335; GO:0006336; GO:0008283; GO:0008584; GO:0015031; GO:0032991; GO:0033574; GO:0034080; GO:0042393; GO:0043486; GO:0044877
GBRW01014306.1	GBRW01014306.1.p1	NA	NA	P25723	TLD_DROME	Dorsal-ventral patterning protein tolloid (EC 3.4.24.-)	tld CG6868	GO:0004222; GO:0005509; GO:0005576; GO:0006508; GO:0007313; GO:0007378; GO:0008270; GO:0008586; GO:0009880; GO:0010629; GO:0016485; GO:0017015; GO:0030513
GBRW01014320.1	GBRW01014320.1.p1	NA	NA	O93603	TRFR_CHICK	Thyrotropin-releasing hormone receptor (TRH-R) (Thyroliberin receptor)	TRHR	GO:0004997; GO:0005886; GO:0016021
GBRW01014401.1	GBRW01014401.1.p1	NA	NA	O95490	AGRL2_HUMAN	Adhesion G protein-coupled receptor L2 (Calcium-independent alpha-latrotoxin receptor 2) (CIRL-2) (Latrophilin homolog 1) (Latrophilin-2) (Lectomedin-1)	ADGRL2 KIAA0786 LEC1 LPHH1 LPHN2	GO:0004930; GO:0005887; GO:0007166; GO:0007186; GO:0007189; GO:0007420; GO:0016021; GO:0016524; GO:0030246; GO:0043005
GBRW01014418.1	GBRW01014418.1.p1	NA	NA	Q9WV92	E41L3_MOUSE	Band 4.1-like protein 3 (4.1B) (Differentially expressed in adenocarcinoma of the lung protein 1) (DAL-1) (DAL1P) (mDAL-1) [Cleaved into: Band 4.1-like protein 3, N-terminally processed]	Epb41l3 Dal1 Epb4.1l3 Kiaa0987	GO:0001558; GO:0002175; GO:0003779; GO:0005200; GO:0005737; GO:0005856; GO:0005886; GO:0005911; GO:0006915; GO:0007016; GO:0008360; GO:0014069; GO:0030865; GO:0030866; GO:0030913; GO:0031032; GO:0033270; GO:0043217; GO:0044224; GO:0048812; GO:0071205; GO:0072659
GBRW01014425.1	GBRW01014425.1.p1	NA	NA	Q62255	SALL3_MOUSE	Sal-like protein 3 (MSal) (Spalt-like protein 3)	Sall3 Sal	GO:0003677; GO:0005634; GO:0006355; GO:0021891; GO:0035136; GO:0035137; GO:0045879; GO:0046872
GBRW01014441.1	GBRW01014441.1.p1	NA	NA	P28774	AT1B_ARTSF	Sodium/potassium-transporting ATPase subunit alpha-B (Na(+)/K(+) ATPase alpha-B subunit) (EC 7.2.2.13) (Sodium pump subunit alpha-B)	NA	GO:0005391; GO:0005524; GO:0005886; GO:0016021; GO:0046872
GBRW01014456.1	GBRW01014456.1.p1	NA	NA	Q8BWW4	LARP4_MOUSE	La-related protein 4 (La ribonucleoprotein domain family member 4)	Larp4	GO:0005829; GO:0006412; GO:0007010; GO:0008143; GO:0010494; GO:0022604; GO:0045727
GBRW01014469.1	GBRW01014469.1.p1	NA	NA	P79384	PCCB_PIG	Propionyl-CoA carboxylase beta chain, mitochondrial (PCCase subunit beta) (EC 6.4.1.3) (Propanoyl-CoA:carbon dioxide ligase subunit beta)	PCCB	GO:0004658; GO:0005524; GO:0005759
GBRW01014474.1	GBRW01014474.1.p1	NA	NA	Q09225	NRF6_CAEEL	Nose resistant to fluoxetine protein 6 (Protein nrf-6)	nrf-6 C08B11.4	GO:0006869; GO:0007275; GO:0008289; GO:0016021; GO:0016747
GBRW01014475.1	GBRW01014475.1.p1	NA	NA	Q13442	HAP28_HUMAN	28 kDa heat- and acid-stable phosphoprotein (PDGF-associated protein) (PAP) (PDGFA-associated protein 1) (PAP1)	PDAP1 HASPP28	GO:0003723; GO:0005576; GO:0005829; GO:0005886; GO:0007165; GO:0008283; GO:0043312; GO:1904813
GBRW01014481.1	GBRW01014481.1.p1	NA	NA	Q9ERC5	OTOF_RAT	Otoferlin (Fer-1-like protein 2)	Otof Fer1l2	GO:0005509; GO:0005737; GO:0005783; GO:0005789; GO:0005886; GO:0007605; GO:0016021; GO:0016079; GO:0016323; GO:0030054; GO:0030672; GO:0044877; GO:0045177; GO:0045178; GO:0090102
GBRW01014505.1	GBRW01014505.1.p1	NA	NA	Q99JT9	MTND_MOUSE	1,2-dihydroxy-3-keto-5-methylthiopentene dioxygenase (EC 1.13.11.54) (Acireductone dioxygenase (Fe(2+)-requiring)) (ARD) (Fe-ARD) (Membrane-type 1 matrix metalloproteinase cytoplasmic tail-binding protein 1) (MTCBP-1)	Adi1 Mtcbp1	GO:0005506; GO:0005634; GO:0005737; GO:0005886; GO:0006555; GO:0010309; GO:0016491; GO:0019509
GBRW01014515.1	GBRW01014515.1.p1	NA	NA	Q8SWR3	SPR_DROME	Sex peptide receptor	SPR CG16752	GO:0005886; GO:0007186; GO:0008528; GO:0016021; GO:0045434; GO:0048042
GBRW01014516.1	GBRW01014516.1.p1	NA	NA	Q9V411	NOG1_DROME	Nucleolar GTP-binding protein 1 (Novel nucleolar protein 1)	Non1 CG8801	GO:0005525; GO:0005634; GO:0005730; GO:0042254; GO:0051301; GO:0090307
GBRW01014535.1	GBRW01014535.1.p1	NA	NA	P49793	NUP98_RAT	Nuclear pore complex protein Nup98-Nup96 (EC 3.4.21.-) [Cleaved into: Nuclear pore complex protein Nup98 (98 kDa nucleoporin) (Nucleoporin Nup98) (Nup98); Nuclear pore complex protein Nup96 (96 kDa nucleoporin) (Nucleoporin Nup96) (Nup96)]	Nup98	GO:0000776; GO:0000973; GO:0003713; GO:0003723; GO:0003729; GO:0005643; GO:0005654; GO:0006260; GO:0006405; GO:0006606; GO:0008139; GO:0008236; GO:0016604; GO:0017056; GO:0031080; GO:0031965; GO:0034398; GO:0034399; GO:0042277; GO:0042405; GO:0044614; GO:0044615; GO:0048026; GO:0051028; GO:0051292; GO:1990841; GO:1990904
GBRW01014582.1	GBRW01014582.1.p1	NA	NA	Q5RJH6	SMG7_MOUSE	Protein SMG7 (EST1-like protein C) (SMG-7 homolog)	Smg7 Est1c Kiaa0250	GO:0000184; GO:0005634; GO:0005697; GO:0005737; GO:0005829; GO:0007004; GO:0032210; GO:0042162; GO:0045111; GO:0051721; GO:0070034
GBRW01014589.1	GBRW01014589.1.p1	NA	NA	Q3MI05	PPGB_BOVIN	Lysosomal protective protein (EC 3.4.16.5) (Cathepsin A) [Cleaved into: Lysosomal protective protein 32 kDa chain; Lysosomal protective protein 20 kDa chain]	CTSA PPGB	GO:0004185; GO:0005654; GO:0005764; GO:0031647; GO:0051603; GO:1904715
GBRW01014592.1	GBRW01014592.1.p1	NA	NA	Q5R8W8	PTCD3_PONAB	Pentatricopeptide repeat domain-containing protein 3, mitochondrial (28S ribosomal protein S39, mitochondrial) (MRP-S39)	PTCD3 MRPS39	GO:0005739; GO:0005840; GO:0006417; GO:0019843; GO:0032543; GO:0043024
GBRW01014599.1	GBRW01014599.1.p1	NA	NA	Q94516	AT5F1_DROME	ATP synthase subunit b, mitochondrial (ATPase subunit b) (FO-ATP synthase subunit b)	ATPsynB ATPsyn-b ATPsyn-beta CG8189	GO:0000276; GO:0005739; GO:0015078; GO:0015986; GO:0099132; GO:1902600
GBRW01014617.1	GBRW01014617.1.p1	NA	NA	P35559	IDE_RAT	Insulin-degrading enzyme (EC 3.4.24.56) (Insulin protease) (Insulinase) (Insulysin)	Ide	GO:0001540; GO:0004222; GO:0005102; GO:0005524; GO:0005615; GO:0005634; GO:0005739; GO:0005782; GO:0005829; GO:0008233; GO:0008270; GO:0008340; GO:0009897; GO:0009986; GO:0010815; GO:0010992; GO:0016323; GO:0016887; GO:0017046; GO:0031597; GO:0031626; GO:0032461; GO:0042447; GO:0042803; GO:0043171; GO:0043559; GO:0044257; GO:0045861; GO:0050435; GO:0051289; GO:0051291; GO:0051603; GO:0097242; GO:…
GBRW01014618.1	GBRW01014618.1.p1	NA	NA	Q9JHR7	IDE_MOUSE	Insulin-degrading enzyme (EC 3.4.24.56) (Insulin protease) (Insulinase) (Insulysin)	Ide	GO:0001540; GO:0004222; GO:0005102; GO:0005524; GO:0005615; GO:0005634; GO:0005737; GO:0005739; GO:0005777; GO:0005782; GO:0005829; GO:0006508; GO:0008270; GO:0008340; GO:0009897; GO:0009986; GO:0010815; GO:0010992; GO:0016323; GO:0016887; GO:0017046; GO:0030163; GO:0031597; GO:0031626; GO:0032461; GO:0042277; GO:0042447; GO:0042802; GO:0042803; GO:0043559; GO:0044257; GO:0045861; GO:0050435; GO:…
GBRW01014647.1	GBRW01014647.1.p2	NA	NA	P81021	VIGLN_CHICK	Vigilin	HDLBP VGL	GO:0003723; GO:0005737
GBRW01014658.1	GBRW01014658.1.p1	NA	NA	Q99P77	NOG1_RAT	Nucleolar GTP-binding protein 1 (Chronic renal failure gene protein)	Gtpbp4 Crfg Nog1	GO:0000079; GO:0003924; GO:0005525; GO:0005634; GO:0005730; GO:0005737; GO:0008156; GO:0008285; GO:0022408; GO:0030336; GO:0031397; GO:0033342; GO:0042254; GO:0048471; GO:0050821
GBRW01014662.1	GBRW01014662.1.p1	NA	NA	Q9XWE6	MTHFS_CAEEL	Probable 5-formyltetrahydrofolate cyclo-ligase (EC 6.3.3.2) (5,10-methenyl-tetrahydrofolate synthetase) (MTHFS) (Methenyl-THF synthetase)	Y106G6E.4	GO:0005524; GO:0005739; GO:0009396; GO:0030272; GO:0035999; GO:0046872
GBRW01014683.1	GBRW01014683.1.p2	NA	NA	Q96I76	GPTC3_HUMAN	G patch domain-containing protein 3	GPATCH3 GPATC3	GO:0003676; GO:0005634; GO:0005737; GO:0032480; GO:0039536; GO:0045893
GBRW01014690.1	GBRW01014690.1.p1	NA	NA	G3V8T1	MPP8_RAT	M-phase phosphoprotein 8	Mphosph8 Mpp8	GO:0000788; GO:0005720; GO:0035064; GO:0044030; GO:0045814; GO:0045869; GO:0045892; GO:0090309
GBRW01014713.1	GBRW01014713.1.p1	NA	NA	P10253	LYAG_HUMAN	Lysosomal alpha-glucosidase (EC 3.2.1.20) (Acid maltase) (Aglucosidase alfa) [Cleaved into: 76 kDa lysosomal alpha-glucosidase; 70 kDa lysosomal alpha-glucosidase]	GAA	GO:0000023; GO:0002026; GO:0002086; GO:0003007; GO:0004558; GO:0005764; GO:0005765; GO:0005886; GO:0005980; GO:0005985; GO:0006006; GO:0007040; GO:0007626; GO:0009888; GO:0016020; GO:0030246; GO:0032450; GO:0035577; GO:0043181; GO:0043202; GO:0043312; GO:0046716; GO:0050884; GO:0050885; GO:0060048; GO:0070062; GO:0070821; GO:0090599; GO:0101003
GBRW01014721.1	GBRW01014721.1.p1	NA	NA	Q9QUJ7	ACSL4_MOUSE	Long-chain-fatty-acid--CoA ligase 4 (EC 6.2.1.3) (Long-chain acyl-CoA synthetase 4) (LACS 4) (mACS4)	Acsl4 Acs4 Facl4	GO:0004467; GO:0005524; GO:0005737; GO:0005739; GO:0005741; GO:0005777; GO:0005778; GO:0005789; GO:0005811; GO:0006629; GO:0007584; GO:0008610; GO:0015908; GO:0016021; GO:0019217; GO:0019432; GO:0030182; GO:0030307; GO:0031957; GO:0031966; GO:0032307; GO:0035338; GO:0043025; GO:0044233; GO:0047676; GO:0060136; GO:0060996; GO:0070672; GO:0102391
GBRW01014722.1	GBRW01014722.1.p1	NA	NA	O60488	ACSL4_HUMAN	Long-chain-fatty-acid--CoA ligase 4 (EC 6.2.1.3) (Long-chain acyl-CoA synthetase 4) (LACS 4)	ACSL4 ACS4 FACL4 LACS4	GO:0004467; GO:0005524; GO:0005737; GO:0005741; GO:0005778; GO:0005789; GO:0005811; GO:0006629; GO:0007584; GO:0008610; GO:0015908; GO:0016020; GO:0016021; GO:0019432; GO:0030307; GO:0031957; GO:0032307; GO:0035338; GO:0043025; GO:0044233; GO:0047676; GO:0060136; GO:0060996; GO:0070062; GO:0070672; GO:0102391
GBRW01014731.1	GBRW01014731.1.p1	NA	NA	Q4KM30	DESI1_RAT	Desumoylating isopeptidase 1 (DeSI-1) (EC 3.4.-.-) (PPPDE peptidase domain-containing protein 2)	Desi1 Fam152b Pppde2	GO:0005634; GO:0005737; GO:0008233; GO:0042802
GBRW01014752.1	GBRW01014752.1.p1	NA	NA	P07953	F261_RAT	6-phosphofructo-2-kinase/fructose-2,6-bisphosphatase 1 (6PF-2-K/Fru-2,6-P2ase 1) (PFK/FBPase 1) (6PF-2-K/Fru-2,6-P2ase liver isozyme) [Includes: 6-phosphofructo-2-kinase (EC 2.7.1.105); Fructose-2,6-bisphosphatase (EC 3.1.3.46)]	Pfkfb1	GO:0003873; GO:0004331; GO:0005524; GO:0005829; GO:0006000; GO:0006003; GO:0019900; GO:0031100; GO:0032868; GO:0033133; GO:0033762; GO:0042594; GO:0042802; GO:0043540; GO:0046835; GO:0051384; GO:0051591; GO:0070095
GBRW01014755.1	GBRW01014755.1.p3	NA	NA	Q9TTF0	NR2E3_BOVIN	Photoreceptor-specific nuclear receptor (Nuclear receptor subfamily 2 group E member 3) (Retina-specific nuclear receptor)	NR2E3	GO:0003700; GO:0003707; GO:0005634; GO:0008270; GO:0043565
GBRW01014784.1	GBRW01014784.1.p1	NA	NA	Q96GQ7	DDX27_HUMAN	Probable ATP-dependent RNA helicase DDX27 (EC 3.6.4.13) (DEAD box protein 27)	DDX27 cPERP-F RHLP HSPC259 PP3241	GO:0003723; GO:0004386; GO:0005524; GO:0005694; GO:0005730; GO:0006364
GBRW01014785.1	GBRW01014785.1.p1	NA	NA	P49756	RBM25_HUMAN	RNA-binding protein 25 (Arg/Glu/Asp-rich protein of 120 kDa) (RED120) (Protein S164) (RNA-binding motif protein 25) (RNA-binding region-containing protein 7)	RBM25 RNPC7	GO:0000381; GO:0003723; GO:0003729; GO:0005737; GO:0006397; GO:0008380; GO:0016607; GO:0042981
GBRW01014790.1	GBRW01014790.1.p1	NA	NA	B2D0J5	EST6_APIME	Venom carboxylesterase-6 (EC 3.1.1.1) (allergen Api m 8)	NA	GO:0005576; GO:0080030
GBRW01014792.1	GBRW01014792.1.p1	NA	NA	P24463	CP3AC_CANLF	Cytochrome P450 3A12 (EC 1.14.14.1) (CYPIIIA12) (Cytochrome P450-PBD-1)	CYP3A12	GO:0004497; GO:0005506; GO:0005789; GO:0008202; GO:0008395; GO:0020037; GO:0031090; GO:0042445; GO:0042448; GO:0050649; GO:0070330; GO:1901615
GBRW01014800.1	GBRW01014800.1.p1	NA	NA	Q0II73	CBPO_BOVIN	Carboxypeptidase O (CPO) (EC 3.4.17.-)	CPO	GO:0004181; GO:0005615; GO:0006508; GO:0008270; GO:0016324; GO:0046658
GBRW01014820.1	GBRW01014820.1.p2	NA	NA	Q4R4D3	RL10L_MACFA	60S ribosomal protein L10-like	RPL10L QtsA-10847	GO:0003735; GO:0005840; GO:0006412
GBRW01014824.1	GBRW01014824.1.p1	NA	NA	P33527	MRP1_HUMAN	Multidrug resistance-associated protein 1 (ATP-binding cassette sub-family C member 1) (Leukotriene C(4) transporter) (LTC4 transporter)	ABCC1 MRP MRP1	GO:0004012; GO:0005215; GO:0005524; GO:0005774; GO:0005886; GO:0005887; GO:0006691; GO:0006855; GO:0008559; GO:0009235; GO:0015420; GO:0016020; GO:0016323; GO:0016887; GO:0034634; GO:0034775; GO:0042493; GO:0042626; GO:0042908; GO:0043225; GO:0045332; GO:0046623; GO:0055085; GO:0060326; GO:0070062; GO:0099039
GBRW01014827.1	GBRW01014827.1.p1	NA	NA	O02467	ASPG_SPOFR	N(4)-(Beta-N-acetylglucosaminyl)-L-asparaginase (EC 3.5.1.26) (Aspartylglucosaminidase) (AGA) (Glycosylasparaginase) (N4-(N-acetyl-beta-glucosaminyl)-L-asparagine amidase) [Cleaved into: Glycosylasparaginase alpha chain; Glycosylasparaginase beta chain] (Fragment)	NA	GO:0003948; GO:0005764; GO:0008233
GBRW01014859.1	GBRW01014859.1.p1	NA	NA	P49951	CLH1_BOVIN	Clathrin heavy chain 1	CLTC	GO:0000278; GO:0005198; GO:0005739; GO:0005764; GO:0005768; GO:0005819; GO:0006886; GO:0006898; GO:0006914; GO:0019901; GO:0019904; GO:0030117; GO:0030130; GO:0030132; GO:0032051; GO:0042470; GO:0042802; GO:0045334; GO:0048268; GO:0051301; GO:0071439; GO:0072686; GO:0097718; GO:0098684; GO:0098835; GO:1900126; GO:1990763
GBRW01014906.1	GBRW01014906.1.p1	NA	NA	Q21313	EPI1_CAEEL	Laminin-like protein epi-1	epi-1 K08C7.3	GO:0000003; GO:0001764; GO:0005201; GO:0005604; GO:0007155; GO:0007414; GO:0009408; GO:0010950; GO:0016477; GO:0040017; GO:0042127; GO:0051788; GO:0071711
GBRW01014911.1	GBRW01014911.1.p1	NA	NA	Q8WXX0	DYH7_HUMAN	Dynein heavy chain 7, axonemal (Axonemal beta dynein heavy chain 7) (Ciliary dynein heavy chain 7) (Dynein heavy chain-like protein 2) (hDHC2)	DNAH7 KIAA0944	GO:0003341; GO:0003777; GO:0005509; GO:0005524; GO:0005829; GO:0005858; GO:0005874; GO:0005929; GO:0007018; GO:0008569; GO:0030286; GO:0036156; GO:0036159; GO:0045503; GO:0045505; GO:0051959; GO:0060285
GBRW01014914.1	GBRW01014914.1.p1	NA	NA	Q8AV19	PXL2C_TAKRU	Peroxiredoxin-like 2C (AhpC/TSA antioxidant enzyme domain-containing protein 1) (Thioredoxin-like protein AAED1) (fmHP)	prxl2c aaed1	GO:0055114
GBRW01014981.1	GBRW01014981.1.p1	NA	NA	Q95209	SORL_RABIT	Sortilin-related receptor (Low-density lipoprotein receptor relative with 11 ligand-binding repeats) (LDLR relative with 11 ligand-binding repeats) (LR11) (SorLA-1) (Sorting protein-related receptor containing LDLR class A repeats) (SorLA)	SORL1	GO:0005615; GO:0005768; GO:0005794; GO:0006605; GO:0006869; GO:0006897; GO:0008203; GO:0014910; GO:0016020; GO:0016021; GO:0034362
GBRW01014989.1	GBRW01014989.1.p1	NA	NA	E9Q8T7	DYH1_MOUSE	Dynein heavy chain 1, axonemal (Axonemal beta dynein heavy chain 1) (Ciliary dynein heavy chain 1) (mDHC7)	Dnah1 Dhc7 Dnahc1	GO:0003351; GO:0003777; GO:0005524; GO:0005874; GO:0005930; GO:0007018; GO:0007288; GO:0008569; GO:0030286; GO:0030317; GO:0036126; GO:0036156; GO:0036159; GO:0045503; GO:0045505; GO:0051959; GO:0060294
GBRW01015030.1	GBRW01015030.1.p1	NA	NA	O35491	CLK2_MOUSE	Dual specificity protein kinase CLK2 (EC 2.7.12.1) (CDC-like kinase 2)	Clk2	GO:0004674; GO:0004712; GO:0004713; GO:0005524; GO:0005634; GO:0005654; GO:0006468; GO:0010033; GO:0010212; GO:0016604; GO:0016607; GO:0018108; GO:0032526; GO:0042802; GO:0043484; GO:0045721; GO:0046777
GBRW01015042.1	GBRW01015042.1.p1	NA	NA	Q9CQR5	ZMAT5_MOUSE	Zinc finger matrin-type protein 5 (U11/U12 small nuclear ribonucleoprotein 20 kDa protein) (U11/U12 snRNP 20 kDa protein)	Zmat5 D11Bwg1548e	GO:0005654; GO:0005689; GO:0006397; GO:0008270; GO:0008380
GBRW01015094.1	GBRW01015094.1.p1	NA	NA	O70279	ESS2_MOUSE	Splicing factor ESS-2 homolog (ES2 protein) (Expressed sequence 2 embryonic lethal)	Ess2 Dgcr14 Dgsi Es2 Es2el	GO:0005634; GO:0006397; GO:0007399; GO:0008380; GO:0071013
GBRW01015120.1	GBRW01015120.1.p1	NA	NA	Q9NVU0	RPC5_HUMAN	DNA-directed RNA polymerase III subunit RPC5 (RNA polymerase III subunit C5) (DNA-directed RNA polymerase III 80 kDa polypeptide)	POLR3E KIAA1452	GO:0003899; GO:0005634; GO:0005654; GO:0005666; GO:0005829; GO:0006383; GO:0045087; GO:0051607
GBRW01015138.1	GBRW01015138.1.p1	NA	NA	P60882	MEGF8_MOUSE	Multiple epidermal growth factor-like domains protein 8 (Multiple EGF-like domains protein 8) (Epidermal growth factor-like protein 4) (EGF-like protein 4)	Megf8 Egfl4	GO:0003143; GO:0005509; GO:0005634; GO:0007368; GO:0010468; GO:0016021; GO:0030326; GO:0030509; GO:0035108; GO:0042074; GO:0045879; GO:0048704; GO:0048842; GO:0055113; GO:0060971; GO:0060972; GO:0060976; GO:0061371; GO:0071907; GO:0097094; GO:0097155
GBRW01015140.1	GBRW01015140.1.p1	NA	NA	Q8NAG6	ANKL1_HUMAN	Ankyrin repeat and LEM domain-containing protein 1 (EC 3.1.-.-) (Ankyrin repeat domain-containing protein 41) (LEM-domain containing protein 3)	ANKLE1 ANKRD41 LEM3	GO:0004519; GO:0005634; GO:0005737; GO:0006281; GO:0006611; GO:0090305; GO:2001022
GBRW01015161.1	GBRW01015161.1.p1	NA	NA	Q64350	EI2BE_RAT	Translation initiation factor eIF-2B subunit epsilon (eIF-2B GDP-GTP exchange factor subunit epsilon)	Eif2b5 Eif2be	GO:0001541; GO:0003743; GO:0005085; GO:0005634; GO:0005737; GO:0005829; GO:0005851; GO:0006413; GO:0007568; GO:0009408; GO:0009749; GO:0010226; GO:0014002; GO:0014003; GO:0021766; GO:0031369; GO:0034976; GO:0042552; GO:0043065; GO:0043434; GO:0045727; GO:0045948; GO:0048708; GO:0050852
GBRW01015170.1	GBRW01015170.1.p1	NA	NA	Q5RFR8	COPE_PONAB	Coatomer subunit epsilon (Epsilon-coat protein) (Epsilon-COP)	COPE	GO:0000139; GO:0005198; GO:0005654; GO:0006890; GO:0015031; GO:0030663
GBRW01015196.1	GBRW01015196.1.p1	NA	NA	Q6IQE0	PU60B_DANRE	Poly(U)-binding-splicing factor PUF60-B	puf60b puf60 si:zc12p8.2 zgc:86806	GO:0003677; GO:0003723; GO:0005634; GO:0006397; GO:0006915; GO:0008380
GBRW01015211.1	GBRW01015211.1.p1	NA	NA	Q5BKL0	HPPD_XENTR	4-hydroxyphenylpyruvate dioxygenase (EC 1.13.11.27) (4-hydroxyphenylpyruvic acid oxidase) (4HPPD) (HPD) (HPPDase)	hpd	GO:0000139; GO:0003868; GO:0005789; GO:0006559; GO:0006572; GO:0046872
GBRW01015212.1	GBRW01015212.1.p1	NA	NA	Q9Y6V7	DDX49_HUMAN	Probable ATP-dependent RNA helicase DDX49 (EC 3.6.4.13) (DEAD box protein 49)	DDX49	GO:0003723; GO:0004386; GO:0005524; GO:0005654; GO:0006364
GBRW01015227.1	GBRW01015227.1.p1	NA	NA	Q9NZN8	CNOT2_HUMAN	CCR4-NOT transcription complex subunit 2 (CCR4-associated factor 2)	CNOT2 CDC36 NOT2 HSPC131 MSTP046	GO:0000122; GO:0000289; GO:0000932; GO:0001226; GO:0001829; GO:0003712; GO:0005634; GO:0005737; GO:0005829; GO:0005886; GO:0006357; GO:0006977; GO:0010606; GO:0016020; GO:0017148; GO:0030014; GO:0030015; GO:0031047; GO:0033147; GO:0090503; GO:2000036
GBRW01015230.1	GBRW01015230.1.p1	NA	NA	A6QLY4	ISOC1_BOVIN	Isochorismatase domain-containing protein 1	ISOC1	GO:0003824; GO:0005737
GBRW01015236.1	GBRW01015236.1.p1	NA	NA	D4A280	PAK5_RAT	Serine/threonine-protein kinase PAK 5 (EC 2.7.11.1) (p21-activated kinase 5) (PAK-5) (p21-activated kinase 7) (PAK-7)	Pak5 Pak7	GO:0004674; GO:0005524; GO:0005654; GO:0005737; GO:0005739; GO:0006915; GO:0007010; GO:0007612; GO:0007613; GO:0007626; GO:0016477; GO:0023014; GO:0031098; GO:0032147; GO:0043408; GO:0045202; GO:0048365; GO:2001237
GBRW01015238.1	GBRW01015238.1.p1	NA	NA	Q63170	DYH7_RAT	Dynein heavy chain 7, axonemal (Axonemal beta dynein heavy chain 7) (Axonemal dynein heavy chain b) (Ciliary dynein heavy chain 7) (Dynein-like protein 7)	Dnah7 Axob Dlp7	GO:0003341; GO:0005509; GO:0005524; GO:0005874; GO:0007018; GO:0008569; GO:0030286; GO:0036156; GO:0036159; GO:0045503; GO:0045505; GO:0051959
GBRW01015252.1	GBRW01015252.1.p1	NA	NA	Q292Q0	ATC1_DROPS	Calcium-transporting ATPase sarcoplasmic/endoplasmic reticulum type (EC 7.2.2.10) (Calcium pump)	Ca-P60A GA17643	GO:0005388; GO:0005524; GO:0005783; GO:0016021; GO:0016529; GO:0033017; GO:0046872
GBRW01015259.1	GBRW01015259.1.p1	NA	NA	Q9Y091	FL2D_DROME	Pre-mRNA-splicing regulator female-lethal(2)D (dFL(2)D)	fl(2)d CG6315	GO:0000375; GO:0000381; GO:0005634; GO:0006397; GO:0007530; GO:0007539; GO:0007548; GO:0019099; GO:0030154; GO:0036396; GO:0048749; GO:0070868; GO:0080009
GBRW01015274.1	GBRW01015274.1.p1	NA	NA	Q63486	RRAGA_RAT	Ras-related GTP-binding protein A (Rag A) (RagA)	Rraga	GO:0003924; GO:0005525; GO:0005634; GO:0005737; GO:0005764; GO:0006915; GO:0008219; GO:0009267; GO:0010506; GO:0010507; GO:0019048; GO:0031625; GO:0032008; GO:0034198; GO:0034448; GO:0034613; GO:0042803; GO:0043200; GO:0045919; GO:0046982; GO:0051219; GO:0071230; GO:1903432; GO:1904263; GO:1990130; GO:1990131
GBRW01015278.1	GBRW01015278.1.p1	NA	NA	Q8BY87	UBP47_MOUSE	Ubiquitin carboxyl-terminal hydrolase 47 (EC 3.4.19.12) (Deubiquitinating enzyme 47) (Ubiquitin thioesterase 47) (Ubiquitin-specific-processing protease 47)	Usp47	GO:0004197; GO:0004843; GO:0005737; GO:0005829; GO:0006284; GO:0006511; GO:0006974; GO:0010972; GO:0016579; GO:0019005; GO:0030307; GO:0031647; GO:0034644; GO:0035520; GO:0042493; GO:0043066; GO:0043154; GO:0045892; GO:0071987; GO:0090263; GO:0101005; GO:1902230
GBRW01015280.1	GBRW01015280.1.p1	NA	NA	Q63170	DYH7_RAT	Dynein heavy chain 7, axonemal (Axonemal beta dynein heavy chain 7) (Axonemal dynein heavy chain b) (Ciliary dynein heavy chain 7) (Dynein-like protein 7)	Dnah7 Axob Dlp7	GO:0003341; GO:0005509; GO:0005524; GO:0005874; GO:0007018; GO:0008569; GO:0030286; GO:0036156; GO:0036159; GO:0045503; GO:0045505; GO:0051959
GBRW01015307.1	GBRW01015307.1.p1	NA	NA	P51589	CP2J2_HUMAN	Cytochrome P450 2J2 (EC 1.14.14.-) (Albendazole monooxygenase (hydroxylating)) (EC 1.14.14.74) (Albendazole monooxygenase (sulfoxide-forming)) (EC 1.14.14.73) (Arachidonic acid epoxygenase) (CYPIIJ2)	CYP2J2	GO:0004497; GO:0005506; GO:0005737; GO:0005789; GO:0006082; GO:0006690; GO:0006805; GO:0008016; GO:0008392; GO:0008395; GO:0008404; GO:0008405; GO:0016712; GO:0019373; GO:0020037; GO:0031090; GO:0042738; GO:0043231; GO:0043651; GO:0055114; GO:0070062; GO:0070330; GO:0071614
GBRW01015332.1	GBRW01015332.1.p1	NA	NA	P54612	2AAA_PIG	Serine/threonine-protein phosphatase 2A 65 kDa regulatory subunit A alpha isoform (PP2A subunit A isoform PR65-alpha) (PP2A subunit A isoform R1-alpha)	PPP2R1A	GO:0000159; GO:0000775; GO:0005737; GO:0006470; GO:0007059; GO:0016328; GO:0019888; GO:0030425; GO:0065003
GBRW01015365.1	GBRW01015365.1.p1	NA	NA	O75592	MYCB2_HUMAN	E3 ubiquitin-protein ligase MYCBP2 (EC 2.3.2.-) (Myc-binding protein 2) (Protein associated with Myc)	MYCBP2 KIAA0916 PAM	GO:0005085; GO:0005634; GO:0005737; GO:0008270; GO:0008536; GO:0015630; GO:0016020; GO:0016567; GO:0021785; GO:0021952; GO:0030424; GO:0032880; GO:0042177; GO:0042803; GO:0043231; GO:0050905; GO:0051493; GO:0061630; GO:1902667
GBRW01015367.1	GBRW01015367.1.p1	NA	NA	Q45GW3	IQUB_RAT	IQ and ubiquitin-like domain-containing protein (Protein TRS4)	Iqub	GO:0001669; GO:0007224; GO:0031514; GO:0060271
GBRW01015380.1	GBRW01015380.1.p1	NA	NA	P31402	VATE_MANSE	V-type proton ATPase subunit E (V-ATPase subunit E) (V-ATPase 26 kDa subunit) (Vacuolar proton pump subunit E)	VHA26	GO:0015991; GO:0033178; GO:0046961
GBRW01015384.1	GBRW01015384.1.p1	NA	NA	Q96N76	HUTU_HUMAN	Urocanate hydratase (Urocanase) (EC 4.2.1.49) (Imidazolonepropionate hydrolase)	UROC1	GO:0005829; GO:0006548; GO:0016153; GO:0019556; GO:0019557
GBRW01015392.1	GBRW01015392.1.p1	NA	NA	A6QNR1	RRP36_BOVIN	Ribosomal RNA processing protein 36 homolog	RRP36	GO:0000462; GO:0000469; GO:0005730; GO:0006364; GO:0030686; GO:0042274
GBRW01015446.1	GBRW01015446.1.p1	NA	NA	Q5R998	QTRT2_PONAB	Queuine tRNA-ribosyltransferase accessory subunit 2 (Queuine tRNA-ribosyltransferase domain-containing protein 1)	QTRT2 QTRTD1	GO:0005737; GO:0005739; GO:0005741; GO:0008479; GO:0042803; GO:0046872; GO:0046982; GO:0101030
GBRW01015452.1	GBRW01015452.1.p1	NA	NA	Q921L5	COG2_MOUSE	Conserved oligomeric Golgi complex subunit 2 (COG complex subunit 2) (Component of oligomeric Golgi complex 2) (Low density lipoprotein receptor defect C-complementing protein)	Cog2 Ldlc	GO:0000139; GO:0005795; GO:0005829; GO:0006891; GO:0007030; GO:0008565; GO:0017119; GO:0044877
GBRW01015458.1	GBRW01015458.1.p1	NA	NA	Q5RBM1	RPN2_PONAB	Dolichyl-diphosphooligosaccharide--protein glycosyltransferase subunit 2 (Dolichyl-diphosphooligosaccharide--protein glycosyltransferase 63 kDa subunit) (Ribophorin II) (RPN-II) (Ribophorin-2)	RPN2	GO:0006487; GO:0008250; GO:0016021
GBRW01015468.1	GBRW01015468.1.p1	NA	NA	Q7ZVM1	WASC5_DANRE	WASH complex subunit 5 (WASH complex subunit strumpellin)	washc5 zgc:55908	GO:0005769; GO:0007409; GO:0015031; GO:0048666; GO:0060047; GO:0071203
GBRW01015469.1	GBRW01015469.1.p1	NA	NA	Q17449	FAAH1_CAEEL	Fatty acid amide hydrolase 1 (EC 3.5.1.99)	faah-1 B0218.1	GO:0004040; GO:0048680; GO:0102077; GO:0103073
GBRW01015506.1	GBRW01015506.1.p1	NA	NA	A7E3W2	LG3BP_BOVIN	Galectin-3-binding protein (Lectin galactoside-binding soluble 3-binding protein)	LGALS3BP	GO:0005044; GO:0005615; GO:0007155; GO:0016020
GBRW01015510.1	GBRW01015510.1.p1	NA	NA	Q3UMZ3	PLPP5_MOUSE	Phospholipid phosphatase 5 (EC 3.1.3.4) (Phosphatidic acid phosphatase type 2 domain-containing protein 1B)	Plpp5 Ppapdc1 Ppapdc1b	GO:0005887; GO:0006644; GO:0008195; GO:0016791; GO:0046839
GBRW01015533.1	GBRW01015533.1.p1	NA	NA	Q6NV83	SR140_MOUSE	U2 snRNP-associated SURP motif-containing protein (140 kDa Ser/Arg-rich domain protein) (U2-associated protein SR140)	U2surp Sr140	GO:0003723; GO:0005634; GO:0005654; GO:0006396
GBRW01015542.1	GBRW01015542.1.p1	NA	NA	G4SLH0	TTN1_CAEEL	Titin homolog (EC 2.7.11.1)	ttn-1 W06H8.8	GO:0004674; GO:0005524; GO:0017022; GO:0030017; GO:0031430; GO:0031672; GO:0031674; GO:0031965; GO:0046872; GO:0051015
GBRW01015545.1	GBRW01015545.1.p1	NA	NA	Q9VEN1	FLNA_DROME	Filamin-A (FLN-A) (Actin-binding protein 280) (ABP-280) (Filamin-1) (Filamin1)	cher cheerio sko CG3937	GO:0000278; GO:0003779; GO:0005829; GO:0005886; GO:0007301; GO:0007303; GO:0007616; GO:0008045; GO:0008104; GO:0008302; GO:0008340; GO:0015629; GO:0030018; GO:0030708; GO:0030725; GO:0035182; GO:0035183; GO:0035204; GO:0035324; GO:0045179; GO:0045214; GO:0048149; GO:0051495
GBRW01015586.1	GBRW01015586.1.p1	NA	NA	Q5RA91	TAF11_PONAB	Transcription initiation factor TFIID subunit 11 (TFIID subunit p30-beta) (Transcription initiation factor TFIID 28 kDa subunit) (TAF(II)28) (TAFII-28) (TAFII28)	TAF11	GO:0005634; GO:0006367; GO:0046982
GBRW01015601.1	GBRW01015601.1.p1	NA	NA	A5PK19	EFNMT_BOVIN	eEF1A lysine and N-terminal methyltransferase (eEF1A-KNMT) (Methyltransferase-like protein 13) [Includes: eEF1A lysine methyltransferase (EC 2.1.1.-); eEF1A N-terminal methyltransferase (EC 2.1.1.-)]	EEF1AKNMT	GO:0008168
GBRW01015612.1	GBRW01015612.1.p1	NA	NA	Q9UDY8	MALT1_HUMAN	Mucosa-associated lymphoid tissue lymphoma translocation protein 1 (EC 3.4.22.-) (MALT lymphoma-associated translocation) (Paracaspase)	MALT1 MLT	GO:0001650; GO:0001923; GO:0002020; GO:0002223; GO:0002726; GO:0004197; GO:0004842; GO:0005634; GO:0005730; GO:0005737; GO:0005829; GO:0006508; GO:0006952; GO:0007250; GO:0008233; GO:0009620; GO:0031398; GO:0031663; GO:0032449; GO:0032743; GO:0032991; GO:0038095; GO:0042098; GO:0042113; GO:0042802; GO:0042981; GO:0043066; GO:0043123; GO:0043621; GO:0045087; GO:0048471; GO:0050852; GO:0050856; GO:…
GBRW01015622.1	GBRW01015622.1.p1	NA	NA	Q53GS9	SNUT2_HUMAN	U4/U6.U5 tri-snRNP-associated protein 2 (Inactive ubiquitin-specific peptidase 39) (SAD1 homolog) (U4/U6.U5 tri-snRNP-associated 65 kDa protein) (65K)	USP39 CGI-21 HSPC332 PRO2855	GO:0000245; GO:0000398; GO:0005634; GO:0005654; GO:0005681; GO:0006397; GO:0007049; GO:0008270; GO:0008380; GO:0016579; GO:0036459; GO:0046540; GO:0051301
GBRW01015629.1	GBRW01015629.1.p1	NA	NA	Q8BG32	PSD11_MOUSE	26S proteasome non-ATPase regulatory subunit 11 (26S proteasome regulatory subunit RPN6) (26S proteasome regulatory subunit S9) (26S proteasome regulatory subunit p44.5)	Psmd11	GO:0000502; GO:0005198; GO:0005838; GO:0006511; GO:0008541; GO:0022624; GO:0043248; GO:0048863
GBRW01015657.1	GBRW01015657.1.p1	NA	NA	Q5M7Q1	FLCN_XENTR	Folliculin	flcn	GO:0000122; GO:0001932; GO:0001934; GO:0005085; GO:0005634; GO:0005737; GO:0005886; GO:0007043; GO:0010629; GO:0010823; GO:0030097; GO:0030308; GO:0030336; GO:0030511; GO:0031929; GO:0032006; GO:0032007; GO:0032008; GO:0032465; GO:0035024; GO:0035065; GO:0043065; GO:0044877; GO:0045785; GO:0045944; GO:0051898; GO:0070373; GO:0097009; GO:1900181; GO:1901723; GO:2000973; GO:2001170
GBRW01015667.1	GBRW01015667.1.p1	NA	NA	Q5ZMP6	AP2M1_CHICK	AP-2 complex subunit mu (AP-2 mu chain) (Clathrin assembly protein complex 2 mu medium chain) (Clathrin coat assembly protein AP50) (Clathrin coat-associated protein AP50) (HA2 50 kDa subunit) (Mu2-adaptin) (Plasma membrane adaptor AP-2 50 kDa protein)	AP2M1 RCJMB04_1h23	GO:0005886; GO:0005905; GO:0008289; GO:0030131; GO:0038024; GO:0097718; GO:0098794; GO:0098884; GO:0098978
GBRW01015683.1	GBRW01015683.1.p1	NA	NA	Q5R7N3	CLPX_PONAB	ATP-dependent Clp protease ATP-binding subunit clpX-like, mitochondrial	CLPX	GO:0005524; GO:0005759; GO:0006457; GO:0009368; GO:0042645; GO:0046872; GO:0051082; GO:0051603
GBRW01015714.1	GBRW01015714.1.p1	NA	NA	B2RW38	CFA58_MOUSE	Cilia- and flagella-associated protein 58	Cfap58	GO:0005929
GBRW01015721.1	GBRW01015721.1.p1	NA	NA	Q9NVA2	SEP11_HUMAN	Septin-11	SEPT11	GO:0001725; GO:0003924; GO:0005525; GO:0005940; GO:0015630; GO:0030054; GO:0030424; GO:0031105; GO:0032947; GO:0043197; GO:0050807; GO:0051291; GO:0061640; GO:0098978; GO:0098982; GO:0099629
GBRW01015749.1	GBRW01015749.1.p1	NA	NA	Q8TEL6	TP4AP_HUMAN	Short transient receptor potential channel 4-associated protein (Trp4-associated protein) (Trpc4-associated protein) (Protein TAP1) (TNF-receptor ubiquitous scaffolding/signaling protein) (Protein TRUSS)	TRPC4AP C20orf188 TRRP4AP	GO:0005262; GO:0005886; GO:0006511; GO:0016567; GO:0019902; GO:0031464; GO:0048820; GO:0070588
GBRW01015759.1	GBRW01015759.1.p1	NA	NA	Q96LI9	CX058_HUMAN	Putative uncharacterized protein CXorf58	CXorf58	NA
GBRW01015765.1	GBRW01015765.1.p2	NA	NA	A6QR11	NELL2_BOVIN	Protein kinase C-binding protein NELL2 (NEL-like protein 2)	NELL2	GO:0005509; GO:0005576
GBRW01015786.1	GBRW01015786.1.p1	NA	NA	P09848	LPH_HUMAN	Lactase-phlorizin hydrolase (Lactase-glycosylceramidase) [Includes: Lactase (EC 3.2.1.108); Phlorizin hydrolase (EC 3.2.1.62)]	LCT LPH	GO:0000016; GO:0005886; GO:0005887; GO:0005975; GO:0008422; GO:0016020; GO:0016324; GO:0017042; GO:0044245
GBRW01015792.1	GBRW01015792.1.p1	NA	NA	Q27954	COPA_BOVIN	Coatomer subunit alpha (Alpha-coat protein) (Alpha-COP) (HEP-COP) (HEPCOP) [Cleaved into: Xenin (Xenopsin-related peptide); Proxenin]	COPA	GO:0000139; GO:0005179; GO:0005198; GO:0005576; GO:0006886; GO:0006888; GO:0006890; GO:0006891; GO:0030126
GBRW01015793.1	GBRW01015793.1.p1	NA	NA	Q920A5	RISC_MOUSE	Retinoid-inducible serine carboxypeptidase (EC 3.4.16.-) (Serine carboxypeptidase 1)	Scpep1 Risc	GO:0004185; GO:0005576; GO:0005829; GO:0042573; GO:0045776; GO:0051603; GO:0097755
GBRW01015840.1	GBRW01015840.1.p1	NA	NA	O19072	OTC_PIG	Ornithine carbamoyltransferase, mitochondrial (EC 2.1.3.3) (Ornithine transcarbamylase) (OTCase) (Fragment)	OTC	GO:0000050; GO:0004585; GO:0005739; GO:0005743; GO:0005759; GO:0016597; GO:0019240; GO:0042450
GBRW01015876.1	GBRW01015876.1.p1	NA	NA	P48321	DCE2_PIG	Glutamate decarboxylase 2 (EC 4.1.1.15) (65 kDa glutamic acid decarboxylase) (GAD-65) (Glutamate decarboxylase 65 kDa isoform)	GAD2 GAD65	GO:0000139; GO:0004351; GO:0005829; GO:0019752; GO:0030054; GO:0030170; GO:0031410; GO:0042136; GO:0042734
GBRW01015880.1	GBRW01015880.1.p1	NA	NA	Q4R8P0	ABHGA_MACFA	Protein ABHD16A (EC 3.-.-.-) (Alpha/beta hydrolase domain-containing protein 16A) (Abhydrolase domain-containing protein 16A) (HLA-B-associated transcript 5)	ABHD16A BAT5 QtsA-11941	GO:0016021; GO:0016787
GBRW01015881.1	GBRW01015881.1.p1	NA	NA	Q6MG55	ABHGA_RAT	Protein ABHD16A (EC 3.-.-.-) (Alpha/beta hydrolase domain-containing protein 16A) (Abhydrolase domain-containing protein 16A) (HLA-B-associated transcript 5)	Abhd16a Bat5	GO:0016021; GO:0016787
GBRW01015884.1	GBRW01015884.1.p1	NA	NA	P41564	IDH3G_MACFA	Isocitrate dehydrogenase [NAD] subunit gamma, mitochondrial (Isocitric dehydrogenase subunit gamma) (NAD(+)-specific ICDH subunit gamma) (Fragment)	IDH3G	GO:0000287; GO:0004449; GO:0005524; GO:0005739; GO:0006099; GO:0006102; GO:0051287
GBRW01015894.1	GBRW01015894.1.p1	NA	NA	Q5RFE4	CPVL_PONAB	Probable serine carboxypeptidase CPVL (EC 3.4.16.-)	CPVL	GO:0004185
GBRW01015902.1	GBRW01015902.1.p1	NA	NA	O54750	CP2J6_MOUSE	Cytochrome P450 2J6 (EC 1.14.14.1) (Arachidonic acid epoxygenase) (CYPIIJ6)	Cyp2j6	GO:0001523; GO:0003958; GO:0005506; GO:0005737; GO:0005783; GO:0005789; GO:0006082; GO:0006805; GO:0007565; GO:0008392; GO:0008395; GO:0008404; GO:0008405; GO:0014070; GO:0016712; GO:0019369; GO:0019373; GO:0020037; GO:0031090; GO:0032966; GO:0035359; GO:0042738; GO:0043231; GO:0043651; GO:0055114; GO:0070330; GO:0071614; GO:1904469
GBRW01015903.1	GBRW01015903.1.p1	NA	NA	O54750	CP2J6_MOUSE	Cytochrome P450 2J6 (EC 1.14.14.1) (Arachidonic acid epoxygenase) (CYPIIJ6)	Cyp2j6	GO:0001523; GO:0003958; GO:0005506; GO:0005737; GO:0005783; GO:0005789; GO:0006082; GO:0006805; GO:0007565; GO:0008392; GO:0008395; GO:0008404; GO:0008405; GO:0014070; GO:0016712; GO:0019369; GO:0019373; GO:0020037; GO:0031090; GO:0032966; GO:0035359; GO:0042738; GO:0043231; GO:0043651; GO:0055114; GO:0070330; GO:0071614; GO:1904469
GBRW01015916.1	GBRW01015916.1.p1	NA	NA	Q8NFH5	NUP35_HUMAN	Nucleoporin NUP35 (35 kDa nucleoporin) (Mitotic phosphoprotein 44) (MP-44) (Nuclear pore complex protein Nup53) (Nucleoporin NUP53)	NUP35 MP44 NUP53	GO:0003697; GO:0005543; GO:0005635; GO:0005652; GO:0005654; GO:0005886; GO:0006406; GO:0006607; GO:0006999; GO:0016032; GO:0017056; GO:0031965; GO:0044613; GO:0044615
GBRW01015933.1	GBRW01015933.1.p1	NA	NA	Q9D8T4	TV23B_MOUSE	Golgi apparatus membrane protein TVP23 homolog B	Tvp23b Fam18b Fam18b1	GO:0009306; GO:0016192; GO:0030173
GBRW01015962.1	GBRW01015962.1.p1	NA	NA	Q9UA35	S28A3_EPTST	Solute carrier family 28 member 3 (Concentrative Na(+)-nucleoside cotransporter 3) (hfCNT)	SLC28A3 CNT3	GO:0005337; GO:0005887
GBRW01015966.1	GBRW01015966.1.p1	NA	NA	Q4R3E0	SUV92_MACFA	Histone-lysine N-methyltransferase SUV39H2 (EC 2.1.1.43) (Suppressor of variegation 3-9 homolog 2) (Su(var)3-9 homolog 2)	SUV39H2 QtsA-17663	GO:0000775; GO:0000976; GO:0005634; GO:0007049; GO:0008270; GO:0018024; GO:0030154; GO:0036123; GO:0036124; GO:0042754; GO:0045892; GO:0048511
GBRW01015985.1	GBRW01015985.1.p1	NA	NA	Q60441	MPU1_CRIGR	Mannose-P-dolichol utilization defect 1 protein (Suppressor of Lec15 and Lec35 glycosylation mutation) (SL15)	MPDU1	GO:0016021
GBRW01015990.1	GBRW01015990.1.p1	NA	NA	Q9HAS3	S28A3_HUMAN	Solute carrier family 28 member 3 (Concentrative Na(+)-nucleoside cotransporter 3) (CNT 3) (hCNT3)	SLC28A3 CNT3	GO:0005337; GO:0005415; GO:0005789; GO:0005886; GO:0005887; GO:0015389; GO:0015390; GO:0015860; GO:0015864; GO:1901642
GBRW01016002.1	GBRW01016002.1.p1	NA	NA	A6H603	NWD1_MOUSE	NACHT domain- and WD repeat-containing protein 1	Nwd1	GO:0005524; GO:0005829; GO:0010628; GO:0032088
GBRW01016003.1	GBRW01016003.1.p1	NA	NA	Q0V9S0	SYTC2_XENTR	Threonine--tRNA ligase 2, cytoplasmic (EC 6.1.1.3) (Threonyl-tRNA synthetase) (ThrRS) (Threonyl-tRNA synthetase-like protein 2)	tarsl2	GO:0004829; GO:0005524; GO:0005634; GO:0005737; GO:0006435
GBRW01016010.1	GBRW01016010.1.p1	NA	NA	Q64152	BTF3_MOUSE	Transcription factor BTF3 (Nascent polypeptide-associated complex subunit beta) (NAC-beta) (RNA polymerase B transcription factor 3)	Btf3	GO:0001701; GO:0005634; GO:0005829; GO:0015031
GBRW01016017.1	GBRW01016017.1.p1	NA	NA	O57579	AMPN_CHICK	Aminopeptidase Ey (EC 3.4.11.20) (Aminopeptidase N)	ANPEP APDE	GO:0005737; GO:0005793; GO:0005886; GO:0006508; GO:0008270; GO:0009897; GO:0016021; GO:0042277; GO:0043171; GO:0070006; GO:0070062
GBRW01016021.1	GBRW01016021.1.p1	NA	NA	Q9DE07	NBN_CHICK	Nibrin (Nijmegen breakage syndrome protein 1 homolog)	NBN NBS1	GO:0000723; GO:0000724; GO:0000784; GO:0003684; GO:0005654; GO:0006281; GO:0006302; GO:0007093; GO:0007095; GO:0008134; GO:0016233; GO:0030870; GO:0032508; GO:0042405; GO:0042770; GO:0047485; GO:0048145; GO:0051321
GBRW01016024.1	GBRW01016024.1.p1	NA	NA	Q5RHH4	IF172_DANRE	Intraflagellar transport protein 172 homolog	ift172 si:dkey-221h15.5	GO:0005929; GO:0005930; GO:0030992; GO:0032006; GO:0036064; GO:0045494; GO:0048793; GO:0060041; GO:0060271
GBRW01016050.1	GBRW01016050.1.p1	NA	NA	Q149C2	MIPT3_MOUSE	TRAF3-interacting protein 1 (Intraflagellar transport protein 54 homolog) (Microtubule-interacting protein associated with TRAF3) (MIP-T3)	Traf3ip1 Ift54 Mipt3	GO:0000122; GO:0001738; GO:0001822; GO:0001933; GO:0005102; GO:0005813; GO:0005829; GO:0005929; GO:0005930; GO:0008017; GO:0015630; GO:0015631; GO:0021532; GO:0030992; GO:0031076; GO:0031333; GO:0032480; GO:0032688; GO:0035050; GO:0035869; GO:0036064; GO:0036342; GO:0042073; GO:0042532; GO:0042733; GO:0050687; GO:0051101; GO:0060271; GO:0070507; GO:0097542; GO:0097546; GO:1901621
GBRW01016055.1	GBRW01016055.1.p1	NA	NA	Q7KRI2	LOLAL_DROME	Longitudinals lacking protein-like (Lola-like protein) (Protein Batman)	lolal ban CG5738	GO:0000794; GO:0001700; GO:0003677; GO:0005634; GO:0005700; GO:0006342; GO:0006357; GO:0007426; GO:0007435; GO:0009953; GO:0016458; GO:0031208; GO:0031519; GO:0035167; GO:0042803; GO:0045892; GO:0045893; GO:0045944
GBRW01016058.1	GBRW01016058.1.p1	NA	NA	Q868Z9	PPN_DROME	Papilin	Ppn CG33103	GO:0004867; GO:0005201; GO:0005604; GO:0007275; GO:0008233; GO:0030198
GBRW01016060.1	GBRW01016060.1.p1	NA	NA	Q5RDE1	IF2P_PONAB	Eukaryotic translation initiation factor 5B (eIF-5B) (EC 3.6.5.3) (Translation initiation factor IF-2)	EIF5B IF2	GO:0003743; GO:0003924; GO:0005525; GO:0005737; GO:0046872
GBRW01016102.1	GBRW01016102.1.p1	NA	NA	Q9Z321	TOP3B_MOUSE	DNA topoisomerase 3-beta-1 (EC 5.6.2.2) (DNA topoisomerase III beta-1)	Top3b Top3b1	GO:0000793; GO:0003677; GO:0003916; GO:0003917; GO:0005634; GO:0006265; GO:0007059
GBRW01016126.1	GBRW01016126.1.p1	NA	NA	Q8MKK4	TRE12_DROME	Facilitated trehalose transporter Tret1-2 homolog (DmTret1-2)	Tret1-2 CG8234	GO:0005351; GO:0005886; GO:0005887; GO:0015771; GO:0016020
GBRW01016142.1	GBRW01016142.1.p1	NA	NA	Q5FVR2	TYPH_RAT	Thymidine phosphorylase (TP) (EC 2.4.2.4) (TdRPase)	Tymp Ecgf1	GO:0000002; GO:0004645; GO:0005829; GO:0006206; GO:0006213; GO:0009032; GO:0016154; GO:0031641; GO:0042803; GO:0051969; GO:1905333
GBRW01016192.1	GBRW01016192.1.p1	NA	NA	P54886	P5CS_HUMAN	Delta-1-pyrroline-5-carboxylate synthase (P5CS) (Aldehyde dehydrogenase family 18 member A1) [Includes: Glutamate 5-kinase (GK) (EC 2.7.2.11) (Gamma-glutamyl kinase); Gamma-glutamyl phosphate reductase (GPR) (EC 1.2.1.41) (Glutamate-5-semialdehyde dehydrogenase) (Glutamyl-gamma-semialdehyde dehydrogenase)]	ALDH18A1 GSAS P5CS PYCS	GO:0003723; GO:0004349; GO:0004350; GO:0005524; GO:0005739; GO:0005743; GO:0005829; GO:0006536; GO:0006561; GO:0006592; GO:0008652; GO:0017084; GO:0019240; GO:0042802; GO:0055129
GBRW01016233.1	GBRW01016233.1.p1	NA	NA	Q8BKX6	SMG1_MOUSE	Serine/threonine-protein kinase SMG1 (SMG-1) (EC 2.7.11.1)	Smg1 Kiaa0421	GO:0000184; GO:0004674; GO:0005524; GO:0005634; GO:0005654; GO:0005737; GO:0006281; GO:0018105; GO:0032204; GO:0042162; GO:0046777; GO:0046854; GO:0046872; GO:2001020
GBRW01016236.1	GBRW01016236.1.p1	NA	NA	Q8I7X7	NHP2_BRABE	H/ACA ribonucleoprotein complex subunit 2-like protein	NA	GO:0003723; GO:0005697; GO:0005730; GO:0005732; GO:0007004; GO:0031118
GBRW01016248.1	GBRW01016248.1.p1	NA	NA	Q5XGL8	NPLB_XENLA	N-acetylneuraminate lyase B (NALase B) (EC 4.1.3.3) (N-acetylneuraminate pyruvate-lyase B) (N-acetylneuraminic acid aldolase B) (Sialate lyase B) (Sialate-pyruvate lyase B) (Sialic acid aldolase B) (Sialic acid lyase B)	npl-b	GO:0005737; GO:0005975; GO:0008747; GO:0019262
GBRW01016268.1	GBRW01016268.1.p1	NA	NA	Q9VCA2	ORCT_DROME	Organic cation transporter protein	Orct CG6331	GO:0006811; GO:0006915; GO:0016021; GO:0022857
GBRW01016278.1	GBRW01016278.1.p1	NA	NA	Q3ZBG9	PLS2_BOVIN	Phospholipid scramblase 2 (PL scramblase 2) (Ca(2+)-dependent phospholipid scramblase 2)	PLSCR2	GO:0005886; GO:0016021; GO:0017121; GO:0017128; GO:0046872
GBRW01016310.1	GBRW01016310.1.p1	NA	NA	P27694	RFA1_HUMAN	Replication protein A 70 kDa DNA-binding subunit (RP-A p70) (Replication factor A protein 1) (RF-A protein 1) (Single-stranded DNA-binding protein) [Cleaved into: Replication protein A 70 kDa DNA-binding subunit, N-terminally processed]	RPA1 REPA1 RPA70	GO:0000082; GO:0000723; GO:0000724; GO:0000784; GO:0003684; GO:0003697; GO:0005634; GO:0005654; GO:0005662; GO:0006260; GO:0006261; GO:0006268; GO:0006281; GO:0006283; GO:0006284; GO:0006289; GO:0006293; GO:0006294; GO:0006296; GO:0006297; GO:0006298; GO:0006310; GO:0006974; GO:0007004; GO:0016605; GO:0019985; GO:0032201; GO:0033683; GO:0034502; GO:0036297; GO:0042276; GO:0042769; GO:0043047; GO:…
GBRW01016337.1	GBRW01016337.1.p1	NA	NA	Q28479	IDH3B_MACFA	Isocitrate dehydrogenase [NAD] subunit beta, mitochondrial (Isocitric dehydrogenase subunit beta) (NAD(+)-specific ICDH subunit beta)	IDH3B QnpA-21101	GO:0000287; GO:0004449; GO:0005739; GO:0006099; GO:0051287
GBRW01016356.1	GBRW01016356.1.p1	NA	NA	Q5SPC5	OTOF_DANRE	Otoferlin (Fer-1-like protein 2)	otof fer1l2 si:dkey-181f18.3	GO:0005509; GO:0005789; GO:0010996; GO:0016021; GO:0016079; GO:0016323; GO:0030054; GO:0030672; GO:0050885
GBRW01016366.1	GBRW01016366.1.p1	NA	NA	O62809	OX2R_PIG	Orexin receptor type 2 (Ox-2-R) (Ox2-R) (Ox2R) (Hypocretin receptor type 2)	HCRTR2	GO:0004930; GO:0005887; GO:0007186; GO:0007200; GO:0007218; GO:0007631; GO:0010840; GO:0016499; GO:0022410; GO:0051480
GBRW01016389.1	GBRW01016389.1.p1	NA	NA	Q9ER00	STX12_MOUSE	Syntaxin-12	Stx12	GO:0000045; GO:0000139; GO:0000149; GO:0000407; GO:0005484; GO:0006886; GO:0006906; GO:0008021; GO:0012505; GO:0016021; GO:0016189; GO:0030285; GO:0031083; GO:0031201; GO:0031901; GO:0031982; GO:0033344; GO:0045121; GO:0045335; GO:0048278; GO:0050821; GO:0055038; GO:0098837
GBRW01016426.1	GBRW01016426.1.p1	NA	NA	Q5SPC5	OTOF_DANRE	Otoferlin (Fer-1-like protein 2)	otof fer1l2 si:dkey-181f18.3	GO:0005509; GO:0005789; GO:0010996; GO:0016021; GO:0016079; GO:0016323; GO:0030054; GO:0030672; GO:0050885
GBRW01016430.1	GBRW01016430.1.p1	NA	NA	Q5R9E6	ATP5S_PONAB	ATP synthase subunit s, mitochondrial (ATP synthase-coupling factor B) (FB) (Distal membrane arm assembly complex 2-like protein) (Mitochondrial ATP synthase regulatory component factor B)	DMAC2L ATP5S	GO:0005743; GO:0006754; GO:0006811; GO:0045263; GO:0046872
GBRW01016435.1	GBRW01016435.1.p1	NA	NA	Q9NWM3	CUED1_HUMAN	CUE domain-containing protein 1	CUEDC1	NA
GBRW01016440.1	GBRW01016440.1.p1	NA	NA	Q9V3J1	VATH_DROME	V-type proton ATPase subunit H (V-ATPase subunit H) (Vacuolar proton pump subunit H) (Vacuolar proton pump subunit SFD)	VhaSFD CG17332	GO:0000221; GO:0008340; GO:0015991; GO:0033181; GO:0033227; GO:0046961
GBRW01016455.1	GBRW01016455.1.p1	NA	NA	A8KBL7	MEL2A_DANRE	Methyltransferase-like protein 2-A (EC 2.1.1.-)	mettl2a mettl2 zgc:110598	GO:0016427; GO:0030488; GO:0052735
GBRW01016460.1	GBRW01016460.1.p1	NA	NA	A6X935	ITIH4_MOUSE	Inter alpha-trypsin inhibitor, heavy chain 4 (ITI heavy chain H4) (ITI-HC4) (Inter-alpha-inhibitor heavy chain 4)	Itih4	GO:0004867; GO:0005737; GO:0005886; GO:0006953; GO:0030212; GO:0034097; GO:0062023
GBRW01016471.1	GBRW01016471.1.p1	NA	NA	Q96QB1	RHG07_HUMAN	Rho GTPase-activating protein 7 (Deleted in liver cancer 1 protein) (DLC-1) (HP protein) (Rho-type GTPase-activating protein 7) (START domain-containing protein 12) (StARD12) (StAR-related lipid transfer protein 12)	DLC1 ARHGAP7 KIAA1723 STARD12	GO:0001843; GO:0003007; GO:0005096; GO:0005634; GO:0005737; GO:0005829; GO:0005901; GO:0005925; GO:0006915; GO:0006919; GO:0007165; GO:0008285; GO:0008289; GO:0008360; GO:0021575; GO:0030036; GO:0030336; GO:0030864; GO:0030900; GO:0032587; GO:0032956; GO:0035024; GO:0035307; GO:0042169; GO:0048041; GO:0051056; GO:0051497; GO:0051895; GO:1900119
GBRW01016491.1	GBRW01016491.1.p1	NA	NA	Q0V9R4	CCD39_XENTR	Coiled-coil domain-containing protein 39	ccdc39	GO:0003341; GO:0005930; GO:0036159; GO:0060285; GO:0060287; GO:0070286
GBRW01016509.1	GBRW01016509.1.p1	NA	NA	Q9NQC3	RTN4_HUMAN	Reticulon-4 (Foocen) (Neurite outgrowth inhibitor) (Nogo protein) (Neuroendocrine-specific protein) (NSP) (Neuroendocrine-specific protein C homolog) (RTN-x) (Reticulon-5)	RTN4 KIAA0886 NOGO My043 SP1507	GO:0001825; GO:0002523; GO:0003723; GO:0005622; GO:0005635; GO:0005783; GO:0005789; GO:0005886; GO:0006915; GO:0007029; GO:0007413; GO:0010634; GO:0014069; GO:0021801; GO:0022009; GO:0030054; GO:0030176; GO:0030308; GO:0030334; GO:0030517; GO:0031625; GO:0033601; GO:0034165; GO:0035022; GO:0035441; GO:0042803; GO:0042981; GO:0042995; GO:0043025; GO:0045296; GO:0045766; GO:0050771; GO:0050821; GO:…
GBRW01016513.1	GBRW01016513.1.p1	NA	NA	Q6P6Z8	ODO1_XENLA	2-oxoglutarate dehydrogenase, mitochondrial (EC 1.2.4.2) (2-oxoglutarate dehydrogenase complex component E1) (OGDC-E1) (Alpha-ketoglutarate dehydrogenase)	ogdh	GO:0004591; GO:0005634; GO:0005739; GO:0005759; GO:0006096; GO:0006099; GO:0006103; GO:0006104; GO:0030976; GO:0045252; GO:0046872; GO:0106077
GBRW01016524.1	GBRW01016524.1.p1	NA	NA	C9WMM5	VCP_APIME	Venom serine carboxypeptidase (EC 3.4.16.5) (allergen Api m 9)	NA	GO:0004185; GO:0005576
GBRW01016528.1	GBRW01016528.1.p1	NA	NA	P04755	ACH3_DROME	Acetylcholine receptor subunit beta-like 1 (Nicotinic acetylcholine receptor beta 1)	nAChRbeta1 Acr64B AcrD ard nAcRbeta-64B CG11348	GO:0004888; GO:0005887; GO:0005892; GO:0007165; GO:0007268; GO:0007271; GO:0022848; GO:0030054; GO:0034220; GO:0042391; GO:0043005; GO:0045202; GO:0045211; GO:0050877
GBRW01016545.1	GBRW01016545.1.p1	NA	NA	Q60417	SCRB1_CRIGR	Scavenger receptor class B member 1 (SRB1) (HaSR-BI) (SR-BI)	SCARB1	GO:0001530; GO:0001540; GO:0001875; GO:0001935; GO:0005737; GO:0005887; GO:0005901; GO:0006707; GO:0008035; GO:0009986; GO:0010867; GO:0010886; GO:0010899; GO:0015914; GO:0015920; GO:0030169; GO:0032497; GO:0033344; GO:0034186; GO:0034375; GO:0034383; GO:0034384; GO:0035461; GO:0042632; GO:0043231; GO:0043534; GO:0043654; GO:0043691; GO:0044406; GO:0050892; GO:0051000; GO:0070328; GO:0070506; GO:…
GBRW01016552.1	GBRW01016552.1.p1	NA	NA	Q07G43	SDE2_XENTR	Replication stress response regulator SDE2	sde2 TEgg019d03.1	GO:0003677; GO:0005634; GO:0006260; GO:0007049; GO:0051301
GBRW01016560.1	GBRW01016560.1.p1	NA	NA	P42660	VCP_AEDAE	Vitellogenic carboxypeptidase (EC 3.4.16.-)	VCP AAEL006563	GO:0004185; GO:0005576
GBRW01016561.1	GBRW01016561.1.p1	NA	NA	C9WMM5	VCP_APIME	Venom serine carboxypeptidase (EC 3.4.16.5) (allergen Api m 9)	NA	GO:0004185; GO:0005576
GBRW01016607.1	GBRW01016607.1.p1	NA	NA	Q61466	SMRD1_MOUSE	SWI/SNF-related matrix-associated actin-dependent regulator of chromatin subfamily D member 1 (60 kDa BRG-1/Brm-associated factor subunit A) (BRG1-associated factor 60A) (BAF60A) (Protein D15KZ1) (SWI/SNF complex 60 kDa subunit)	Smarcd1 Baf60a D15Kz1	GO:0003682; GO:0005102; GO:0005634; GO:0005654; GO:0006337; GO:0006338; GO:0007399; GO:0016514; GO:0032947; GO:0043231; GO:0048096; GO:0071398; GO:0071564; GO:0071565
GBRW01016618.1	GBRW01016618.1.p1	NA	NA	P48553	TPC10_HUMAN	Trafficking protein particle complex subunit 10 (Epilepsy holoprosencephaly candidate 1 protein) (EHOC-1) (Protein GT334) (Trafficking protein particle complex subunit TMEM1) (Transport protein particle subunit TMEM1) (TRAPP subunit TMEM1)	TRAPPC10 EHOC1 TMEM1	GO:0000139; GO:0005829; GO:0006891; GO:0017112; GO:0030008; GO:0034498; GO:0048208; GO:0051259; GO:1990071
GBRW01016620.1	GBRW01016620.1.p1	NA	NA	P08461	ODP2_RAT	Dihydrolipoyllysine-residue acetyltransferase component of pyruvate dehydrogenase complex, mitochondrial (EC 2.3.1.12) (70 kDa mitochondrial autoantigen of primary biliary cirrhosis) (PBC) (Dihydrolipoamide acetyltransferase component of pyruvate dehydrogenase complex) (Pyruvate dehydrogenase complex component E2) (PDC-E2) (PDCE2)	Dlat	GO:0000166; GO:0004742; GO:0005739; GO:0005759; GO:0006006; GO:0006086; GO:0006099; GO:0030431; GO:0034604; GO:0042802; GO:0045254
GBRW01016629.1	GBRW01016629.1.p1	NA	NA	Q08209	PP2BA_HUMAN	Serine/threonine-protein phosphatase 2B catalytic subunit alpha isoform (EC 3.1.3.16) (CAM-PRP catalytic subunit) (Calmodulin-dependent calcineurin A subunit alpha isoform)	PPP3CA CALNA CNA	GO:0000082; GO:0001975; GO:0004722; GO:0005509; GO:0005516; GO:0005654; GO:0005737; GO:0005739; GO:0005829; GO:0005955; GO:0006470; GO:0006606; GO:0006816; GO:0007223; GO:0007420; GO:0008144; GO:0014883; GO:0014898; GO:0016018; GO:0016311; GO:0019899; GO:0030018; GO:0030335; GO:0033173; GO:0033192; GO:0033555; GO:0035562; GO:0035690; GO:0036057; GO:0038095; GO:0042110; GO:0042383; GO:0043197; GO:…
GBRW01016675.1	GBRW01016675.1.p1	NA	NA	Q8R1U1	COG4_MOUSE	Conserved oligomeric Golgi complex subunit 4 (COG complex subunit 4) (Component of oligomeric Golgi complex 4)	Cog4	GO:0000139; GO:0006890; GO:0007030; GO:0015031; GO:0017119; GO:0042802; GO:0048213
GBRW01016711.1	GBRW01016711.1.p1	NA	NA	Q9H3U5	MFSD1_HUMAN	Major facilitator superfamily domain-containing protein 1 (Smooth muscle cell-associated protein 4) (SMAP-4)	MFSD1 SMAP4 UG0581B09	GO:0016021; GO:0055085
GBRW01016714.1	GBRW01016714.1.p1	NA	NA	P54939	TLN1_CHICK	Talin-1	TLN1 TLN	GO:0001726; GO:0005200; GO:0005829; GO:0005856; GO:0005925; GO:0007016; GO:0007155; GO:0009986; GO:0032587; GO:0051015
GBRW01016716.1	GBRW01016716.1.p1	NA	NA	Q4QRK0	MAP11_DANRE	Methionine aminopeptidase 1 (MAP 1) (MetAP 1) (EC 3.4.11.18) (Peptidase M 1)	metap1	GO:0005737; GO:0046872; GO:0070006; GO:0070084
GBRW01016746.1	GBRW01016746.1.p1	NA	NA	Q9EQP2	EHD4_MOUSE	EH domain-containing protein 4 (PAST homolog 2) (mPAST2)	Ehd4 Past2	GO:0005509; GO:0005524; GO:0005525; GO:0005783; GO:0005886; GO:0006907; GO:0030100; GO:0031901; GO:0032456; GO:0048471; GO:0050731; GO:0051260; GO:0055038; GO:0071363
GBRW01016774.1	GBRW01016774.1.p1	NA	NA	Q96JB1	DYH8_HUMAN	Dynein heavy chain 8, axonemal (Axonemal beta dynein heavy chain 8) (Ciliary dynein heavy chain 8)	DNAH8	GO:0003777; GO:0005524; GO:0005858; GO:0005874; GO:0007018; GO:0008569; GO:0030286; GO:0036157; GO:0036158; GO:0045503; GO:0045505; GO:0051959; GO:0060285
GBRW01016775.1	GBRW01016775.1.p1	NA	NA	Q8CJG1	AGO1_MOUSE	Protein argonaute-1 (Argonaute1) (mAgo1) (Argonaute RISC catalytic component 1) (Eukaryotic translation initiation factor 2C 1) (eIF-2C 1) (eIF2C 1) (Piwi/argonaute family protein meIF2C1)	Ago1 Eif2c1	GO:0000932; GO:0000956; GO:0000978; GO:0000993; GO:0001047; GO:0003723; GO:0003725; GO:0003727; GO:0005634; GO:0005737; GO:0005829; GO:0005844; GO:0010501; GO:0010586; GO:0010628; GO:0016442; GO:0016525; GO:0031054; GO:0035068; GO:0035196; GO:0035198; GO:0035278; GO:0035280; GO:0044212; GO:0045944; GO:0070578; GO:1901224; GO:1990904
GBRW01016793.1	GBRW01016793.1.p1	NA	NA	Q9QZS7	NPHN_MOUSE	Nephrin (Renal glomerulus-specific cell adhesion receptor)	Nphs1 Nphn	GO:0000165; GO:0005886; GO:0005887; GO:0007155; GO:0007254; GO:0007519; GO:0007520; GO:0016020; GO:0016021; GO:0017022; GO:0019904; GO:0030507; GO:0030838; GO:0032836; GO:0032991; GO:0035418; GO:0036057; GO:0042995; GO:0044062; GO:0045121; GO:0051393; GO:0072015
GBRW01016808.1	GBRW01016808.1.p1	NA	NA	O00418	EF2K_HUMAN	Eukaryotic elongation factor 2 kinase (eEF-2 kinase) (eEF-2K) (EC 2.7.11.20) (Calcium/calmodulin-dependent eukaryotic elongation factor 2 kinase)	EEF2K	GO:0002931; GO:0004672; GO:0004686; GO:0005509; GO:0005516; GO:0005524; GO:0005737; GO:0005829; GO:0006414; GO:0008135; GO:0014069; GO:0031952; GO:0032869; GO:0043066; GO:0043197; GO:0045807; GO:0046777; GO:0051965; GO:0061003; GO:0071277; GO:0071320; GO:0071454; GO:1990416; GO:1990637
GBRW01016825.1	GBRW01016825.1.p1	NA	NA	Q5PPK9	EIPR1_RAT	EARP and GARP complex-interacting protein 1 (Endosome-associated recycling protein-interacting protein) (Golgi-associated retrograde protein-interacting protein) (Tumor-suppressing STF cDNA 1 protein) (Tumor-suppressing subchromosomal transferable fragment candidate gene 1 protein)	Eipr1 Tssc1	GO:0005794; GO:0016567
GBRW01016831.1	GBRW01016831.1.p1	NA	NA	Q6P6V0	G6PI_RAT	Glucose-6-phosphate isomerase (GPI) (EC 5.3.1.9) (Autocrine motility factor) (AMF) (Neuroleukin) (NLK) (Phosphoglucose isomerase) (PGI) (Phosphohexose isomerase) (PHI)	Gpi	GO:0001701; GO:0001707; GO:0004347; GO:0005125; GO:0005615; GO:0005654; GO:0005737; GO:0005829; GO:0005975; GO:0006094; GO:0006096; GO:0007611; GO:0008083; GO:0010595; GO:0016866; GO:0019242; GO:0031625; GO:0032355; GO:0032570; GO:0033574; GO:0034101; GO:0035902; GO:0035994; GO:0042593; GO:0043005; GO:0043154; GO:0043278; GO:0043524; GO:0046185; GO:0046686; GO:0048029; GO:0051024; GO:0051156; GO:…
GBRW01016862.1	GBRW01016862.1.p1	NA	NA	B4NYV0	SRRT_DROYA	Serrate RNA effector molecule homolog (Arsenite-resistance protein 2 homolog)	Ars2 GE19427	GO:0005654; GO:0006397; GO:0016246; GO:0031053; GO:0033168; GO:0045071; GO:0050829
GBRW01016866.1	GBRW01016866.1.p1	NA	NA	A7SKJ3	DPH2_NEMVE	2-(3-amino-3-carboxypropyl)histidine synthase subunit 2 (EC 2.5.1.108) (Diphthamide biosynthesis protein 2) (Diphtheria toxin resistance protein 2) (S-adenosyl-L-methionine:L-histidine 3-amino-3-carboxypropyltransferase 2)	dph2 v1g121715	GO:0016740; GO:0017183
GBRW01016882.1	GBRW01016882.1.p1	NA	NA	P49454	CENPF_HUMAN	Centromere protein F (CENP-F) (AH antigen) (Kinetochore protein CENPF) (Mitosin)	CENPF	GO:0000278; GO:0000775; GO:0000776; GO:0000922; GO:0000940; GO:0001822; GO:0003682; GO:0005634; GO:0005635; GO:0005654; GO:0005737; GO:0005813; GO:0005819; GO:0005829; GO:0005930; GO:0007059; GO:0007094; GO:0007517; GO:0008022; GO:0008134; GO:0008283; GO:0010389; GO:0015031; GO:0016202; GO:0016363; GO:0021591; GO:0030154; GO:0030496; GO:0036064; GO:0042493; GO:0042803; GO:0045120; GO:0045892; GO:…
GBRW01016883.1	GBRW01016883.1.p1	NA	NA	Q8WV92	MITD1_HUMAN	MIT domain-containing protein 1	MITD1	GO:0000281; GO:0019898; GO:0019904; GO:0030496; GO:0031902; GO:0032091; GO:0035091; GO:0042803; GO:0043231; GO:0061952; GO:0070062
GBRW01016887.1	GBRW01016887.1.p2	NA	NA	Q91VU1	YIPF1_MOUSE	Protein YIPF1 (YIP1 family member 1)	Yipf1	GO:0000138; GO:0005794; GO:0005797; GO:0005802; GO:0016021; GO:0016192; GO:0017137; GO:0030133; GO:0031902
GBRW01016915.1	GBRW01016915.1.p1	NA	NA	Q9HC10	OTOF_HUMAN	Otoferlin (Fer-1-like protein 2)	OTOF FER1L2	GO:0005509; GO:0005789; GO:0005829; GO:0007605; GO:0016021; GO:0016079; GO:0016323; GO:0030054; GO:0030672; GO:0061025
GBRW01016928.1	GBRW01016928.1.p1	NA	NA	Q6DDL7	UN93A_XENLA	Protein unc-93 homolog A (Unc-93A)	unc93a	GO:0016021
GBRW01016939.1	GBRW01016939.1.p1	NA	NA	Q86UK0	ABCAC_HUMAN	ATP-binding cassette sub-family A member 12 (ATP-binding cassette transporter 12) (ATP-binding cassette 12)	ABCA12 ABC12	GO:0005102; GO:0005319; GO:0005524; GO:0005737; GO:0005829; GO:0005886; GO:0006869; GO:0010875; GO:0016021; GO:0019725; GO:0031424; GO:0032940; GO:0033700; GO:0034040; GO:0034191; GO:0035627; GO:0042626; GO:0043129; GO:0043231; GO:0045055; GO:0048286; GO:0055085; GO:0055088; GO:0061436; GO:0072659; GO:0097209; GO:2000010
GBRW01016978.1	GBRW01016978.1.p1	4.4959	8.35443	Q5BKR2	SL9B2_MOUSE	Sodium/hydrogen exchanger 9B2 (NHA-oc) (Na(+)/H(+) exchanger NHA2) (Na(+)/H(+) exchanger-like domain-containing protein 2) (NHE domain-containing protein 2) (Soditlum/hydrogen exchanger-like domain-containing protein 2) (Solute carrier family 9 subfamily B member 2)	Slc9b2 Nha2 Nhedc2	GO:0005743; GO:0005886; GO:0006814; GO:0010008; GO:0010348; GO:0015385; GO:0016021; GO:0016323; GO:0030054; GO:0030317; GO:0030672; GO:0031966; GO:0042802; GO:0061178; GO:0072583; GO:0097228; GO:0097708; GO:2001206
GBRW01017013.1	GBRW01017013.1.p1	NA	NA	Q5F3X4	U5S1_CHICK	116 kDa U5 small nuclear ribonucleoprotein component (Elongation factor Tu GTP-binding domain protein 2) (U5 snRNP-specific protein, 116 kDa) (U5-116 kDa)	EFTUD2 SNRP116 RCJMB04_4m11	GO:0000398; GO:0003924; GO:0005525; GO:0005829; GO:0030623; GO:0046540; GO:0071007; GO:1990904
GBRW01017014.1	GBRW01017014.1.p2	NA	NA	Q5F3X4	U5S1_CHICK	116 kDa U5 small nuclear ribonucleoprotein component (Elongation factor Tu GTP-binding domain protein 2) (U5 snRNP-specific protein, 116 kDa) (U5-116 kDa)	EFTUD2 SNRP116 RCJMB04_4m11	GO:0000398; GO:0003924; GO:0005525; GO:0005829; GO:0030623; GO:0046540; GO:0071007; GO:1990904
GBRW01017056.1	GBRW01017056.1.p1	NA	NA	Q5TYP4	CA112_DANRE	Uncharacterized protein C1orf112 homolog	si:dkey-97o5.1 zgc:110228	NA
GBRW01017059.1	GBRW01017059.1.p1	NA	NA	P43508	CPR4_CAEEL	Cathepsin B-like cysteine proteinase 4 (EC 3.4.22.-) (Cysteine protease-related 4)	cpr-4 F44C4.3	GO:0004197; GO:0005576; GO:0005615; GO:0005764; GO:0034644; GO:0051603; GO:0071480
GBRW01017079.1	GBRW01017079.1.p1	NA	NA	P30988	CALCR_HUMAN	Calcitonin receptor (CT-R)	CALCR	GO:0001540; GO:0001635; GO:0004948; GO:0005623; GO:0005886; GO:0005887; GO:0007166; GO:0007186; GO:0007189; GO:0007204; GO:0010628; GO:0010739; GO:0010942; GO:0030424; GO:0032841; GO:0033138; GO:0038041; GO:0045762; GO:0051384; GO:0051897; GO:0070374; GO:0097643; GO:0097647; GO:0150056; GO:0150057; GO:0150058; GO:1904645; GO:1905665
GBRW01017094.1	GBRW01017094.1.p3	NA	NA	Q9IBG7	KCP_XENLA	Kielin/chordin-like protein (Cysteine-rich motor neuron 2 protein) (CRIM-2) (Kielin)	kcp crim2	GO:0005576
GBRW01017099.1	GBRW01017099.1.p1	NA	NA	Q62981	ZN260_RAT	Zinc finger protein 260 (Zfp-260) (Pancreas-only zinc finger protein 1) (POZF-1)	Znf260 Pex1 Zfp260	GO:0003677; GO:0005634; GO:0007275; GO:0046872
GBRW01017122.1	GBRW01017122.1.p1	NA	NA	Q13188	STK3_HUMAN	Serine/threonine-protein kinase 3 (EC 2.7.11.1) (Mammalian STE20-like protein kinase 2) (MST-2) (STE20-like kinase MST2) (Serine/threonine-protein kinase Krs-1) [Cleaved into: Serine/threonine-protein kinase 3 36kDa subunit (MST2/N); Serine/threonine-protein kinase 3 20kDa subunit (MST2/C)]	STK3 KRS1 MST2	GO:0000287; GO:0001841; GO:0003157; GO:0004672; GO:0004674; GO:0005524; GO:0005634; GO:0005737; GO:0005829; GO:0006468; GO:0006915; GO:0007165; GO:0007417; GO:0008285; GO:0023014; GO:0031098; GO:0032092; GO:0032147; GO:0032991; GO:0035329; GO:0035556; GO:0042802; GO:0043065; GO:0043539; GO:0045600; GO:0046330; GO:0046621; GO:0046983; GO:0050821; GO:0051091; GO:0051897; GO:0060215; GO:0060706; GO:…
GBRW01017132.1	GBRW01017132.1.p1	NA	NA	Q9VTJ8	TIM14_DROME	Mitochondrial import inner membrane translocase subunit TIM14	Tim14 CG7394	GO:0001405; GO:0001671; GO:0005744; GO:0016021; GO:0030150
GBRW01017143.1	GBRW01017143.1.p1	NA	NA	P78417	GSTO1_HUMAN	Glutathione S-transferase omega-1 (GSTO-1) (EC 2.5.1.18) (Glutathione S-transferase omega 1-1) (GSTO 1-1) (Glutathione-dependent dehydroascorbate reductase) (EC 1.8.5.1) (Monomethylarsonic acid reductase) (MMA(V) reductase) (EC 1.20.4.2) (S-(Phenacyl)glutathione reductase) (SPG-R)	GSTO1 GSTTLP28	GO:0004364; GO:0005737; GO:0005829; GO:0010880; GO:0010881; GO:0014810; GO:0016491; GO:0019852; GO:0032259; GO:0035722; GO:0042178; GO:0045174; GO:0050610; GO:0055114; GO:0060315; GO:0060316; GO:0070062; GO:0071243; GO:1901687
GBRW01017168.1	GBRW01017168.1.p1	NA	NA	Q5XH16	NH2L1_XENLA	NHP2-like protein 1 (High mobility group-like nuclear protein 2 homolog 1) (U4/U6.U5 small nuclear ribonucleoprotein SNU13) (U4/U6.U5 tri-snRNP 15.5 kDa protein)	snu13 nhp2l1	GO:0000398; GO:0005634; GO:0005690; GO:0005730; GO:0030622; GO:0042254; GO:0046540; GO:0071005
GBRW01017182.1	GBRW01017182.1.p1	NA	NA	Q810B6	ANFY1_MOUSE	Rabankyrin-5 (Rank-5) (Ankyrin repeat and FYVE domain-containing protein 1) (Ankyrin repeats hooked to a zinc finger motif)	Ankfy1 Ankhzn Kiaa1255	GO:0005768; GO:0005769; GO:0005829; GO:0006897; GO:0010008; GO:0016020; GO:0016197; GO:0017137; GO:0030904; GO:0034058; GO:0042147; GO:0043231; GO:0044354; GO:0046872; GO:0048549; GO:0090160; GO:1901981
GBRW01017192.1	GBRW01017192.1.p1	NA	NA	Q07130	UGPA_BOVIN	UTP--glucose-1-phosphate uridylyltransferase (EC 2.7.7.9) (UDP-glucose pyrophosphorylase) (UDPGP) (UGPase)	UGP2	GO:0003983; GO:0005737; GO:0005977; GO:0006011; GO:0046872
GBRW01017194.1	GBRW01017194.1.p1	NA	NA	Q8CEL2	CFA61_MOUSE	Cilia- and flagella-associated protein 61	Cfap61	GO:0003341; GO:0005930; GO:0031514; GO:0044782
GBRW01017197.1	GBRW01017197.1.p1	NA	NA	Q9PUN2	SMUF1_XENLA	E3 ubiquitin-protein ligase SMURF1 (xSMURF1) (EC 2.3.2.26) (HECT-type E3 ubiquitin transferase SMURF1) (SMAD ubiquitination regulatory factor 1) (SMAD-specific E3 ubiquitin-protein ligase 1)	smurf1	GO:0000209; GO:0004842; GO:0005622; GO:0005737; GO:0005886; GO:0006464; GO:0006511; GO:0007398; GO:0030154; GO:0030509; GO:0030514; GO:0061630
GBRW01017200.1	GBRW01017200.1.p1	NA	NA	A4D2P6	GRD2I_HUMAN	Delphilin (Glutamate receptor, ionotropic, delta 2-interacting protein 1)	GRID2IP	GO:0030054; GO:0045211; GO:0060292
GBRW01017209.1	GBRW01017209.1.p1	NA	NA	Q8BX37	ACP7_MOUSE	Acid phosphatase type 7 (EC 3.1.3.2) (Purple acid phosphatase long form)	Acp7 Papl Papl1	GO:0003993; GO:0005576; GO:0046872
GBRW01017221.1	GBRW01017221.1.p1	NA	NA	Q6DED0	TR1L1_XENLA	Translocating chain-associated membrane protein 1-like 1	tram1l1	GO:0005789; GO:0006616; GO:0016021
GBRW01017230.1	GBRW01017230.1.p1	NA	NA	Q8R478	WBP2_RAT	WW domain-binding protein 2 (WBP-2)	Wbp2	GO:0000790; GO:0003713; GO:0005634; GO:0005737; GO:0031490; GO:0032570; GO:0033148; GO:0043627; GO:0045815; GO:0050847; GO:0071391
GBRW01017307.1	GBRW01017307.1.p1	NA	NA	Q149M9	NWD1_HUMAN	NACHT domain- and WD repeat-containing protein 1	NWD1	GO:0005524; GO:0005829; GO:0010628; GO:0032088
GBRW01017314.1	GBRW01017314.1.p1	NA	NA	P11533	DMD_CHICK	Dystrophin	DMD	GO:0002162; GO:0003779; GO:0005737; GO:0005856; GO:0008270; GO:0030054; GO:0042383; GO:0045211
GBRW01017315.1	GBRW01017315.1.p1	NA	NA	P11533	DMD_CHICK	Dystrophin	DMD	GO:0002162; GO:0003779; GO:0005737; GO:0005856; GO:0008270; GO:0030054; GO:0042383; GO:0045211
GBRW01017323.1	GBRW01017323.1.p1	NA	NA	O96006	ZBED1_HUMAN	Zinc finger BED domain-containing protein 1 (Putative Ac-like transposable element) (dREF homolog)	ZBED1 ALTE DREF KIAA0785 TRAMP	GO:0000978; GO:0000981; GO:0001228; GO:0005654; GO:0019789; GO:0042802; GO:0043565; GO:0045944; GO:0046872; GO:0046983
GBRW01017335.1	GBRW01017335.1.p2	NA	NA	Q58D55	BGAL_BOVIN	Beta-galactosidase (EC 3.2.1.23) (Acid beta-galactosidase) (Lactase)	GLB1	GO:0004565; GO:0005764; GO:0005773; GO:0005975
GBRW01017339.1	GBRW01017339.1.p1	NA	NA	Q92526	TCPW_HUMAN	T-complex protein 1 subunit zeta-2 (TCP-1-zeta-2) (CCT-zeta-2) (CCT-zeta-like) (TCP-1-zeta-like) (Testis-specific Tcp20) (Testis-specific protein TSA303)	CCT6B	GO:0005524; GO:0005829; GO:0005832; GO:0006457; GO:0007283; GO:0008565; GO:0051082; GO:0051131; GO:1901998
GBRW01017353.1	GBRW01017353.1.p1	NA	NA	P07742	RIR1_MOUSE	Ribonucleoside-diphosphate reductase large subunit (EC 1.17.4.1) (Ribonucleoside-diphosphate reductase subunit M1) (Ribonucleotide reductase large subunit)	Rrm1	GO:0000278; GO:0004748; GO:0005524; GO:0005635; GO:0005737; GO:0005829; GO:0005971; GO:0006206; GO:0006260; GO:0008584; GO:0009263; GO:0010212; GO:0017076; GO:0021846; GO:0042802; GO:0042995; GO:0043025; GO:0051259; GO:0051290; GO:0060041; GO:0097718
GBRW01017365.1	GBRW01017365.1.p1	NA	NA	Q9H0V9	LMA2L_HUMAN	VIP36-like protein (Lectin mannose-binding 2-like) (LMAN2-like protein)	LMAN2L VIPL PSEC0028 UNQ368/PRO704	GO:0000139; GO:0005537; GO:0005789; GO:0005793; GO:0005794; GO:0006457; GO:0006888; GO:0007029; GO:0007030; GO:0015031; GO:0016021; GO:0030134; GO:0046872
GBRW01017382.1	GBRW01017382.1.p1	NA	NA	O94805	ACL6B_HUMAN	Actin-like protein 6B (53 kDa BRG1-associated factor B) (Actin-related protein Baf53b) (ArpNalpha) (BRG1-associated factor 53B) (BAF53B)	ACTL6B ACTL6 BAF53B	GO:0003713; GO:0005200; GO:0005634; GO:0005730; GO:0006325; GO:0006338; GO:0006357; GO:0016514; GO:0021510; GO:0071565
GBRW01017388.1	GBRW01017388.1.p2	NA	NA	O14841	OPLA_HUMAN	5-oxoprolinase (EC 3.5.2.9) (5-oxo-L-prolinase) (5-OPase) (Pyroglutamase)	OPLAH	GO:0005524; GO:0005829; GO:0006749; GO:0006750; GO:0017168
GBRW01017391.1	GBRW01017391.1.p1	NA	NA	A7MB63	CTNS_BOVIN	Cystinosin	CTNS	GO:0005765; GO:0005774; GO:0015184; GO:0015811; GO:0016021; GO:0042438; GO:0042470
GBRW01017406.1	GBRW01017406.1.p2	NA	NA	Q91Z46	DUS7_MOUSE	Dual specificity protein phosphatase 7 (EC 3.1.3.16) (EC 3.1.3.48)	Dusp7	GO:0004725; GO:0005737; GO:0005829; GO:0006470; GO:0008138; GO:0017017; GO:0035335; GO:0043407
GBRW01017423.1	GBRW01017423.1.p1	NA	NA	Q9Y6P5	SESN1_HUMAN	Sestrin-1 (EC 1.11.1.15) (p53-regulated protein PA26)	SESN1 PA26 SEST1	GO:0001650; GO:0005634; GO:0005737; GO:0005829; GO:0016239; GO:0016684; GO:0034198; GO:0042149; GO:0051920; GO:0070728; GO:0071230; GO:0071233; GO:0072593; GO:0098869; GO:1901031; GO:1904262; GO:1990253
GBRW01017429.1	GBRW01017429.1.p1	NA	NA	C4A0D9	BAP1_BRAFL	Ubiquitin carboxyl-terminal hydrolase BAP1 (EC 3.4.19.12) (BRCA1-associated protein 1)	BAP1 BRAFLDRAFT_277645	GO:0001558; GO:0003682; GO:0004843; GO:0005634; GO:0005737; GO:0006511; GO:0016579; GO:0035517; GO:0035522; GO:0036459; GO:0051726; GO:0071108
GBRW01017439.1	GBRW01017439.1.p1	NA	NA	P82264	DHE3_CHAAC	Glutamate dehydrogenase, mitochondrial (GDH) (EC 1.4.1.3)	glud1 glud	GO:0004353; GO:0005524; GO:0005525; GO:0005759; GO:0006541; GO:0072350
GBRW01017443.1	GBRW01017443.1.p1	NA	NA	Q8C2E7	WASC5_MOUSE	WASH complex subunit 5 (WASH complex subunit strumpellin)	Washc5 Kiaa0196	GO:0001556; GO:0005654; GO:0005768; GO:0005769; GO:0005783; GO:0005829; GO:0010976; GO:0015031; GO:0016197; GO:0040038; GO:0042632; GO:0043005; GO:0043025; GO:0071203; GO:0090306
GBRW01017485.1	GBRW01017485.1.p1	NA	NA	Q25074	AQP_HAEIX	Aquaporin (BfWC1) (Water channel 1)	NA	GO:0015267; GO:0016021
GBRW01017492.1	GBRW01017492.1.p1	NA	NA	Q6NZF1	ZC11A_MOUSE	Zinc finger CCCH domain-containing protein 11A	Zc3h11a Kiaa0663	GO:0003729; GO:0005623; GO:0016973; GO:0046872
GBRW01017498.1	GBRW01017498.1.p1	NA	NA	P23358	RL12_RAT	60S ribosomal protein L12	Rpl12	GO:0000027; GO:0003735; GO:0006412; GO:0015934; GO:0019843; GO:0022625; GO:0045901; GO:0070180
GBRW01017508.1	GBRW01017508.1.p1	0.582721	0.23087	Q86VQ0	LCA5_HUMAN	Lebercilin (Leber congenital amaurosis 5 protein)	LCA5 C6orf152	GO:0005815; GO:0005929; GO:0005930; GO:0042073; GO:0044877
GBRW01017521.1	GBRW01017521.1.p1	NA	NA	O15371	EIF3D_HUMAN	Eukaryotic translation initiation factor 3 subunit D (eIF3d) (Eukaryotic translation initiation factor 3 subunit 7) (eIF-3-zeta) (eIF3 p66)	EIF3D EIF3S7	GO:0001732; GO:0002191; GO:0003723; GO:0003743; GO:0005829; GO:0005852; GO:0006413; GO:0016020; GO:0016282; GO:0033290; GO:0045727; GO:0071541; GO:0075522; GO:0075525; GO:0098808; GO:1902416
GBRW01017539.1	GBRW01017539.1.p1	NA	NA	A1DPK7	ARC3A_XENLA	Actin-related protein 2/3 complex subunit 3-A	arpc3-a XELAEV_18010654mg	GO:0003779; GO:0005634; GO:0005737; GO:0005885; GO:0034314; GO:0035861; GO:0042995
GBRW01017557.1	GBRW01017557.1.p1	NA	-5.32308	Q09225	NRF6_CAEEL	Nose resistant to fluoxetine protein 6 (Protein nrf-6)	nrf-6 C08B11.4	GO:0006869; GO:0007275; GO:0008289; GO:0016021; GO:0016747
GBRW01017588.1	GBRW01017588.1.p1	NA	NA	P62925	IF5A_SPOFR	Eukaryotic translation initiation factor 5A (eIF-5A)	eIF-5A eIF5A	GO:0003746; GO:0005737; GO:0006452; GO:0043022; GO:0045901; GO:0045905
GBRW01017601.1	GBRW01017601.1.p1	NA	NA	P50430	ARSB_RAT	Arylsulfatase B (ASB) (EC 3.1.6.12) (N-acetylgalactosamine-4-sulfatase) (G4S)	Arsb	GO:0003943; GO:0004065; GO:0005739; GO:0005764; GO:0005791; GO:0005794; GO:0006914; GO:0007417; GO:0007584; GO:0008484; GO:0009268; GO:0009986; GO:0010632; GO:0010976; GO:0043627; GO:0046872; GO:0051597; GO:0061580
GBRW01017611.1	GBRW01017611.1.p1	NA	NA	Q8TC12	RDH11_HUMAN	Retinol dehydrogenase 11 (EC 1.1.1.300) (Androgen-regulated short-chain dehydrogenase/reductase 1) (HCV core-binding protein HCBP12) (Prostate short-chain dehydrogenase/reductase 1) (Retinal reductase 1) (RalR1) (Short chain dehydrogenase/reductase family 7C member 1)	RDH11 ARSDR1 PSDR1 SDR7C1 CGI-82	GO:0001523; GO:0001917; GO:0004745; GO:0005622; GO:0005789; GO:0007601; GO:0016021; GO:0016062; GO:0016616; GO:0033721; GO:0042572; GO:0042574; GO:0052650; GO:0110095
GBRW01017644.1	GBRW01017644.1.p1	NA	NA	Q27294	CAZ_DROME	RNA-binding protein cabeza (P19) (Sarcoma-associated RNA-binding fly homolog)	caz SARFH CG3606	GO:0000398; GO:0003729; GO:0005634; GO:0005654; GO:0005669; GO:0006355; GO:0006367; GO:0008344; GO:0008345; GO:0045887; GO:0046872; GO:0048749; GO:0051124; GO:0071013
GBRW01017645.1	GBRW01017645.1.p1	NA	NA	Q92804	RBP56_HUMAN	TATA-binding protein-associated factor 2N (68 kDa TATA-binding protein-associated factor) (TAF(II)68) (TAFII68) (RNA-binding protein 56)	TAF15 RBP56 TAF2N	GO:0003677; GO:0003723; GO:0005634; GO:0005654; GO:0005737; GO:0006366; GO:0006367; GO:0045893; GO:0046872; GO:1901796
GBRW01017646.1	GBRW01017646.1.p1	NA	NA	Q501J6	DDX17_MOUSE	Probable ATP-dependent RNA helicase DDX17 (EC 3.6.4.13) (DEAD box protein 17)	Ddx17	GO:0000380; GO:0000381; GO:0001837; GO:0003713; GO:0003723; GO:0004386; GO:0005524; GO:0005634; GO:0005730; GO:0005829; GO:0006357; GO:0006364; GO:0010586; GO:0016607; GO:0030520; GO:0030521; GO:0031047; GO:0045445; GO:0045944; GO:0051607; GO:0061614; GO:2001014
GBRW01017656.1	GBRW01017656.1.p1	NA	NA	P20397	NUCL_XENLA	Nucleolin (Protein C23)	ncl	GO:0003677; GO:0003723; GO:0005730
GBRW01017659.1	GBRW01017659.1.p1	NA	NA	Q3TTY0	PLB1_MOUSE	Phospholipase B1, membrane-associated (Phospholipase B) (Phospholipase B/lipase) (PLB/LIP) [Includes: Phospholipase A2 (EC 3.1.1.4); Lysophospholipase (EC 3.1.1.5)]	Plb1 Plb	GO:0004622; GO:0004623; GO:0006644; GO:0016021; GO:0016042; GO:0016324; GO:0031526; GO:0042572; GO:0050253; GO:0102567; GO:0102568; GO:2000344
GBRW01017665.1	GBRW01017665.1.p1	NA	NA	Q17103	MYC_ASTRU	Myc protein (c-myc) (Fragment)	MYC	GO:0000981; GO:0003677; GO:0005634; GO:0046983
GBRW01017673.1	GBRW01017673.1.p2	NA	NA	P02350	RS31_XENLA	40S ribosomal protein S3-A (EC 4.2.99.18) (S1A)	rps3-a	GO:0003677; GO:0003723; GO:0003735; GO:0005730; GO:0005743; GO:0005819; GO:0006281; GO:0006412; GO:0006417; GO:0006915; GO:0007049; GO:0015935; GO:0051301; GO:0140078
GBRW01017701.1	GBRW01017701.1.p1	NA	NA	P26258	TETN_CARPZ	Tetranectin-like protein	NA	GO:0030246
GBRW01017704.1	GBRW01017704.1.p1	-8.52382	NA	P15964	GST26_SCHMA	Glutathione S-transferase class-mu 26 kDa isozyme (GST 26) (EC 2.5.1.18) (Sm26/1 antigen) (SmGST)	NA	GO:0004364
GBRW01017709.1	GBRW01017709.1.p1	NA	NA	Q7KN62	TERA_DROME	Transitional endoplasmic reticulum ATPase TER94 (EC 3.6.4.6) (Valosin-containing protein homolog)	TER94 VCP CG2331	GO:0000226; GO:0000502; GO:0005524; GO:0005634; GO:0005737; GO:0005829; GO:0005886; GO:0006508; GO:0006511; GO:0006530; GO:0007029; GO:0007030; GO:0007040; GO:0007279; GO:0007317; GO:0016236; GO:0016320; GO:0016887; GO:0030433; GO:0030970; GO:0031593; GO:0031965; GO:0032436; GO:0034098; GO:0035096; GO:0043186; GO:0043523; GO:0043525; GO:0044754; GO:0045169; GO:0045786; GO:0046598; GO:0046716; GO:…
GBRW01017715.1	GBRW01017715.1.p2	NA	NA	Q96IV6	FXDC2_HUMAN	Fatty acid hydroxylase domain-containing protein 2	FAXDC2 C5orf4	GO:0000254; GO:0005506; GO:0005789; GO:0016021; GO:0016126
GBRW01017732.1	GBRW01017732.1.p1	NA	NA	P51926	NU1M_DROAI	NADH-ubiquinone oxidoreductase chain 1 (EC 7.1.1.2) (NADH dehydrogenase subunit 1) (Fragments)	mt:ND1 ND1	GO:0005743; GO:0016021; GO:0055114; GO:0070469
GBRW01017743.1	GBRW01017743.1.p1	NA	NA	Q5NVI9	DNJA1_PONAB	DnaJ homolog subfamily A member 1	DNAJA1	GO:0001671; GO:0005524; GO:0005634; GO:0005739; GO:0005783; GO:0006457; GO:0009408; GO:0016020; GO:0030544; GO:0043065; GO:0043066; GO:0043508; GO:0046872; GO:0048471; GO:0051082; GO:0051087; GO:0051223; GO:0070585
GBRW01017763.1	GBRW01017763.1.p1	NA	NA	Q8CE96	TRM6_MOUSE	tRNA (adenine(58)-N(1))-methyltransferase non-catalytic subunit TRM6 (mRNA methyladenosine-N(1)-methyltransferase non-catalytic subunit TRM6) (tRNA(m1A58)-methyltransferase subunit TRM6) (tRNA(m1A58)MTase subunit TRM6)	Trmt6 Kiaa1153 Trm6	GO:0005634; GO:0030488; GO:0031515; GO:0080009
GBRW01017770.1	GBRW01017770.1.p1	NA	NA	Q6GNV7	DIRC2_XENLA	Solute carrier family 49 member 4 homolog (Disrupted in renal carcinoma protein 2 homolog)	slc49a4 dirc2	GO:0005765; GO:0016021; GO:0055085
GBRW01017771.1	GBRW01017771.1.p1	NA	NA	Q923I7	SC5A2_MOUSE	Sodium/glucose cotransporter 2 (Na(+)/glucose cotransporter 2) (Low affinity sodium-glucose cotransporter) (Solute carrier family 5 member 2)	Slc5a2 Sglt2	GO:0005412; GO:0005886; GO:0006814; GO:0016021; GO:0031526; GO:0035811; GO:0036359; GO:1904659
GBRW01017776.1	GBRW01017776.1.p1	NA	NA	O54873	AIMP1_CRIGR	Aminoacyl tRNA synthase complex-interacting multifunctional protein 1 (Multisynthase complex auxiliary component p43) [Cleaved into: Endothelial monocyte-activating polypeptide 2 (EMAP-II) (Small inducible cytokine subfamily E member 1)]	AIMP1 SCYE1	GO:0000049; GO:0001525; GO:0005125; GO:0005615; GO:0005634; GO:0005783; GO:0005794; GO:0005829; GO:0006412; GO:0006915; GO:0006954; GO:0007155; GO:0017101; GO:0070094
GBRW01017779.1	GBRW01017779.1.p1	NA	NA	P08472	M130_STRPU	Mesenchyme-specific cell surface glycoprotein (MSP130)	NA	GO:0005886; GO:0031225
GBRW01017784.1	GBRW01017784.1.p1	0.222179	0.0548462	P05090	APOD_HUMAN	Apolipoprotein D (Apo-D) (ApoD)	APOD	GO:0000302; GO:0001525; GO:0005319; GO:0005576; GO:0005615; GO:0005737; GO:0005783; GO:0006006; GO:0006629; GO:0007420; GO:0007568; GO:0010642; GO:0014012; GO:0015485; GO:0022626; GO:0030425; GO:0042246; GO:0042308; GO:0042493; GO:0043025; GO:0048471; GO:0048662; GO:0048678; GO:0051895; GO:0060588; GO:0070062; GO:0071638; GO:1900016; GO:2000098; GO:2000405
GBRW01017795.1	GBRW01017795.1.p1	-0.247984	-0.333409	Q9NXK6	PAQR5_HUMAN	Membrane progestin receptor gamma (mPR gamma) (Membrane progesterone P4 receptor gamma) (Membrane progesterone receptor gamma) (Progesterone and adipoQ receptor family member 5) (Progestin and adipoQ receptor family member 5) (Progestin and adipoQ receptor family member V)	PAQR5 MPRG	GO:0005496; GO:0005886; GO:0007275; GO:0016021; GO:0038023; GO:0048477
GBRW01017796.1	GBRW01017796.1.p1	NA	NA	Q3T145	MDHC_BOVIN	Malate dehydrogenase, cytoplasmic (EC 1.1.1.37) (Cytosolic malate dehydrogenase)	MDH1	GO:0005829; GO:0005975; GO:0006099; GO:0006107; GO:0006108; GO:0006734; GO:0030060
GBRW01017802.1	GBRW01017802.1.p1	NA	NA	Q5ZIQ3	HNRPK_CHICK	Heterogeneous nuclear ribonucleoprotein K (hnRNP K)	HNRNPK HNRPK RCJMB04_24e23	GO:0003677; GO:0003723; GO:0005654; GO:0005681; GO:0005737; GO:0006357; GO:0006397; GO:0008380
GBRW01017807.1	GBRW01017807.1.p1	NA	NA	P05090	APOD_HUMAN	Apolipoprotein D (Apo-D) (ApoD)	APOD	GO:0000302; GO:0001525; GO:0005319; GO:0005576; GO:0005615; GO:0005737; GO:0005783; GO:0006006; GO:0006629; GO:0007420; GO:0007568; GO:0010642; GO:0014012; GO:0015485; GO:0022626; GO:0030425; GO:0042246; GO:0042308; GO:0042493; GO:0043025; GO:0048471; GO:0048662; GO:0048678; GO:0051895; GO:0060588; GO:0070062; GO:0071638; GO:1900016; GO:2000098; GO:2000405
GBRW01017864.1	GBRW01017864.1.p1	-0.156536	-0.374521	Q8BWC0	TPC2_MOUSE	Two pore calcium channel protein 2 (Voltage-dependent calcium channel protein TPC2)	Tpcn2 Tpc2	GO:0005245; GO:0005764; GO:0005765; GO:0006874; GO:0006939; GO:0007040; GO:0010008; GO:0010506; GO:0016021; GO:0019722; GO:0019901; GO:0033280; GO:0034765; GO:0042802; GO:0051209; GO:0072345
GBRW01017886.1	GBRW01017886.1.p1	NA	NA	E2RG47	STT3B_CANLF	Dolichyl-diphosphooligosaccharide--protein glycosyltransferase subunit STT3B (Oligosaccharyl transferase subunit STT3B) (STT3-B) (EC 2.4.99.18)	STT3B	GO:0004579; GO:0006516; GO:0006986; GO:0008250; GO:0016021; GO:0018279; GO:0030433; GO:0034998; GO:0034999; GO:0043686; GO:0043687; GO:0046872
GBRW01017894.1	GBRW01017894.1.p1	NA	NA	Q8BU03	PWP2_MOUSE	Periodic tryptophan protein 2 homolog	Pwp2 Pwp2h	GO:0000028; GO:0000462; GO:0032040; GO:0034388
GBRW01017895.1	GBRW01017895.1.p1	NA	NA	Q15269	PWP2_HUMAN	Periodic tryptophan protein 2 homolog	PWP2 PWP2H	GO:0000028; GO:0000462; GO:0003723; GO:0005654; GO:0006364; GO:0032040; GO:0034388
GBRW01017897.1	GBRW01017897.1.p1	NA	NA	Q95SX7	RTBS_DROME	Probable RNA-directed DNA polymerase from transposon BS (EC 2.7.7.49) (Reverse transcriptase)	RTase	GO:0003964; GO:0006313
GBRW01017987.1	GBRW01017987.1.p1	NA	NA	Q10943	ARF12_CAEEL	ADP-ribosylation factor 1-like 2 (ADP-ribosylation factor-related protein 1.2)	arf-1.2 arf-1 B0336.2	GO:0005525; GO:0005737; GO:0005783; GO:0005794; GO:0005886; GO:0006886; GO:0006893; GO:0007005; GO:0007276; GO:0009792; GO:0016192; GO:0048259; GO:0048599; GO:1904748
GBRW01018008.1	GBRW01018008.1.p1	NA	NA	Q07598	NLTP_CHICK	Non-specific lipid-transfer protein (NSL-TP) (EC 2.3.1.176) (Propanoyl-CoA C-acyltransferase) (SCP-chi) (SCPX) (Sterol carrier protein 2) (SCP-2) (Sterol carrier protein X) (SCP-X) (Fragment)	SCP2	GO:0005739; GO:0005777; GO:0006869; GO:0008289; GO:0032385; GO:0033814
GBRW01018009.1	GBRW01018009.1.p1	NA	NA	Q07598	NLTP_CHICK	Non-specific lipid-transfer protein (NSL-TP) (EC 2.3.1.176) (Propanoyl-CoA C-acyltransferase) (SCP-chi) (SCPX) (Sterol carrier protein 2) (SCP-2) (Sterol carrier protein X) (SCP-X) (Fragment)	SCP2	GO:0005739; GO:0005777; GO:0006869; GO:0008289; GO:0032385; GO:0033814
GBRW01018030.1	GBRW01018030.1.p1	NA	NA	Q7ZU42	OLA1_DANRE	Obg-like ATPase 1	ola1 zgc:55768	GO:0005524; GO:0005525; GO:0005730; GO:0005737; GO:0016887; GO:0043022; GO:0043023; GO:0046872
GBRW01018034.1	GBRW01018034.1.p1	0.0832549	-0.309461	Q5PPZ5	BIN3_XENLA	Bridging integrator 3 homolog	bin3	GO:0000917; GO:0005737; GO:0005856
GBRW01018041.1	GBRW01018041.1.p1	-6.73532	NA	Q8VD57	SFT2B_MOUSE	Vesicle transport protein SFT2B (SFT2 domain-containing protein 2)	Sft2d2	GO:0015031; GO:0016021; GO:0016192
GBRW01018057.1	GBRW01018057.1.p1	NA	NA	Q0MQI5	NDUV1_GORGO	NADH dehydrogenase [ubiquinone] flavoprotein 1, mitochondrial (EC 1.6.99.3) (EC 7.1.1.2) (Complex I-51kD) (CI-51kD) (NADH-ubiquinone oxidoreductase 51 kDa subunit)	NDUFV1	GO:0005739; GO:0005747; GO:0005829; GO:0006120; GO:0008137; GO:0010181; GO:0045333; GO:0046872; GO:0051287; GO:0051539
GBRW01018089.1	GBRW01018089.1.p1	NA	NA	P09841	HGLB_SCHMA	Hemoglobinase (EC 3.4.22.34) (Antigen SM32)	NA	GO:0008234
GBRW01018116.1	GBRW01018116.1.p1	NA	NA	P41386	TBB_HALDI	Tubulin beta chain (Beta-tubulin) (Fragment)	NA	GO:0003924; GO:0005200; GO:0005525; GO:0005737; GO:0005874; GO:0007017
GBRW01018119.1	GBRW01018119.1.p1	-0.0570923	1.8637	Q95KM0	ARGI1_RABIT	Arginase-1 (EC 3.5.3.1) (Liver-type arginase) (Type I arginase)	ARG1	GO:0000050; GO:0004053; GO:0005737; GO:0006525; GO:0046872
[truncated: 23,630 more rows]

## Sheet: Elysia_timida_Metazoa_annotatio
		log2 fold change in fed animals compared to			UniprotKB annotation
Gene_ID	Protein_ID	Day4	Day7	Day30	Entry	Entry Name	Protein Name	Gene Name	Gene Ontology
[truncated: 20,444 more rows]

## Sheet: Elysia_chlorotica_Metazoa_annot
		Days of feeding [log2 fold change]			UniprotKB annotation
[truncated: 13,391 more rows]
