# Supplementary material for: Identification of scavenger receptors and thrombospondin‐type‐1 repeat proteins potentially relevant for plastid recognition in Sacoglossa
Source: Ecol Evol. 2020 Oct 12;10(21):12348–63. doi: 10.1002/ece3.6865 (PMC7663992; doi:10.1002/ece3.6865)
Supplement: Supplementary file 2 — Appendix S2 [file ECE3-10-12348-s002.xlsx]

## Sheet: Elysia_cornigera_scavenger_rece
				log2 fold change in fed animals compared to		UniprotKB annotation
Receptor name	Domain arrangement	Gene_ID	Protein_ID	Day4	Day7	Entry	Entry Name	Protein Name	Gene Name	Gene Ontology
SR-B	Tm + CD36 + TM	GBRW01076181.1	GBRW01076181.1.p1	NA	NA	P27615	SCRB2_RAT	Lysosome membrane protein 2 (85 kDa lysosomal membrane sialoglycoprotein) (LGP85) (CD36 antigen-like 2) (Lysosome membrane protein II) (LIMP II) (Scavenger receptor class B member 2) (CD antigen CD36)	Scarb2 Cd36l2 Limpii	GO:0001786; GO:0005044; GO:0005548; GO:0005765; GO:0005886; GO:0006622; GO:0008565; GO:0010976; GO:0015485; GO:0015917; GO:0016021; GO:0019899; GO:0030666; GO:0031210; GO:0042803; GO:0043202; GO:0043471; GO:0051087; GO:1905123
		GBRW01094262.1	GBRW01094262.1.p1	-1.96572	-0.636982	Q8SQC1	SCRB1_PIG	Scavenger receptor class B member 1 (SRB1) (High density lipoprotein receptor SR-BI) (SR-BI)	SCARB1	GO:0001530; GO:0001540; GO:0001875; GO:0001935; GO:0005737; GO:0005886; GO:0005887; GO:0005901; GO:0006707; GO:0008035; GO:0009986; GO:0010867; GO:0010886; GO:0010899; GO:0015914; GO:0015920; GO:0016323; GO:0016324; GO:0030169; GO:0032497; GO:0033344; GO:0034186; GO:0034375; GO:0034383; GO:0034384; GO:0035461; GO:0042632; GO:0043231; GO:0043534; GO:0043654; GO:0043691; GO:0044406; GO:0045056; GO:…
		GBRW01094265.1	GBRW01094265.1.p1	-0.193361	-0.568226	Q8SQC1	SCRB1_PIG	Scavenger receptor class B member 1 (SRB1) (High density lipoprotein receptor SR-BI) (SR-BI)	SCARB1	GO:0001530; GO:0001540; GO:0001875; GO:0001935; GO:0005737; GO:0005886; GO:0005887; GO:0005901; GO:0006707; GO:0008035; GO:0009986; GO:0010867; GO:0010886; GO:0010899; GO:0015914; GO:0015920; GO:0016323; GO:0016324; GO:0030169; GO:0032497; GO:0033344; GO:0034186; GO:0034375; GO:0034383; GO:0034384; GO:0035461; GO:0042632; GO:0043231; GO:0043534; GO:0043654; GO:0043691; GO:0044406; GO:0045056; GO:…
		GBRW01130359.1	GBRW01130359.1.p1	0.352349	0.0595428	Q8SQC1	SCRB1_PIG	Scavenger receptor class B member 1 (SRB1) (High density lipoprotein receptor SR-BI) (SR-BI)	SCARB1	GO:0001530; GO:0001540; GO:0001875; GO:0001935; GO:0005737; GO:0005886; GO:0005887; GO:0005901; GO:0006707; GO:0008035; GO:0009986; GO:0010867; GO:0010886; GO:0010899; GO:0015914; GO:0015920; GO:0016323; GO:0016324; GO:0030169; GO:0032497; GO:0033344; GO:0034186; GO:0034375; GO:0034383; GO:0034384; GO:0035461; GO:0042632; GO:0043231; GO:0043534; GO:0043654; GO:0043691; GO:0044406; GO:0045056; GO:…
		GBRW01130360.1	GBRW01130360.1.p1	-1.62232	-1.11058	Q8SQC1	SCRB1_PIG	Scavenger receptor class B member 1 (SRB1) (High density lipoprotein receptor SR-BI) (SR-BI)	SCARB1	GO:0001530; GO:0001540; GO:0001875; GO:0001935; GO:0005737; GO:0005886; GO:0005887; GO:0005901; GO:0006707; GO:0008035; GO:0009986; GO:0010867; GO:0010886; GO:0010899; GO:0015914; GO:0015920; GO:0016323; GO:0016324; GO:0030169; GO:0032497; GO:0033344; GO:0034186; GO:0034375; GO:0034383; GO:0034384; GO:0035461; GO:0042632; GO:0043231; GO:0043534; GO:0043654; GO:0043691; GO:0044406; GO:0045056; GO:…
		GBRW01136834.1	GBRW01136834.1.p1	2.40554	1.43298	Q8SQC1	SCRB1_PIG	Scavenger receptor class B member 1 (SRB1) (High density lipoprotein receptor SR-BI) (SR-BI)	SCARB1	GO:0001530; GO:0001540; GO:0001875; GO:0001935; GO:0005737; GO:0005886; GO:0005887; GO:0005901; GO:0006707; GO:0008035; GO:0009986; GO:0010867; GO:0010886; GO:0010899; GO:0015914; GO:0015920; GO:0016323; GO:0016324; GO:0030169; GO:0032497; GO:0033344; GO:0034186; GO:0034375; GO:0034383; GO:0034384; GO:0035461; GO:0042632; GO:0043231; GO:0043534; GO:0043654; GO:0043691; GO:0044406; GO:0045056; GO:…
		GBRW01140943.1	GBRW01140943.1.p1	-0.882045	-0.823469	O35114	SCRB2_MOUSE	Lysosome membrane protein 2 (85 kDa lysosomal membrane sialoglycoprotein) (LGP85) (Lysosome membrane protein II) (LIMP II) (Scavenger receptor class B member 2)	Scarb2	GO:0001786; GO:0005044; GO:0005548; GO:0005765; GO:0005886; GO:0006622; GO:0006898; GO:0008565; GO:0010976; GO:0015485; GO:0015917; GO:0016021; GO:0019899; GO:0030666; GO:0031210; GO:0042803; GO:0043202; GO:0043471; GO:0051087; GO:1905123
		GBRW01094263.1	GBRW01094263.1.p1	1.13081	-0.227443	Q8SQC1	SCRB1_PIG	Scavenger receptor class B member 1 (SRB1) (High density lipoprotein receptor SR-BI) (SR-BI)	SCARB1	GO:0001530; GO:0001540; GO:0001875; GO:0001935; GO:0005737; GO:0005886; GO:0005887; GO:0005901; GO:0006707; GO:0008035; GO:0009986; GO:0010867; GO:0010886; GO:0010899; GO:0015914; GO:0015920; GO:0016323; GO:0016324; GO:0030169; GO:0032497; GO:0033344; GO:0034186; GO:0034375; GO:0034383; GO:0034384; GO:0035461; GO:0042632; GO:0043231; GO:0043534; GO:0043654; GO:0043691; GO:0044406; GO:0045056; GO:…
SR-E like	TM + CTLD	GBRW01100269.1	GBRW01100269.1.p1	0.126158	0.350909	P82596	PLC_HALLA	Perlucin	NA	GO:0030246
		GBRW01187280.1	GBRW01187280.1.p1	NA	NA	A6QP79	COL12_BOVIN	Collectin-12 (Collectin placenta protein 1) (CL-P1)	COLEC12 CLP1	GO:0004888; GO:0005581; GO:0006910; GO:0008329; GO:0016021; GO:0030169; GO:0030246; GO:0034138; GO:0046872; GO:0060355; GO:0071360
		GBRW01068411.1	GBRW01068411.1.p1	0.947402	-0.0881776	P05452	TETN_HUMAN	Tetranectin (TN) (C-type lectin domain family 3 member B) (Plasminogen kringle 4-binding protein)	CLEC3B TNA	GO:0001503; GO:0001652; GO:0002576; GO:0005509; GO:0005576; GO:0005615; GO:0005737; GO:0008201; GO:0010756; GO:0030246; GO:0030282; GO:0031089; GO:0036143; GO:0062023; GO:0070062; GO:0071310; GO:0071560
		GBRW01068418.1	GBRW01068418.1.p1	1.37899	0.322115	P05452	TETN_HUMAN	Tetranectin (TN) (C-type lectin domain family 3 member B) (Plasminogen kringle 4-binding protein)	CLEC3B TNA	GO:0001503; GO:0001652; GO:0002576; GO:0005509; GO:0005576; GO:0005615; GO:0005737; GO:0008201; GO:0010756; GO:0030246; GO:0030282; GO:0031089; GO:0036143; GO:0062023; GO:0070062; GO:0071310; GO:0071560
		GBRW01093279.1	GBRW01093279.1.p1	NA	NA	Q5M8X6	COL10_XENTR	Collectin-10	colec10	GO:0005537; GO:0005581; GO:0005615; GO:0032502; GO:0048029
		GBRW01100272.1	GBRW01100272.1.p1	3.03628	1.32223	P82596	PLC_HALLA	Perlucin	NA	GO:0030246
		GBRW01100274.1	GBRW01100274.1.p1	0.337193	-0.466273	P82596	PLC_HALLA	Perlucin	NA	GO:0030246
		GBRW01100275.1	GBRW01100275.1.p1	NA	NA	P82596	PLC_HALLA	Perlucin	NA	GO:0030246
		GBRW01154267.1	GBRW01154267.1.p1	NA	NA	Q61282	PGCA_MOUSE	Aggrecan core protein (Cartilage-specific proteoglycan core protein) (CSPCP)	Acan Agc Agc1	GO:0001501; GO:0001502; GO:0002063; GO:0005509; GO:0005540; GO:0005604; GO:0005615; GO:0007155; GO:0007417; GO:0007507; GO:0030166; GO:0030199; GO:0030246; GO:0030336; GO:0031012; GO:0043005; GO:0043025; GO:0072534; GO:0098966; GO:0098978; GO:0098982
SR-I	SCRC * 6 + TM	GBRW01138248.1	GBRW01138248.1.p1	-0.764007	-0.661658	Q9NR16	C163B_HUMAN	Scavenger receptor cysteine-rich type 1 protein M160 (CD163 antigen-like 1) (CD antigen CD163b)	CD163L1 CD163B M160 UNQ6434/PRO23202	GO:0005044; GO:0005576; GO:0009897; GO:0016021
		GBRW01138249.1	GBRW01138249.1.p1	-1.49103	-1.61446	Q9NR16	C163B_HUMAN	Scavenger receptor cysteine-rich type 1 protein M160 (CD163 antigen-like 1) (CD antigen CD163b)	CD163L1 CD163B M160 UNQ6434/PRO23202	GO:0005044; GO:0005576; GO:0009897; GO:0016021
	TM + SRCR * 3 + TM	GBRW01173382.1	GBRW01173382.1.p1	-1.77457	-1.06616	M9NDE3	BARK_DROME	Protein bark beetle (Protein anakonda)	bark aka CG3921	GO:0005044; GO:0005886; GO:0005912; GO:0005918; GO:0005923; GO:0016021; GO:0030246; GO:0034976; GO:0035002; GO:0035159; GO:0045217; GO:0061689; GO:0090557; GO:1904274
C-type lectin	Lectin_C+TM	GBRW01096037.1	GBRW01096037.1.p1	0.831616	2.25105	P07439	LEC3_MEGRO	Lectin BRA-3	NA	GO:0030246
		GBRW01096038.1	GBRW01096038.1.p1	0.686892	2.88446	P07439	LEC3_MEGRO	Lectin BRA-3	NA	GO:0030246
		GBRW01097119.1	GBRW01097119.1.p1	1.58384	0.681787	Q8AYA5	SLA2_DEIAC	Snaclec agglucetin subunit alpha-2 (Antithrombin 1 chain A)	NA	GO:0005576; GO:0090729
		GBRW01061502.1	GBRW01061502.1.p1	NA	NA	Q14162	SREC_HUMAN	Scavenger receptor class F member 1 (Acetyl LDL receptor) (Scavenger receptor expressed by endothelial cells 1) (SREC-I)	SCARF1 KIAA0149 SREC	GO:0004888; GO:0005044; GO:0005886; GO:0006707; GO:0006898; GO:0007155; GO:0010976; GO:0016021; GO:0016322; GO:0016358; GO:0030169; GO:0030666; GO:0048680
		GBRW01116182.1	GBRW01116182.1.p1	-1.86373	NA	O60449	LY75_HUMAN	Lymphocyte antigen 75 (Ly-75) (C-type lectin domain family 13 member B) (DEC-205) (gp200-MR6) (CD antigen CD205)	LY75 CD205 CLEC13B	GO:0004888; GO:0005887; GO:0006897; GO:0006954; GO:0006955; GO:0030246; GO:0038023; GO:0070062
		GBRW01116183.1	GBRW01116183.1.p1	NA	NA	O60449	LY75_HUMAN	Lymphocyte antigen 75 (Ly-75) (C-type lectin domain family 13 member B) (DEC-205) (gp200-MR6) (CD antigen CD205)	LY75 CD205 CLEC13B	GO:0004888; GO:0005887; GO:0006897; GO:0006954; GO:0006955; GO:0030246; GO:0038023; GO:0070062
		GBRW01145868.1	GBRW01145868.1.p1	-1.30641	-1.20247	Q90953	CSPG2_CHICK	Versican core protein (Chondroitin sulfate proteoglycan core protein 2) (Chondroitin sulfate proteoglycan 2) (Large fibroblast proteoglycan) (PG-M)	VCAN CSPG2	GO:0001501; GO:0005509; GO:0005540; GO:0007155; GO:0007417; GO:0030246; GO:0031012
		GBRW01145871.1	GBRW01145871.1.p1	-0.504931	-0.761908	Q90953	CSPG2_CHICK	Versican core protein (Chondroitin sulfate proteoglycan core protein 2) (Chondroitin sulfate proteoglycan 2) (Large fibroblast proteoglycan) (PG-M)	VCAN CSPG2	GO:0001501; GO:0005509; GO:0005540; GO:0007155; GO:0007417; GO:0030246; GO:0031012
		GBRW01157904.1	GBRW01157904.1.p1	-0.777221	-0.442337	Q66S03	LECG_THANI	Galactose-specific lectin nattectin (CTL)	NA	GO:0005576; GO:0006954; GO:0030246; GO:0046872; GO:0090729
		GBRW01163085.1	GBRW01163085.1.p1	NA	NA	P81282	CSPG2_BOVIN	Versican core protein (Chondroitin sulfate proteoglycan core protein 2) (Chondroitin sulfate proteoglycan 2) (Glial hyaluronate-binding protein) (GHAP) (Large fibroblast proteoglycan) (PG-M)	VCAN CSPG2	GO:0001501; GO:0005509; GO:0005540; GO:0007155; GO:0007417; GO:0030246; GO:0031012
		GBRW01163086.1	GBRW01163086.1.p1	-0.259061	0.896768	P81282	CSPG2_BOVIN	Versican core protein (Chondroitin sulfate proteoglycan core protein 2) (Chondroitin sulfate proteoglycan 2) (Glial hyaluronate-binding protein) (GHAP) (Large fibroblast proteoglycan) (PG-M)	VCAN CSPG2	GO:0001501; GO:0005509; GO:0005540; GO:0007155; GO:0007417; GO:0030246; GO:0031012
		GBRW01032246.1	GBRW01032246.1.p1	NA	NA	Q5R880	PLA2R_PONAB	Secretory phospholipase A2 receptor (PLA2-R) (PLA2R) (180 kDa secretory phospholipase A2 receptor) (M-type receptor) [Cleaved into: Soluble secretory phospholipase A2 receptor (Soluble PLA2-R) (Soluble PLA2R)]	PLA2R1	GO:0001816; GO:0005576; GO:0005886; GO:0006898; GO:0016021; GO:0030246; GO:0038023; GO:0043274; GO:0043517; GO:0072593; GO:0090238; GO:0090399; GO:0090403
		GBRW01055143.1	GBRW01055143.1.p1	NA	NA	P86854	PLCL_MYTGA	Perlucin-like protein	NA	GO:0005576; GO:0030246
		GBRW01071035.1	GBRW01071035.1.p1	-0.794752	0.0142684	P27811	KLRBA_MOUSE	Killer cell lectin-like receptor subfamily B member 1A (NKR-P1A) (CD161 antigen-like family member A) (Lymphocyte antigen 55A) (Ly-55A) (NKR-P1.7) (Natural killer cell surface protein P1-2) (NKR-P1 2) (CD antigen CD161a)	Klrb1a Ly55 Ly55a Nkrp1a	GO:0005886; GO:0016021; GO:0030246
		GBRW01071305.1	GBRW01071305.1.p1	0.22719	1.27759	Q8K4Q8	COL12_MOUSE	Collectin-12 (Collectin placenta protein 1) (CL-P1) (Scavenger receptor with C-type lectin)	Colec12 Clp1 Srcl	GO:0004888; GO:0005581; GO:0006910; GO:0006955; GO:0008329; GO:0016021; GO:0030169; GO:0030246; GO:0034138; GO:0046872; GO:0060355; GO:0062023
		GBRW01084664.1	GBRW01084664.1.p1	0.541668	0.190704	Q4V885	COL12_RAT	Collectin-12 (Collectin placenta protein 1) (CL-P1) (Nurse cell scavenger receptor 2)	Colec12 Clp1 Nsr2	GO:0004888; GO:0005581; GO:0006910; GO:0008329; GO:0016021; GO:0030169; GO:0030246; GO:0034138; GO:0046872; GO:0060355; GO:0071360
		GBRW01087602.1	GBRW01087602.1.p1	NA	NA	Q14162	SREC_HUMAN	Scavenger receptor class F member 1 (Acetyl LDL receptor) (Scavenger receptor expressed by endothelial cells 1) (SREC-I)	SCARF1 KIAA0149 SREC	GO:0004888; GO:0005044; GO:0005886; GO:0006707; GO:0006898; GO:0007155; GO:0010976; GO:0016021; GO:0016322; GO:0016358; GO:0030169; GO:0030666; GO:0048680
		GBRW01087603.1	GBRW01087603.1.p1	0.580849	1.73645	Q80T91	MEG11_MOUSE	Multiple epidermal growth factor-like domains protein 11 (Multiple EGF-like domains protein 11)	Megf11 Kiaa1781	GO:0010842; GO:0016021; GO:0016323; GO:0034109
		GBRW01145868.1	GBRW01145868.1.p1	-1.30641	-1.20247	Q90953	CSPG2_CHICK	Versican core protein (Chondroitin sulfate proteoglycan core protein 2) (Chondroitin sulfate proteoglycan 2) (Large fibroblast proteoglycan) (PG-M)	VCAN CSPG2	GO:0001501; GO:0005509; GO:0005540; GO:0007155; GO:0007417; GO:0030246; GO:0031012
	CTLD * 2 + TM	GBRW01061507.1	GBRW01061507.1.p1	0.698649	1.53257	O75095	MEGF6_HUMAN	Multiple epidermal growth factor-like domains protein 6 (Multiple EGF-like domains protein 6) (Epidermal growth factor-like protein 3) (EGF-like protein 3)	MEGF6 EGFL3 KIAA0815	GO:0005509; GO:0005576
		GBRW01088598.1	GBRW01088598.1.p1	NA	NA	Q9UBG0	MRC2_HUMAN	C-type mannose receptor 2 (C-type lectin domain family 13 member E) (Endocytic receptor 180) (Macrophage mannose receptor 2) (Urokinase-type plasminogen activator receptor-associated protein) (UPAR-associated protein) (Urokinase receptor-associated protein) (CD antigen CD280)	MRC2 CLEC13E ENDO180 KIAA0709 UPARAP	GO:0001649; GO:0004888; GO:0005518; GO:0005925; GO:0006897; GO:0016020; GO:0016021; GO:0030246; GO:0030574
		GBRW01106608.1	GBRW01106608.1.p1	2.52693	8.50359	Q9UBG0	MRC2_HUMAN	C-type mannose receptor 2 (C-type lectin domain family 13 member E) (Endocytic receptor 180) (Macrophage mannose receptor 2) (Urokinase-type plasminogen activator receptor-associated protein) (UPAR-associated protein) (Urokinase receptor-associated protein) (CD antigen CD280)	MRC2 CLEC13E ENDO180 KIAA0709 UPARAP	GO:0001649; GO:0004888; GO:0005518; GO:0005925; GO:0006897; GO:0016020; GO:0016021; GO:0030246; GO:0030574
		GBRW01145994.1	GBRW01145994.1.p1	NA	NA	Q4TU93	MRC2_RAT	C-type mannose receptor 2 (Endocytic receptor 180) (Macrophage mannose receptor 2) (CD antigen CD280)	Mrc2 Endo180	GO:0004888; GO:0005518; GO:0005886; GO:0006897; GO:0016021; GO:0030246
		GBRW01163094.1	GBRW01163094.1.p1	1.22386	2.28057	P81282	CSPG2_BOVIN	Versican core protein (Chondroitin sulfate proteoglycan core protein 2) (Chondroitin sulfate proteoglycan 2) (Glial hyaluronate-binding protein) (GHAP) (Large fibroblast proteoglycan) (PG-M)	VCAN CSPG2	GO:0001501; GO:0005509; GO:0005540; GO:0007155; GO:0007417; GO:0030246; GO:0031012
		GBRW01163078.1	GBRW01163078.1.p1	0.4304	0.930759	P81282	CSPG2_BOVIN	Versican core protein (Chondroitin sulfate proteoglycan core protein 2) (Chondroitin sulfate proteoglycan 2) (Glial hyaluronate-binding protein) (GHAP) (Large fibroblast proteoglycan) (PG-M)	VCAN CSPG2	GO:0001501; GO:0005509; GO:0005540; GO:0007155; GO:0007417; GO:0030246; GO:0031012
		GBRW01166191.1	GBRW01166191.1.p1	2.10799	1.15288	Q64449	MRC2_MOUSE	C-type mannose receptor 2 (Lectin lambda) (Macrophage mannose receptor 2) (CD antigen CD280)	Mrc2 Kiaa0709	GO:0004888; GO:0005518; GO:0005886; GO:0006897; GO:0009986; GO:0016021; GO:0030246; GO:0030574
		GBRW01043873.1	GBRW01043873.1.p1	0.425121	1.07496	Q14162	SREC_HUMAN	Scavenger receptor class F member 1 (Acetyl LDL receptor) (Scavenger receptor expressed by endothelial cells 1) (SREC-I)	SCARF1 KIAA0149 SREC	GO:0004888; GO:0005044; GO:0005886; GO:0006707; GO:0006898; GO:0007155; GO:0010976; GO:0016021; GO:0016322; GO:0016358; GO:0030169; GO:0030666; GO:0048680
		GBRW01072859.1	GBRW01072859.1.p1	-1.7263	NA	Q64449	MRC2_MOUSE	C-type mannose receptor 2 (Lectin lambda) (Macrophage mannose receptor 2) (CD antigen CD280)	Mrc2 Kiaa0709	GO:0004888; GO:0005518; GO:0005886; GO:0006897; GO:0009986; GO:0016021; GO:0030246; GO:0030574
	TM + CTLD * 1-2 + TM	GBRW01019759.1	GBRW01019759.1.p1	1.69288	1.17247	Q8AYA4	SLB1_DEIAC	Snaclec agglucetin subunit beta-1	NA	GO:0005576; GO:0090729
		GBRW01026495.1	GBRW01026495.1.p1	NA	NA	Q2KIS7	TETN_BOVIN	Tetranectin (TN) (C-type lectin domain family 3 member B)	CLEC3B	GO:0001503; GO:0001652; GO:0005509; GO:0005615; GO:0005737; GO:0008201; GO:0010756; GO:0030246; GO:0030282; GO:0036143; GO:0071560
		GBRW01041522.1	GBRW01041522.1.p1	NA	NA	Q9PSM8	SL9B_ECHCA	Snaclec coagulation factor IX/factor X-binding protein subunit B (IX/X-BP subunit B) (ECLV IX/X-BP subunit B)	NA	GO:0005576; GO:0046872; GO:0090729
		GBRW01157904.1	GBRW01157904.1.p1	-0.777221	-0.442337	Q66S03	LECG_THANI	Galactose-specific lectin nattectin (CTL)	NA	GO:0005576; GO:0006954; GO:0030246; GO:0046872; GO:0090729
	TM+ Lectin_C * 3	GBRW01167574.1	GBRW01167574.1.p1	-0.888766	-0.971322	P22897	MRC1_HUMAN	Macrophage mannose receptor 1 (MMR) (C-type lectin domain family 13 member D) (C-type lectin domain family 13 member D-like) (Human mannose receptor) (hMR) (Macrophage mannose receptor 1-like protein 1) (CD antigen CD206)	MRC1 CLEC13D CLEC13DL MRC1L1	GO:0001618; GO:0004888; GO:0005537; GO:0005886; GO:0005887; GO:0006898; GO:0009986; GO:0010008; GO:0038024; GO:0071222; GO:0071346; GO:0071353
	TM + Lectin_C * 6	GBRW01145991.1	GBRW01145991.1.p1	NA	NA	Q61830	MRC1_MOUSE	Macrophage mannose receptor 1 (MMR) (CD antigen CD206)	Mrc1	GO:0004888; GO:0005537; GO:0005886; GO:0006898; GO:0009986; GO:0010008; GO:0016021; GO:0038024; GO:0071222; GO:0071346; GO:0071353
		GBRW01026606.1	GBRW01026606.1.p1	NA	-2.24715	P22897	MRC1_HUMAN	Macrophage mannose receptor 1 (MMR) (C-type lectin domain family 13 member D) (C-type lectin domain family 13 member D-like) (Human mannose receptor) (hMR) (Macrophage mannose receptor 1-like protein 1) (CD antigen CD206)	MRC1 CLEC13D CLEC13DL MRC1L1	GO:0001618; GO:0004888; GO:0005537; GO:0005886; GO:0005887; GO:0006898; GO:0009986; GO:0010008; GO:0038024; GO:0071222; GO:0071346; GO:0071353
	Lectin_C + Ig3 * 3 + I-set + Ig3 + TM	GBRW01166457.1	GBRW01166457.1.p1	-0.321595	0.0104135	Q9VN14	CONT_DROME	Contactin	Cont CG1084	GO:0005886; GO:0005918; GO:0007156; GO:0007411; GO:0008366; GO:0019991; GO:0021682; GO:0030424; GO:0031225; GO:0045197; GO:0060857; GO:0061343; GO:0070593; GO:0098632
	TM + Astacin + Lectin_C + Kringle	GBRW01165745.1	GBRW01165745.1.p1	0.840877	0.0252003	Q9U3S9	NAS6_CAEEL	Zinc metalloproteinase nas-6 (EC 3.4.24.-) (Nematode astacin 6)	nas-6 4R79.1	GO:0004222; GO:0005576; GO:0008270; GO:0043050; GO:0060465
		GBRW01165758.1	GBRW01165758.1.p1	NA	NA	Q9U3S9	NAS6_CAEEL	Zinc metalloproteinase nas-6 (EC 3.4.24.-) (Nematode astacin 6)	nas-6 4R79.1	GO:0004222; GO:0005576; GO:0008270; GO:0043050; GO:0060465
	TM+ Cadherin * 12 + Calx-beta + Lectin_C	GBRW01173130.1	GBRW01173130.1.p1	-0.809997	-0.276328	Q5H8C1	FREM1_HUMAN	FRAS1-related extracellular matrix protein 1 (Protein QBRICK)	FREM1 C9orf143 C9orf145 C9orf154	GO:0005604; GO:0007154; GO:0007160; GO:0016021; GO:0030246; GO:0046872; GO:0097094
	TM + Lectin_C + GAIN + GPS + 7tm_2	GBRW01163533.1	GBRW01163533.1.p1	-0.334774	-0.41206	Q9HAR2	AGRL3_HUMAN	Adhesion G protein-coupled receptor L3 (Calcium-independent alpha-latrotoxin receptor 3) (CIRL-3) (Latrophilin-3) (Lectomedin-3)	ADGRL3 KIAA0768 LEC3 LPHN3	GO:0001764; GO:0004930; GO:0005509; GO:0005887; GO:0005911; GO:0007166; GO:0007186; GO:0007189; GO:0007416; GO:0007420; GO:0016021; GO:0030246; GO:0030424; GO:0031987; GO:0042220; GO:0051965; GO:0098742; GO:0098978
	Lectin leg-like + TM	GBRW01161051.1	GBRW01161051.1.p1	0.121459	0.326799	Q9D0F3	LMAN1_MOUSE	Protein ERGIC-53 (ER-Golgi intermediate compartment 53 kDa protein) (Lectin mannose-binding 1) (p58)	Lman1 Ergic53	GO:0000139; GO:0005537; GO:0005783; GO:0005789; GO:0005793; GO:0005794; GO:0006888; GO:0007029; GO:0007030; GO:0010638; GO:0015031; GO:0016021; GO:0030017; GO:0030134; GO:0033116; GO:0042802; GO:0043231; GO:0044220; GO:0046872; GO:0062023
SRCR	SRCR * 2 + Zona_pellucida	GBRW01148167.1	GBRW01148167.1.p1	-0.142253	0.324164	F1RD85	LOX3A_DANRE	Lysyl oxidase homolog 3A (EC 1.4.3.-) (EC 1.4.3.13) (Lysyl oxidase-like protein 3A)	loxl3a	GO:0001968; GO:0004720; GO:0005044; GO:0005507; GO:0005615; GO:0005634; GO:0005737; GO:0006954; GO:0016020; GO:0018057; GO:0021510; GO:0030199; GO:0030324; GO:0060021; GO:0061053; GO:1905590; GO:2000329; GO:2001046ENOG410IE2X;ENOG410XSN1;
	TM + Ldl_receptor_a + SRCR +Ldl_receptor_b + SRCR + XendoU	GBRW01171333.1	GBRW01171333.1.p1	1.21298	0.48989	Q503V9	ENDUB_DANRE	Poly(U)-specific endoribonuclease-B (EC 3.1.-.-) (Protein endoU-B) (Uridylate-specific endoribonuclease-B)	endoub zgc:110053	GO:0003723; GO:0004521; GO:0046872
		GBRW01171334.1	GBRW01171334.1.p1	0.373142	-0.246253	Q503V9	ENDUB_DANRE	Poly(U)-specific endoribonuclease-B (EC 3.1.-.-) (Protein endoU-B) (Uridylate-specific endoribonuclease-B)	endoub zgc:110053	GO:0003723; GO:0004521; GO:0046872
	SRCR * 2 + Trypsin	GBRW01035040.1	GBRW01035040.1.p1	NA	NA	G3V801	NETR_RAT	Neurotrypsin (EC 3.4.21.-) (Serine protease 12)	Prss12	GO:0004252; GO:0005044; GO:0005886; GO:0006887; GO:0030424; GO:0030425; GO:0031410; GO:0031638; GO:0043083; GO:0043195
		GBRW01121556.1	GBRW01121556.1.p1	0.422987	-0.121641	Q5G267	NETR_MACMU	Neurotrypsin (EC 3.4.21.-) (Serine protease 12)	PRSS12	GO:0004252; GO:0005044; GO:0005886; GO:0006887; GO:0030424; GO:0030425; GO:0043083; GO:0043195
	SRCR + Ldl_receptor_a + Pan_1 + Ldl_recetor_a + SRCR + Ldl_receptor_a + SRCR x2 + Trypsin	GBRW01165957.1	GBRW01165957.1.p1	-0.311104	-1.43667	Q5G265	NETR_SAGLB	Neurotrypsin (EC 3.4.21.-) (Serine protease 12)	PRSS12	GO:0004252; GO:0005044; GO:0005576; GO:0005886; GO:0006887; GO:0030424
	Fz * 2 + Ldl_receptor_a + SRCR * 2 +Trypsin	GBRW01140463.1	GBRW01140463.1.p1	0.275514	-0.280563	Q9Y5Q5	CORIN_HUMAN	Atrial natriuretic peptide-converting enzyme (EC 3.4.21.-) (Corin) (Heart-specific serine proteinase ATC2) (Pro-ANP-converting enzyme) (Transmembrane protease serine 10) [Cleaved into: Atrial natriuretic peptide-converting enzyme, N-terminal propeptide; Atrial natriuretic peptide-converting enzyme, activated protease fragment; Atrial natriuretic peptide-converting enzyme, 180 kDa soluble fragment…	CORIN CRN TMPRSS10	GO:0003050; GO:0004252; GO:0005576; GO:0005886; GO:0005887; GO:0007565; GO:0008217; GO:0009986; GO:0015629; GO:0016021; GO:0016486; GO:0016604; GO:0035813; GO:1903779

## Sheet: Elysia_cornigera_thrombospondin
				Days of starvation [log2 fold change]			UniprotKB annotation
Receptor name	Domain arrangement	Gene_ID	Protein_ID	Fed-Day4	Fed-Day7	Entry	Entry Name	Protein Name	Gene Name	Gene Ontology
Thrombospondin type 5 / COMP	TSP_3 * 5 + TSP_C	GBRW01071734.1	GBRW01071734.1.p1	0.17289	-0.503333	P35445	COMP_BOVIN	Cartilage oligomeric matrix protein (COMP)	COMP	GO:0002020; GO:0002063; GO:0003417; GO:0005178; GO:0005509; GO:0005518; GO:0005615; GO:0006915; GO:0006986; GO:0008201; GO:0009306; GO:0010259; GO:0010260; GO:0014829; GO:0016485; GO:0030199; GO:0030282; GO:0030500; GO:0030509; GO:0032991; GO:0035264; GO:0035988; GO:0035989; GO:0036122; GO:0043066; GO:0043395; GO:0043588; GO:0048747; GO:0048844; GO:0050881; GO:0050905; GO:0060173; GO:0062023; GO:…
ADAMTS-like	Pep_M12B_propep + Reprolysin + TSP1 + ADAM_spacer1 + TSP1	GBRW01169805.1	GBRW01169805.1.p1	-0.105001	-0.66805	Q9UKP4	ATS7_HUMAN	A disintegrin and metalloproteinase with thrombospondin motifs 7 (ADAM-TS 7) (ADAM-TS7) (ADAMTS-7) (EC 3.4.24.-) (COMPase)	ADAMTS7	GO:0004222; GO:0005576; GO:0005788; GO:0008237; GO:0009986; GO:0032331; GO:0046872; GO:0051603; GO:0071347; GO:0071356; GO:0071773
	Reprolysin + TSP1 + ADAM_spacer1 + TSP1	GBRW01057777.1	GBRW01057777.1.p1	-0.852011	-0.834933	Q9P2N4	ATS9_HUMAN	A disintegrin and metalloproteinase with thrombospondin motifs 9 (ADAM-TS 9) (ADAM-TS9) (ADAMTS-9) (EC 3.4.24.-)	ADAMTS9 KIAA1312	GO:0003179; GO:0003229; GO:0004222; GO:0005615; GO:0005783; GO:0006508; GO:0006516; GO:0007275; GO:0008237; GO:0008270; GO:0009617; GO:0009986; GO:0010596; GO:0015031; GO:0016192; GO:0030198; GO:0031012; GO:0035909; GO:0043231; GO:0045636; GO:0090673; GO:1903671
	TSP1 * 2 + I-set + PLAC	GBRW01171824.1	GBRW01171824.1.p1	-0.830791	-0.909284	P90884	MADD4_CAEEL	Protein madd-4 (Punctin)	madd-4 F53B6.2	GO:0005102; GO:0005615; GO:0008233; GO:0030054; GO:0030424; GO:0033563; GO:0045202; GO:0050808
	TM + TSP1 + ADAM_spacer1 + TSP1 * 2 + PLAC	GBRW01172333.1	GBRW01172333.1.p1	-0.0267542	-0.12052	Q7TSK7	ATL2_MOUSE	ADAMTS-like protein 2 (ADAMTSL-2) (TSP1-repeat-containing protein 1) (TCP-1)	Adamtsl2 Kiaa0605 Tcp1	GO:0005576; GO:0008233; GO:0030198; GO:0030512; GO:0031012; GO:0050436; GO:0060481
	ADAM_spacer1 + TSP1 + PLAC	GBRW01150022.1	GBRW01150022.1.p1	-0.858041	-1.27621	Q3UTY6	THSD4_MOUSE	Thrombospondin type-1 domain-containing protein 4 (A disintegrin and metalloproteinase with thrombospondin motifs-like protein 6) (ADAMTS-like protein 6) (ADAMTSL-6) (ADAMTS-like protein 4) (ADAMTSL-4)	Thsd4	GO:0001527; GO:0008233; GO:0031012; GO:0048251
		GBRW01169227.1	GBRW01169227.1.p1	-0.276538	-0.355855	Q3UTY6	THSD4_MOUSE	Thrombospondin type-1 domain-containing protein 4 (A disintegrin and metalloproteinase with thrombospondin motifs-like protein 6) (ADAMTS-like protein 6) (ADAMTSL-6) (ADAMTS-like protein 4) (ADAMTSL-4)	Thsd4	GO:0001527; GO:0008233; GO:0031012; GO:0048251
Semaphorins	SEMA + PSI + TSP1 * 2	GBRW01167567.1	GBRW01167567.1.p1	-0.351728	-0.76698	Q13591	SEM5A_HUMAN	Semaphorin-5A (Semaphorin-F) (Sema F)	SEMA5A SEMAF	GO:0001755; GO:0001938; GO:0002043; GO:0005886; GO:0007155; GO:0007162; GO:0007267; GO:0007399; GO:0007413; GO:0016020; GO:0016021; GO:0021536; GO:0030215; GO:0030335; GO:0030836; GO:0035373; GO:0043395; GO:0045499; GO:0045545; GO:0045766; GO:0048842; GO:0048843; GO:0050918; GO:0051897; GO:0060326; GO:0070062; GO:0071526; GO:0090263; GO:1990256; GO:2000352; GO:2001028
	TM + SEMA + PSI + TM	GBRW01172267.1	GBRW01172267.1.p1	-0.0827758	0.031625	Q26473	SEM1A_SCHAM	Semaphorin-1A (Fasciclin IV) (Fasciclin-4) (Semaphorin-I) (Sema I)	SEMA-1A FAS4	GO:0007399; GO:0016021; GO:0030154
	SEMA	GBRW01154796.1	GBRW01154796.1.p1	-0.552051	-1.01209	Q62217	SEM5A_MOUSE	Semaphorin-5A (Semaphorin-F) (Sema F)	Sema5a Semaf SemF	GO:0001569; GO:0001755; GO:0001938; GO:0002043; GO:0007162; GO:0007411; GO:0007413; GO:0008046; GO:0016020; GO:0016021; GO:0021536; GO:0030215; GO:0030335; GO:0030836; GO:0035373; GO:0043395; GO:0045499; GO:0045545; GO:0045766; GO:0048675; GO:0048754; GO:0048842; GO:0048843; GO:0050908; GO:0050918; GO:0051897; GO:0060326; GO:0071526; GO:0090091; GO:0090263; GO:0097485; GO:1990138; GO:1990256; GO:…
		GBRW01154797.1	GBRW01154797.1.p1	-0.867093	-0.519896	Q60519	SEM5B_MOUSE	Semaphorin-5B (Semaphorin-G) (Sema G)	Sema5b Kiaa1445 Semag SemG	GO:0001755; GO:0016021; GO:0030215; GO:0030335; GO:0045499; GO:0048675; GO:0048843; GO:0050908; GO:0071526; GO:0097485; GO:1990138
		GBRW01169094.1	GBRW01169094.1.p1	0.170863	-0.352417	Q24323	SEM2A_DROME	Semaphorin-2A (Semaphorin-II) (Sema II)	Sema2a Sema-2a CG4700	GO:0001755; GO:0005576; GO:0005615; GO:0005829; GO:0007411; GO:0007629; GO:0007632; GO:0012505; GO:0016201; GO:0030215; GO:0030335; GO:0030534; GO:0042756; GO:0045499; GO:0048843; GO:0050919; GO:0070983; GO:0071526; GO:0071678; GO:0097374
Plexins	TM + SEMA + PSI + TIG * 2 + TM	GBRW01163050.1	GBRW01163050.1.p1	-0.423127	-0.856599	Q9HCM2	PLXA4_HUMAN	Plexin-A4	PLXNA4 KIAA1550 PLXNA4A PLXNA4B UNQ2820/PRO34003	GO:0002116; GO:0005886; GO:0005887; GO:0007162; GO:0008360; GO:0017154; GO:0021612; GO:0021615; GO:0021637; GO:0021644; GO:0021784; GO:0021793; GO:0021960; GO:0030334; GO:0043087; GO:0048485; GO:0048841; GO:0050772; GO:0050923; GO:0071526; GO:1902287
		GBRW01100266.1	GBRW01100266.1.p1	-0.496078	-0.620987	Q9V4A7	PLXB_DROME	Plexin-B	PlexB CG17245	GO:0002116; GO:0005886; GO:0005887; GO:0007162; GO:0007411; GO:0008045; GO:0008360; GO:0017154; GO:0030334; GO:0030425; GO:0035021; GO:0035025; GO:0043087; GO:0050772; GO:0070593; GO:0071678; GO:0097374; GO:1902287
	SEMA + TIG * 4 + TM + Pkinase_Tyr	GBRW01148341.1	GBRW01148341.1.p1	-0.421828	-0.477776	Q9UIW2	PLXA1_HUMAN	Plexin-A1 (Semaphorin receptor NOV)	PLXNA1 NOV PLXN1	GO:0002116; GO:0005886; GO:0005887; GO:0007162; GO:0007275; GO:0008360; GO:0014910; GO:0017154; GO:0030334; GO:0038023; GO:0043087; GO:0050772; GO:0060666; GO:0070062; GO:1902287; GO:1990138
TSP1 domain only	TSP1* 1	GBRW01007104.1	GBRW01007104.1.p1	NA	NA	Q03350	TSP2_MOUSE	Thrombospondin-2	Thbs2 Tsp2	GO:0005509; GO:0005604; GO:0005615; GO:0007155; GO:0008201; GO:0016525; GO:0031012; GO:0031091; GO:0051965; GO:0062023
		GBRW01007452.1	GBRW01007452.1.p1	NA	NA	O15072	ATS3_HUMAN	A disintegrin and metalloproteinase with thrombospondin motifs 3 (ADAM-TS 3) (ADAM-TS3) (ADAMTS-3) (EC 3.4.24.-) (Procollagen II N-proteinase) (PC II-NP) (Procollagen II amino propeptide-processing enzyme)	ADAMTS3 KIAA0366	GO:0004175; GO:0004222; GO:0005576; GO:0005615; GO:0008201; GO:0008270; GO:0010573; GO:0016485; GO:0030199; GO:0030574; GO:0031012; GO:0032964; GO:0070062; GO:0097435; GO:1900748
		GBRW01012465.1	GBRW01012465.1.p1	NA	NA	C5IAW9	UN5BB_XENLA	Netrin receptor UNC5B-b (Protein unc-5 homolog-b) (Unc-5-like protein B)	unc5b-b	GO:0005042; GO:0005886; GO:0007275; GO:0016021
		GBRW01030933.1	GBRW01030933.1.p1	NA	NA	Q69ZU6	THS7A_MOUSE	Thrombospondin type-1 domain-containing protein 7A [Cleaved into: Thrombospondin type-1 domain-containing protein 7A, soluble form]	Thsd7a Gm837 Kiaa0960	GO:0001525; GO:0005576; GO:0005886; GO:0016021; GO:0030154; GO:0031532; GO:0098846
		GBRW01076474.1	GBRW01076474.1.p1	NA	NA	P98060	NAS35_CAEEL	Zinc metalloproteinase dpy-31 (EC 3.4.24.-) (Nematode astacin 35) (Procollagen C-proteinase) (Tollish protein 2)	dpy-31 nas-35 toh-2 R151.5	GO:0004222; GO:0005576; GO:0008270; GO:0042338
		GBRW01123401.1	GBRW01123401.1.p1	3.2403	2.69376	D3YXG0	HMCN1_MOUSE	Hemicentin-1 (Fibulin-6) (FIBL-6)	Hmcn1	GO:0005201; GO:0005509; GO:0005576; GO:0005604; GO:0005913; GO:0005938; GO:0007049; GO:0007156; GO:0007157; GO:0009617; GO:0030054; GO:0032154; GO:0038023; GO:0042803; GO:0050839; GO:0051301; GO:0062023
		GBRW01148223.1	GBRW01148223.1.p1	1.15359	0.441155	P90884	MADD4_CAEEL	Protein madd-4 (Punctin)	madd-4 F53B6.2	GO:0005102; GO:0005615; GO:0008233; GO:0030054; GO:0030424; GO:0033563; GO:0045202; GO:0050808
		GBRW01172212.1	GBRW01172212.1.p1	-0.71813	-0.526138	Q96RW7	HMCN1_HUMAN	Hemicentin-1 (Fibulin-6) (FIBL-6)	HMCN1 FIBL6	GO:0005201; GO:0005509; GO:0005604; GO:0005913; GO:0005938; GO:0007049; GO:0007156; GO:0007157; GO:0007601; GO:0009617; GO:0032154; GO:0038023; GO:0042803; GO:0050839; GO:0051301; GO:0062023; GO:0070062
		GBRW01172214.1	GBRW01172214.1.p1	-0.672152	-0.469614	Q96RW7	HMCN1_HUMAN	Hemicentin-1 (Fibulin-6) (FIBL-6)	HMCN1 FIBL6	GO:0005201; GO:0005509; GO:0005604; GO:0005913; GO:0005938; GO:0007049; GO:0007156; GO:0007157; GO:0007601; GO:0009617; GO:0032154; GO:0038023; GO:0042803; GO:0050839; GO:0051301; GO:0062023; GO:0070062
		GBRW01191279.1	GBRW01191279.1.p1	NA	NA	Q8BLI0	ATL1_MOUSE	ADAMTS-like protein 1 (ADAMTSL-1) (Punctin-1)	Adamtsl1	GO:0008233; GO:0062023
		GBRW01214185.1	GBRW01214185.1.p1	NA	NA	Q6ZMP0	THSD4_HUMAN	Thrombospondin type-1 domain-containing protein 4 (A disintegrin and metalloproteinase with thrombospondin motifs-like protein 6) (ADAMTS-like protein 6) (ADAMTSL-6)	THSD4 UNQ9334/PRO34005	GO:0001527; GO:0005201; GO:0008233; GO:0048251; GO:0062023; GO:0070062
	TSP1* 2	GBRW01057267.1	GBRW01057267.1.p1	NA	NA	O60242	AGRB3_HUMAN	Adhesion G protein-coupled receptor B3 (Brain-specific angiogenesis inhibitor 3)	ADGRB3 BAI3 KIAA0550	GO:0004930; GO:0005096; GO:0005886; GO:0005887; GO:0007166; GO:0007186; GO:0007189; GO:0007520; GO:0016021; GO:0016322; GO:0016525; GO:0043083; GO:0048814; GO:0051965; GO:0061743; GO:0098794; GO:0099558
		GBRW01193067.1	GBRW01193067.1.p1	NA	NA	Q9W770	SPON1_CHICK	Spondin-1 (F-spondin)	SPON1	GO:0007155; GO:0031012; GO:0046872
		GBRW01218061.1	GBRW01218061.1.p1	NA	NA	Q19204	ADT2_CAEEL	A disintegrin and metalloproteinase with thrombospondin motifs adt-2 (ADAMTS adt-2) (EC 3.4.24.-)	adt-2 sma-21 F08C6.1	GO:0004222; GO:0005576; GO:0008340; GO:0008361; GO:0030199; GO:0040018; GO:0046872
	TSP1* 11	GBRW01148183.1	GBRW01148183.1.p1	-0.92783	0.289181	D3YXG0	HMCN1_MOUSE	Hemicentin-1 (Fibulin-6) (FIBL-6)	Hmcn1	GO:0005201; GO:0005509; GO:0005576; GO:0005604; GO:0005913; GO:0005938; GO:0007049; GO:0007156; GO:0007157; GO:0009617; GO:0030054; GO:0032154; GO:0038023; GO:0042803; GO:0050839; GO:0051301; GO:0062023
	TSP1* 17	GBRW01148184.1	GBRW01148184.1.p1	-0.252205	-0.145144	G5ECS8	ADT1_CAEEL	A disintegrin and metalloproteinase with thrombospondin motifs adt-1 (ADAMTS adt-1) (EC 3.4.24.-)	adt-1 C02B4.1	GO:0004222; GO:0005576; GO:0046872
	TSP1* 17	GBRW01148187.1	GBRW01148187.1.p1	-2.89564	NA	D3YXG0	HMCN1_MOUSE	Hemicentin-1 (Fibulin-6) (FIBL-6)	Hmcn1	GO:0005201; GO:0005509; GO:0005576; GO:0005604; GO:0005913; GO:0005938; GO:0007049; GO:0007156; GO:0007157; GO:0009617; GO:0030054; GO:0032154; GO:0038023; GO:0042803; GO:0050839; GO:0051301; GO:0062023
	TM + TSP1* 1	GBRW01051700.1	GBRW01051700.1.p1	NA	NA	Q96RW7	HMCN1_HUMAN	Hemicentin-1 (Fibulin-6) (FIBL-6)	HMCN1 FIBL6	GO:0005201; GO:0005509; GO:0005604; GO:0005913; GO:0005938; GO:0007049; GO:0007156; GO:0007157; GO:0007601; GO:0009617; GO:0032154; GO:0038023; GO:0042803; GO:0050839; GO:0051301; GO:0062023; GO:0070062
	TM + TSP1* 2	GBRW01089278.1	GBRW01089278.1.p1	-0.285297	-1.38325	Q8N2E2	VWDE_HUMAN	von Willebrand factor D and EGF domain-containing protein	VWDE	GO:0005102; GO:0005576; GO:0009986; GO:0048856
	TSP1* 1 + TM	GBRW01162177.1	GBRW01162177.1.p1	0.676043	1.24935	Q9JM61	THSD1_MOUSE	Thrombospondin type-1 domain-containing protein 1 (Transmembrane molecule with thrombospondin module)	Thsd1 Tmtsp	GO:0002244; GO:0005737; GO:0005829; GO:0009986; GO:0016021; GO:0071944
		GBRW01162178.1	GBRW01162178.1.p1	-0.269127	-0.772186	Q9JM61	THSD1_MOUSE	Thrombospondin type-1 domain-containing protein 1 (Transmembrane molecule with thrombospondin module)	Thsd1 Tmtsp	GO:0002244; GO:0005737; GO:0005829; GO:0009986; GO:0016021; GO:0071944
Astacin metallopeptidases	Astacin	GBRW01076473.1	GBRW01076473.1.p1	NA	NA	Q61EX6	NAS36_CAEBR	Zinc metalloproteinase nas-36 (EC 3.4.24.-) (Nematode astacin 36)	nas-36 CBG11886	GO:0004222; GO:0005576; GO:0007275; GO:0008270; GO:0018996
VWA	TSP1 + VWA	GBRW01229805.1	GBRW01229805.1.p1	NA	NA	P35441	TSP1_MOUSE	Thrombospondin-1 (Glycoprotein G)	Thbs1 Tsp1	GO:0000187; GO:0001786; GO:0001937; GO:0001953; GO:0001968; GO:0002040; GO:0002581; GO:0002605; GO:0003151; GO:0003197; GO:0003417; GO:0005178; GO:0005201; GO:0005509; GO:0005577; GO:0005615; GO:0005737; GO:0005783; GO:0006954; GO:0006986; GO:0007050; GO:0007155; GO:0008201; GO:0008284; GO:0009612; GO:0009749; GO:0009897; GO:0009986; GO:0010595; GO:0010596; GO:0010748; GO:0010751; GO:0010754; GO:…
	VWA + TSP1	GBRW01028652.1	GBRW01028652.1.p1	NA	NA	D3YXG0	HMCN1_MOUSE	Hemicentin-1 (Fibulin-6) (FIBL-6)	Hmcn1	GO:0005201; GO:0005509; GO:0005576; GO:0005604; GO:0005913; GO:0005938; GO:0007049; GO:0007156; GO:0007157; GO:0009617; GO:0030054; GO:0032154; GO:0038023; GO:0042803; GO:0050839; GO:0051301; GO:0062023
		GBRW01190752.1	GBRW01190752.1.p1	NA	NA	P13944	COCA1_CHICK	Collagen alpha-1(XII) chain (Fibrochimerin)	COL12A1	GO:0003429; GO:0005595; GO:0005615; GO:0007155; GO:0030199; GO:0031012; GO:0035987
Ig	I-set * 5 + Ig_3 + I-set * 7 + Ig_3 + I-set + Ig_3 + I-set * 2 + TSP1 * 3 + G2F + EGF_CA * 2 + cEGF + EGF_CA + cEGF	GBRW01173264.1	GBRW01173264.1.p1	-0.601183	-0.191407	D3YXG0	HMCN1_MOUSE	Hemicentin-1 (Fibulin-6) (FIBL-6)	Hmcn1	GO:0005201; GO:0005509; GO:0005576; GO:0005604; GO:0005913; GO:0005938; GO:0007049; GO:0007156; GO:0007157; GO:0009617; GO:0030054; GO:0032154; GO:0038023; GO:0042803; GO:0050839; GO:0051301; GO:0062023
RPE-spondin like	TM + Somatomedin_B + TSP1	GBRW01134792.1	GBRW01134792.1.p1	0	-0.03	Q8IVN8	SBSPO_HUMAN	Somatomedin-B and thrombospondin type-1 domain-containing protein (RPE-spondin)	SBSPON C8orf84 RPESP	GO:0005044; GO:0005201; GO:0006955; GO:0030247; GO:0062023
UNC5-like	TM + Ig_3 + TSP1 + TM	GBRW01164168.1	GBRW01164168.1.p1	NA	-0.549209	O08747	UNC5C_MOUSE	Netrin receptor UNC5C (Protein unc-5 homolog 3) (Protein unc-5 homolog C) (Rostral cerebellar malformation protein)	Unc5c Rcm Unc5h3	GO:0005042; GO:0005886; GO:0006915; GO:0007411; GO:0007420; GO:0016021; GO:0030054; GO:0030334; GO:0033564; GO:0043005; GO:0043065; GO:0045202
	TM + Ig_3 + TSP1 + TM + ZU5 + UPA + Death	GBRW01164165.1	GBRW01164165.1.p1	-0.44078	-0.354301	O08747	UNC5C_MOUSE	Netrin receptor UNC5C (Protein unc-5 homolog 3) (Protein unc-5 homolog C) (Rostral cerebellar malformation protein)	Unc5c Rcm Unc5h3	GO:0005042; GO:0005886; GO:0006915; GO:0007411; GO:0007420; GO:0016021; GO:0030054; GO:0030334; GO:0033564; GO:0043005; GO:0043065; GO:0045202
Spondin	Spond_N + TSP1 * 2 + Kunitz_BPTI + TSP1 * 2	GBRW01168920.1	GBRW01168920.1.p1	0.931765	0.401668	Q9W770	SPON1_CHICK	Spondin-1 (F-spondin)	SPON1	GO:0007155; GO:0031012; GO:0046872
		GBRW01168921.1	GBRW01168921.1.p1	-0.349096	-0.433785	Q9W770	SPON1_CHICK	Spondin-1 (F-spondin)	SPON1	GO:0007155; GO:0031012; GO:0046872
TSP1 + others	TSP1 * 13 + CBM_14	GBRW01172141.1	GBRW01172141.1.p1	-0.27583	-0.310921	D3YXG0	HMCN1_MOUSE	Hemicentin-1 (Fibulin-6) (FIBL-6)	Hmcn1	GO:0005201; GO:0005509; GO:0005576; GO:0005604; GO:0005913; GO:0005938; GO:0007049; GO:0007156; GO:0007157; GO:0009617; GO:0030054; GO:0032154; GO:0038023; GO:0042803; GO:0050839; GO:0051301; GO:0062023
	EGF_CA * 2 + TSP1	GBRW01082085.1	GBRW01082085.1.p1	0.752157	-0.653102	Q92832	NELL1_HUMAN	Protein kinase C-binding protein NELL1 (NEL-like protein 1) (Nel-related protein 1)	NELL1 NRP1GO:0005509; GO:0005576; GO:0005635; GO:0005737; GO:0007399; GO:0010468; GO:0030154; GO:0030501; GO:0033689; GO:0045669; GO:0048471; GO:1903363	ENOG410IR7C;ENOG410XSZA;
	TSP1 + Kunitz_BPTI	GBRW01208729.1	GBRW01208729.1.p1	NA	NA	W4VSH9	VKT1_TRILK	Kunitz-type U19-barytoxin-Tl1a (U19-BATX-Tl1a) (Kunitz-type serine protease inhibitor Kunitz-1)	NA	GO:0004867; GO:0005576
	TIL + TSP1	GBRW01059534.1	GBRW01059534.1.p1	-0.623787	-0.989959	Q2PC93	SSPO_CHICK	SCO-spondin	SSPO	GO:0005615; GO:0007155; GO:0007399; GO:0030154
	TSP1 * 3 + GON	GBRW01113767.1	GBRW01113767.1.p1	-0.441965	-0.38328	Q9P2N4	ATS9_HUMAN	A disintegrin and metalloproteinase with thrombospondin motifs 9 (ADAM-TS 9) (ADAM-TS9) (ADAMTS-9) (EC 3.4.24.-)	ADAMTS9 KIAA1312	GO:0003179; GO:0003229; GO:0004222; GO:0005615; GO:0005783; GO:0006508; GO:0006516; GO:0007275; GO:0008237; GO:0008270; GO:0009617; GO:0009986; GO:0010596; GO:0015031; GO:0016192; GO:0030198; GO:0031012; GO:0035909; GO:0043231; GO:0045636; GO:0090673; GO:1903671
	TM + TSP1 + Ldl_recept_a + TM	GBRW01140815.1	GBRW01140815.1.p1	-0.796084	-0.619857	D3YXG0	HMCN1_MOUSE	Hemicentin-1 (Fibulin-6) (FIBL-6)	Hmcn1	GO:0005201; GO:0005509; GO:0005576; GO:0005604; GO:0005913; GO:0005938; GO:0007049; GO:0007156; GO:0007157; GO:0009617; GO:0030054; GO:0032154; GO:0038023; GO:0042803; GO:0050839; GO:0051301; GO:0062023
	Lipase + TSP1 * 4	GBRW01148182.1	GBRW01148182.1.p1	-3.36788	-3.2933	Q5BKQ4	LIPR1_MOUSE	Inactive pancreatic lipase-related protein 1 (PL-RP1)	Pnliprp1	GO:0004806; GO:0005509; GO:0005615; GO:0006629; GO:0016298

## Sheet: Elysia_timida_scavenger_recepto
				log2 fold change in fed animals compared to			UniprotKB annotation
Receptor name	Domain arrangement	Gene_ID	Protein_ID	Day4	Day7	Day30	Entry	Entry Name	Protein Name	Gene Name	Gene Ontology
SR-B	Tm + CD36 + TM	GBRM01013094.1	GBRM01013094.1.p1	-1.34036	-0.903061	-0.177041	Q8SQC1	SCRB1_PIG	Scavenger receptor class B member 1 (SRB1) (High density lipoprotein receptor SR-BI) (SR-BI)	SCARB1	GO:0001530; GO:0001540; GO:0001875; GO:0001935; GO:0005737; GO:0005886; GO:0005887; GO:0005901; GO:0006707; GO:0008035; GO:0009986; GO:0010867; GO:0010886; GO:0010899; GO:0015914; GO:0015920; GO:0016323; GO:0016324; GO:0030169; GO:0032497; GO:0033344; GO:0034186; GO:0034375; GO:0034383; GO:0034384; GO:0035461; GO:0042632; GO:0043231; GO:0043534; GO:0043654; GO:0043691; GO:0044406; GO:0045056; GO:…
		GBRM01038491.1	GBRM01038491.1.p1	0.268547	0.710801	1.01768	Q8SQC1	SCRB1_PIG	Scavenger receptor class B member 1 (SRB1) (High density lipoprotein receptor SR-BI) (SR-BI)	SCARB1	GO:0001530; GO:0001540; GO:0001875; GO:0001935; GO:0005737; GO:0005886; GO:0005887; GO:0005901; GO:0006707; GO:0008035; GO:0009986; GO:0010867; GO:0010886; GO:0010899; GO:0015914; GO:0015920; GO:0016323; GO:0016324; GO:0030169; GO:0032497; GO:0033344; GO:0034186; GO:0034375; GO:0034383; GO:0034384; GO:0035461; GO:0042632; GO:0043231; GO:0043534; GO:0043654; GO:0043691; GO:0044406; GO:0045056; GO:…
		GBRM01076016.1	GBRM01076016.1.p1	-1.1519	-0.688211	-1.33734	O35114	SCRB2_MOUSE	Lysosome membrane protein 2 (85 kDa lysosomal membrane sialoglycoprotein) (LGP85) (Lysosome membrane protein II) (LIMP II) (Scavenger receptor class B member 2)	Scarb2	GO:0001786; GO:0005044; GO:0005548; GO:0005765; GO:0005886; GO:0006622; GO:0006898; GO:0008565; GO:0010976; GO:0015485; GO:0015917; GO:0016021; GO:0019899; GO:0030666; GO:0031210; GO:0042803; GO:0043202; GO:0043471; GO:0051087; GO:1905123
		GBRM01087667.1	GBRM01087667.1.p1	0.853099	1.56535	0.756057	Q8WTV0	SCRB1_HUMAN	Scavenger receptor class B member 1 (SRB1) (CD36 and LIMPII analogous 1) (CLA-1) (CD36 antigen-like 1) (Collagen type I receptor, thrombospondin receptor-like 1) (SR-BI) (CD antigen CD36)	SCARB1 CD36L1 CLA1	GO:0001530; GO:0001540; GO:0001618; GO:0001786; GO:0001875; GO:0001935; GO:0005044; GO:0005215; GO:0005545; GO:0005765; GO:0005886; GO:0005887; GO:0005901; GO:0006702; GO:0006707; GO:0006898; GO:0008035; GO:0009986; GO:0010595; GO:0010867; GO:0010886; GO:0010899; GO:0015914; GO:0015920; GO:0030169; GO:0030666; GO:0031528; GO:0032497; GO:0033344; GO:0034185; GO:0034186; GO:0034375; GO:0034383; GO:…
		GBRM01087705.1	GBRM01087705.1.p1	0.739764	1.69354	0.974935	O35114	SCRB2_MOUSE	Lysosome membrane protein 2 (85 kDa lysosomal membrane sialoglycoprotein) (LGP85) (Lysosome membrane protein II) (LIMP II) (Scavenger receptor class B member 2)	Scarb2	GO:0001786; GO:0005044; GO:0005548; GO:0005765; GO:0005886; GO:0006622; GO:0006898; GO:0008565; GO:0010976; GO:0015485; GO:0015917; GO:0016021; GO:0019899; GO:0030666; GO:0031210; GO:0042803; GO:0043202; GO:0043471; GO:0051087; GO:1905123
		GBRM01088550.1	GBRM01088550.1.p1	-0.698958	0.718322	-1.31554	Q14108	SCRB2_HUMAN	Lysosome membrane protein 2 (85 kDa lysosomal membrane sialoglycoprotein) (LGP85) (CD36 antigen-like 2) (Lysosome membrane protein II) (LIMP II) (Scavenger receptor class B member 2) (CD antigen CD36)	SCARB2 CD36L2 LIMP2 LIMPII	GO:0000139; GO:0001618; GO:0001786; GO:0004888; GO:0005044; GO:0005548; GO:0005765; GO:0005789; GO:0005886; GO:0005925; GO:0006622; GO:0006898; GO:0008565; GO:0010008; GO:0010976; GO:0015485; GO:0015917; GO:0016020; GO:0016021; GO:0019899; GO:0030665; GO:0030666; GO:0031210; GO:0031902; GO:0042803; GO:0043202; GO:0043471; GO:0051087; GO:0061024; GO:0070062; GO:1904978; GO:1905123; GO:1905671
		GBRM01088551.1	GBRM01088551.1.p1	-0.703555	-0.070732	-0.655488	Q14108	SCRB2_HUMAN	Lysosome membrane protein 2 (85 kDa lysosomal membrane sialoglycoprotein) (LGP85) (CD36 antigen-like 2) (Lysosome membrane protein II) (LIMP II) (Scavenger receptor class B member 2) (CD antigen CD36)	SCARB2 CD36L2 LIMP2 LIMPII	GO:0000139; GO:0001618; GO:0001786; GO:0004888; GO:0005044; GO:0005548; GO:0005765; GO:0005789; GO:0005886; GO:0005925; GO:0006622; GO:0006898; GO:0008565; GO:0010008; GO:0010976; GO:0015485; GO:0015917; GO:0016020; GO:0016021; GO:0019899; GO:0030665; GO:0030666; GO:0031210; GO:0031902; GO:0042803; GO:0043202; GO:0043471; GO:0051087; GO:0061024; GO:0070062; GO:1904978; GO:1905123; GO:1905671
		GBRM01102049.1	GBRM01102049.1.p1	0.234072	-0.287304	0.442156	Q8SQC1	SCRB1_PIG	Scavenger receptor class B member 1 (SRB1) (High density lipoprotein receptor SR-BI) (SR-BI)	SCARB1	GO:0001530; GO:0001540; GO:0001875; GO:0001935; GO:0005737; GO:0005886; GO:0005887; GO:0005901; GO:0006707; GO:0008035; GO:0009986; GO:0010867; GO:0010886; GO:0010899; GO:0015914; GO:0015920; GO:0016323; GO:0016324; GO:0030169; GO:0032497; GO:0033344; GO:0034186; GO:0034375; GO:0034383; GO:0034384; GO:0035461; GO:0042632; GO:0043231; GO:0043534; GO:0043654; GO:0043691; GO:0044406; GO:0045056; GO:…
SR-E like	Tm + CTLD	GBRM01064602.1	GBRM01064602.1.p1	2.66	3.54	2.08	Q9Y6Z7	COL10_HUMAN	Collectin-10 (Collectin liver protein 1) (CL-L1) (Collectin-34) (CL-34)	COLEC10 CLL1 UNQ366/PRO702	GO:0001867; GO:0004252; GO:0005537; GO:0005576; GO:0005581; GO:0005615; GO:0005737; GO:0005794; GO:0006956; GO:0032502; GO:0042056; GO:0048029; GO:1904888
		GBRM01009636.1	GBRM01009636.1.p1	2.8	2.54	6.14	Q59DY6	LEDL2_DROME	C-type lectin 37Da	lectin-37Da DL2 CG33532	GO:0005534; GO:0005576; GO:0016339; GO:0046872
		GBRM01023430.1	GBRM01023430.1.p1	0.98	2.28	1.96	Q2KIS7	TETN_BOVIN	Tetranectin (TN) (C-type lectin domain family 3 member B)	CLEC3B	GO:0001503; GO:0001652; GO:0005509; GO:0005615; GO:0005737; GO:0008201; GO:0010756; GO:0030246; GO:0030282; GO:0036143; GO:0071560
		GBRM01024707.1	GBRM01024707.1.p1	NA	NA	NA	Q9W0A0	DRPR_DROME	Protein draper	drpr CG2086	GO:0001786; GO:0001891; GO:0005737; GO:0005886; GO:0005938; GO:0006909; GO:0006911; GO:0008345; GO:0016021; GO:0016322; GO:0030054; GO:0030424; GO:0031224; GO:0035071; GO:0035212; GO:0042742; GO:0043277; GO:0043652; GO:0045211; GO:0045335; GO:0048190; GO:0048678; GO:0060100; GO:0098794; GO:1904396
		GBRM01025715.1	GBRM01025715.1.p1	-0.05	0.69	2.62	P82596	PLC_HALLA	Perlucin	NA	GO:0030246
		GBRM01034462.1	GBRM01034462.1.p1	NA	NA	NA	Q2LK54	COL12_CHICK	Collectin-12 (Collectin-3) (CL-3) (cCL-3)	COLEC12 CL3	GO:0005581; GO:0005615; GO:0008329; GO:0016021; GO:0030169; GO:0030246; GO:0031012; GO:0046872
		GBRM01034463.1	GBRM01034463.1.p1	NA	NA	NA	Q2LK54	COL12_CHICK	Collectin-12 (Collectin-3) (CL-3) (cCL-3)	COLEC12 CL3	GO:0005581; GO:0005615; GO:0008329; GO:0016021; GO:0030169; GO:0030246; GO:0031012; GO:0046872
		GBRM01034582.1	GBRM01034582.1.p1	0.16	0.76	0.12	P27811	KLRBA_MOUSE	Killer cell lectin-like receptor subfamily B member 1A (NKR-P1A) (CD161 antigen-like family member A) (Lymphocyte antigen 55A) (Ly-55A) (NKR-P1.7) (Natural killer cell surface protein P1-2) (NKR-P1 2) (CD antigen CD161a)	Klrb1a Ly55 Ly55a Nkrp1a	GO:0005886; GO:0016021; GO:0030246
		GBRM01039872.1	GBRM01039872.1.p1	2.9	2.61	2.36	Q64449	MRC2_MOUSE	C-type mannose receptor 2 (Lectin lambda) (Macrophage mannose receptor 2) (CD antigen CD280)	Mrc2 Kiaa0709	GO:0004888; GO:0005518; GO:0005886; GO:0006897; GO:0009986; GO:0016021; GO:0030246; GO:0030574
		GBRM01047939.1	GBRM01047939.1.p1	-0.33	-0.7	-0.86	Q90953	CSPG2_CHICK	Versican core protein (Chondroitin sulfate proteoglycan core protein 2) (Chondroitin sulfate proteoglycan 2) (Large fibroblast proteoglycan) (PG-M)	VCAN CSPG2	GO:0001501; GO:0005509; GO:0005540; GO:0007155; GO:0007417; GO:0030246; GO:0031012
		GBRM01066189.1	GBRM01066189.1.p1	NA	NA	NA	P13611	CSPG2_HUMAN	Versican core protein (Chondroitin sulfate proteoglycan core protein 2) (Chondroitin sulfate proteoglycan 2) (Glial hyaluronate-binding protein) (GHAP) (Large fibroblast proteoglycan) (PG-M)	VCAN CSPG2	GO:0001501; GO:0001649; GO:0005509; GO:0005539; GO:0005540; GO:0005576; GO:0005615; GO:0005788; GO:0005796; GO:0007155; GO:0007275; GO:0007417; GO:0008037; GO:0008347; GO:0016020; GO:0030021; GO:0030198; GO:0030206; GO:0030207; GO:0030208; GO:0030246; GO:0031012; GO:0043202; GO:0043687; GO:0044267; GO:0062023
		GBRM01066190.1	GBRM01066190.1.p1	NA	NA	NA	P13611	CSPG2_HUMAN	Versican core protein (Chondroitin sulfate proteoglycan core protein 2) (Chondroitin sulfate proteoglycan 2) (Glial hyaluronate-binding protein) (GHAP) (Large fibroblast proteoglycan) (PG-M)	VCAN CSPG2	GO:0001501; GO:0001649; GO:0005509; GO:0005539; GO:0005540; GO:0005576; GO:0005615; GO:0005788; GO:0005796; GO:0007155; GO:0007275; GO:0007417; GO:0008037; GO:0008347; GO:0016020; GO:0030021; GO:0030198; GO:0030206; GO:0030207; GO:0030208; GO:0030246; GO:0031012; GO:0043202; GO:0043687; GO:0044267; GO:0062023
		GBRM01066478.1	GBRM01066478.1.p1	3.69	3.92	4.63	P82596	PLC_HALLA	Perlucin	NA	GO:0030246
		GBRM01066486.1	GBRM01066486.1.p2	3.87	3.66	6.09	Q59DY6	LEDL2_DROME	C-type lectin 37Da	lectin-37Da DL2 CG33532	GO:0005534; GO:0005576; GO:0016339; GO:0046872
SR-I	TM + SRCR	GBRM01087703.1	GBRM01087703.1.p2	-0.283659	1.06063	2.45895	Q14DK5	HIPL1_MOUSE	HHIP-like protein 1	Hhipl1 Hhip2 Kiaa1822	GO:0003824; GO:0005044; GO:0005576; GO:0016020
	TM + SCRC * 2	GBRM01101629.1	GBRM01101629.1.p1	-0.486489	-0.422798	-1.14026	M9NDE3	BARK_DROME	Protein bark beetle (Protein anakonda)	bark aka CG3921	GO:0005044; GO:0005886; GO:0005912; GO:0005918; GO:0005923; GO:0016021; GO:0030246; GO:0034976; GO:0035002; GO:0035159; GO:0045217; GO:0061689; GO:0090557; GO:1904274
	TM + SCRC * 16	GBRM01051533.1	GBRM01051533.1.p2	-1.35545	-0.582383	-0.0356917	Q5G266	NETR_TRAPH	Neurotrypsin (EC 3.4.21.-) (Serine protease 12)	PRSS12	GO:0004252; GO:0005044; GO:0005576; GO:0005886; GO:0006887; GO:0030424
		GBRM01099855.1	GBRM01099855.1.p1	0.0736495	-1.06762	1.25033	Q9UGM3	DMBT1_HUMAN	Deleted in malignant brain tumors 1 protein (Glycoprotein 340) (Gp-340) (Hensin) (Salivary agglutinin) (SAG) (Surfactant pulmonary-associated D-binding protein)	DMBT1 GP340	GO:0001530; GO:0003677; GO:0005044; GO:0005576; GO:0005615; GO:0005737; GO:0006898; GO:0007275; GO:0008329; GO:0009897; GO:0015031; GO:0016032; GO:0019898; GO:0030670; GO:0030855; GO:0031012; GO:0035375; GO:0038187; GO:0042589; GO:0043152; GO:0044267; GO:0045087; GO:0048306; GO:0050829; GO:0050830; GO:0051607; GO:0061844; GO:0070062; GO:0070891; GO:1904399
C-type lectin	TM + CTLD + TM	GBRM01017414.1	GBRM01017414.1.p1	3.57976	1.72711	2.7199	Q4V885	COL12_RAT	Collectin-12 (Collectin placenta protein 1) (CL-P1) (Nurse cell scavenger receptor 2)	Colec12 Clp1 Nsr2	GO:0004888; GO:0005581; GO:0006910; GO:0008329; GO:0016021; GO:0030169; GO:0030246; GO:0034138; GO:0046872; GO:0060355; GO:0071360
	TM+ Lectin_C * 2	GBRM01080556.1	GBRM01080556.1.p1	0.64	0.69	1.32	Q61830	MRC1_MOUSE	Macrophage mannose receptor 1 (MMR) (CD antigen CD206)	Mrc1	GO:0004888; GO:0005537; GO:0005886; GO:0006898; GO:0009986; GO:0010008; GO:0016021; GO:0038024; GO:0071222; GO:0071346; GO:0071353
	Lectin_C * 3 + TM	GBRM01023160.1	GBRM01023160.1.p1	-2.09	-1.57	-2.45	P22897	MRC1_HUMAN	Macrophage mannose receptor 1 (MMR) (C-type lectin domain family 13 member D) (C-type lectin domain family 13 member D-like) (Human mannose receptor) (hMR) (Macrophage mannose receptor 1-like protein 1) (CD antigen CD206)	MRC1 CLEC13D CLEC13DL MRC1L1	GO:0001618; GO:0004888; GO:0005537; GO:0005886; GO:0005887; GO:0006898; GO:0009986; GO:0010008; GO:0038024; GO:0071222; GO:0071346; GO:0071353
	TM + CTLD + TM + Ig3 + I-set	GBRM01081546.1	GBRM01081546.1.p1	NA	NA	NA	Q9VN14	CONT_DROME	Contactin	Cont CG1084	GO:0005886; GO:0005918; GO:0007156; GO:0007411; GO:0008366; GO:0019991; GO:0021682; GO:0030424; GO:0031225; GO:0045197; GO:0060857; GO:0061343; GO:0070593; GO:0098632
		GBRM01081547.1	GBRM01081547.1.p1	0.2111	-0.0744873	0.350756	Q9VN14	CONT_DROME	Contactin	Cont CG1084	GO:0005886; GO:0005918; GO:0007156; GO:0007411; GO:0008366; GO:0019991; GO:0021682; GO:0030424; GO:0031225; GO:0045197; GO:0060857; GO:0061343; GO:0070593; GO:0098632
	TM+ Lectin_C + ShK + Lectin_C * 3	GBRM01060658.1	GBRM01060658.1.p1	-0.25	-0.54	1.18	Q61830	MRC1_MOUSE	Macrophage mannose receptor 1 (MMR) (CD antigen CD206)	Mrc1	GO:0004888; GO:0005537; GO:0005886; GO:0006898; GO:0009986; GO:0010008; GO:0016021; GO:0038024; GO:0071222; GO:0071346; GO:0071353
	TM+ LRR_8 * 2 +Lectin_C + PKD x5 + REJ	GBRM01081194.1	GBRM01081194.1.p2	0.37	0.29	-0.73	A2A259	PK2L1_MOUSE	Polycystic kidney disease 2-like 1 protein (Polycystin-2 homolog)	Pkd2l1 Trpp3	GO:0001581; GO:0005227; GO:0005261; GO:0005262; GO:0005272; GO:0005509; GO:0005783; GO:0005886; GO:0005887; GO:0006812; GO:0007224; GO:0008092; GO:0009415; GO:0015269; GO:0016020; GO:0031410; GO:0034703; GO:0034704; GO:0035725; GO:0042802; GO:0043231; GO:0043235; GO:0050912; GO:0050915; GO:0050982; GO:0051262; GO:0051289; GO:0051371; GO:0051393; GO:0060170; GO:0071467; GO:0071468; GO:0071805; GO:…
	TM+ Astacin + Lectin_C + Kringle	GBRM01087727.1	GBRM01087727.1.p1	1	-0.58	0.33	Q9U3S9	NAS6_CAEEL	Zinc metalloproteinase nas-6 (EC 3.4.24.-) (Nematode astacin 6)	nas-6 4R79.1	GO:0004222; GO:0005576; GO:0008270; GO:0043050; GO:0060465
		GBRM01087730.1	GBRM01087730.1.p1	NA	-0.97	0.08	Q9U3S9	NAS6_CAEEL	Zinc metalloproteinase nas-6 (EC 3.4.24.-) (Nematode astacin 6)	nas-6 4R79.1	GO:0004222; GO:0005576; GO:0008270; GO:0043050; GO:0060465
	TM+ Cadherin * 12 + Calx-beta + Lectin_C	GBRM01102532.1	GBRM01102532.1.p1	-0.288266	0.459318	0.324871	Q5H8C1	FREM1_HUMAN	FRAS1-related extracellular matrix protein 1 (Protein QBRICK)	FREM1 C9orf143 C9orf145 C9orf154	GO:0005604; GO:0007154; GO:0007160; GO:0016021; GO:0030246; GO:0046872; GO:0097094
SRCR	SRCR * 2 + Zona_pellucida	GBRM01019544.1	GBRM01019544.1.p1	0.929004	-0.0674248	-0.355796	F1RD85	LOX3A_DANRE	Lysyl oxidase homolog 3A (EC 1.4.3.-) (EC 1.4.3.13) (Lysyl oxidase-like protein 3A)	loxl3a	GO:0001968; GO:0004720; GO:0005044; GO:0005507; GO:0005615; GO:0005634; GO:0005737; GO:0006954; GO:0016020; GO:0018057; GO:0021510; GO:0030199; GO:0030324; GO:0060021; GO:0061053; GO:1905590; GO:2000329; GO:2001046
	TM + Ldl_receptor_a + SRCR +Ldl_receptor_b + SRCR + XendoU	GBRM01014143.1	GBRM01014143.1.p1	0.226872	1.24543	2.41085	Q503V9	ENDUB_DANRE	Poly(U)-specific endoribonuclease-B (EC 3.1.-.-) (Protein endoU-B) (Uridylate-specific endoribonuclease-B)	endoub zgc:110053	GO:0003723; GO:0004521; GO:0046872
	SRCR + Ldl_receptor_a + Pan_1 + Ldl_recetor_a + SRCR + Ldl_receptor_a + SRCR * 2 + Trypsin	GBRM01029086.1	GBRM01029086.1.p1	-0.677563	-0.591228	0.737811	Q5G265	NETR_SAGLB	Neurotrypsin (EC 3.4.21.-) (Serine protease 12)	PRSS12	GO:0004252; GO:0005044; GO:0005576; GO:0005886; GO:0006887; GO:0030424
	Fz * + Ldl_receptor_a + SRCR_2 +Trypsin	GBRM01058693.1	GBRM01058693.1.p1	-1.03994	-1.01227	-0.00351017	Q9Y5Q5	CORIN_HUMAN	Atrial natriuretic peptide-converting enzyme (EC 3.4.21.-) (Corin) (Heart-specific serine proteinase ATC2) (Pro-ANP-converting enzyme) (Transmembrane protease serine 10) [Cleaved into: Atrial natriuretic peptide-converting enzyme, N-terminal propeptide; Atrial natriuretic peptide-converting enzyme, activated protease fragment; Atrial natriuretic peptide-converting enzyme, 180 kDa soluble fragment…	CORIN CRN TMPRSS10	GO:0003050; GO:0004252; GO:0005576; GO:0005886; GO:0005887; GO:0007565; GO:0008217; GO:0009986; GO:0015629; GO:0016021; GO:0016486; GO:0016604; GO:0035813; GO:1903779

## Sheet: Elysia_timida_thrombospondins
				Days of starvation [log2 fold change]			UniprotKB annotation
Receptor name	Domain arrangement	Gene_ID	Protein_ID	Day4	Day7	Day30	Entry	Entry Name	Protein Name	Gene Name	Gene Ontology
Thrombospondin type 5 / COMP	COMP + EGF_CA + TSP_3 * 5 + TSP_C	GBRM01061676.1	GBRM01061676.1.p1	-2.12281	-0.785916	-0.382223	TSP4_XENLA	Thrombospondin-4	thbs4 tsp4	GO:0005509; GO:0005615; GO:0005783; GO:0006986; GO:0007155; GO:0008083; GO:0016529; GO:0051781; GO:0062023	NA
ADAMTS	TM + Pep_M12B_propep + Reprolysin + TSP1 + ADAM_spacer1 + TSP1	GBRM01028356.1	GBRM01028356.1.p1	NA	NA	NA	Q9P2N4	ATS9_HUMAN	A disintegrin and metalloproteinase with thrombospondin motifs 9 (ADAM-TS 9) (ADAM-TS9) (ADAMTS-9) (EC 3.4.24.-)	ADAMTS9 KIAA1312	GO:0003179; GO:0003229; GO:0004222; GO:0005615; GO:0005783; GO:0006508; GO:0006516; GO:0007275; GO:0008237; GO:0008270; GO:0009617; GO:0009986; GO:0010596; GO:0015031; GO:0016192; GO:0030198; GO:0031012; GO:0035909; GO:0043231; GO:0045636; GO:0090673; GO:1903671
	TM + Pep_M12B_propep + Reprolysin + TSP1 + ADAM_spacer1 + TSP1 * 2	GBRM01028355.1	GBRM01028355.1.p1	-3.03242	-1.69861	-2.26554	Q9P2N4	ATS9_HUMAN	A disintegrin and metalloproteinase with thrombospondin motifs 9 (ADAM-TS 9) (ADAM-TS9) (ADAMTS-9) (EC 3.4.24.-)	ADAMTS9 KIAA1312	GO:0003179; GO:0003229; GO:0004222; GO:0005615; GO:0005783; GO:0006508; GO:0006516; GO:0007275; GO:0008237; GO:0008270; GO:0009617; GO:0009986; GO:0010596; GO:0015031; GO:0016192; GO:0030198; GO:0031012; GO:0035909; GO:0043231; GO:0045636; GO:0090673; GO:1903671
	Pep_M12B_propep + Reprolysin + TSP1 + ADAM_spacer1 + TSP1	GBRM01099151.1	GBRM01099151.1.p1	-1.75521	-0.649766	-0.808288	Q9UKP4	ATS7_HUMAN	A disintegrin and metalloproteinase with thrombospondin motifs 7 (ADAM-TS 7) (ADAM-TS7) (ADAMTS-7) (EC 3.4.24.-) (COMPase)	ADAMTS7	GO:0004222; GO:0005576; GO:0005788; GO:0008237; GO:0009986; GO:0032331; GO:0046872; GO:0051603; GO:0071347; GO:0071356; GO:0071773
	Pep_M12B_propep + Reprolysin + TSP1	GBRM01050832.1	GBRM01050832.1.p2	-0.487071	0.61321	0.730255	O15072	ATS3_HUMAN	A disintegrin and metalloproteinase with thrombospondin motifs 3 (ADAM-TS 3) (ADAM-TS3) (ADAMTS-3) (EC 3.4.24.-) (Procollagen II N-proteinase) (PC II-NP) (Procollagen II amino propeptide-processing enzyme)	ADAMTS3 KIAA0366	GO:0004175; GO:0004222; GO:0005576; GO:0005615; GO:0008201; GO:0008270; GO:0010573; GO:0016485; GO:0030199; GO:0030574; GO:0031012; GO:0032964; GO:0070062; GO:0097435; GO:1900748
	TSP1 + I-set + PLAC	GBRM01039431.1	GBRM01039431.1.p1	8.92288	9.47032	10.0599	P90884	MADD4_CAEEL	Protein madd-4 (Punctin)	madd-4 F53B6.2	GO:0005102; GO:0005615; GO:0008233; GO:0030054; GO:0030424; GO:0033563; GO:0045202; GO:0050808
		GBRM01039432.1	GBRM01039432.1.p1	-0.82262	0.665865	0.56008	P90884	MADD4_CAEEL	Protein madd-4 (Punctin)	madd-4 F53B6.2	GO:0005102; GO:0005615; GO:0008233; GO:0030054; GO:0030424; GO:0033563; GO:0045202; GO:0050808
	ADAM_spacer1 + TSP1 * 2 + PLAC	GBRM01050832.1	GBRM01050832.1.p2	-0.487071	0.61321	0.730255	Q8WXS8	ATS14_HUMAN	A disintegrin and metalloproteinase with thrombospondin motifs 14 (ADAM-TS 14) (ADAM-TS14) (ADAMTS-14) (EC 3.4.24.-)	ADAMTS14	GO:0004222; GO:0005576; GO:0030199; GO:0030574; GO:0046872
		GBRM01026506.1	GBRM01026506.1.p1	-0.172636	-0.0938534	0.281805	Q3UTY6	THSD4_MOUSE	Thrombospondin type-1 domain-containing protein 4 (A disintegrin and metalloproteinase with thrombospondin motifs-like protein 6) (ADAMTS-like protein 6) (ADAMTSL-6) (ADAMTS-like protein 4) (ADAMTSL-4)	Thsd4	GO:0001527; GO:0008233; GO:0031012; GO:0048251
		GBRM01014280.1	GBRM01014280.1.p1	-2.14007	-1.7143	-1.15104	Q3UTY6	THSD4_MOUSE	Thrombospondin type-1 domain-containing protein 4 (A disintegrin and metalloproteinase with thrombospondin motifs-like protein 6) (ADAMTS-like protein 6) (ADAMTSL-6) (ADAMTS-like protein 4) (ADAMTSL-4)	Thsd4	GO:0001527; GO:0008233; GO:0031012; GO:0048251
Semaphorins	SEMA + PSI + TSP1 * 2	GBRM01052195.1	GBRM01052195.1.p1	0.458179	0.278989	0.617704	Q13591	SEM5A_HUMAN	Semaphorin-5A (Semaphorin-F) (Sema F)	SEMA5A SEMAF	GO:0001755; GO:0001938; GO:0002043; GO:0005886; GO:0007155; GO:0007162; GO:0007267; GO:0007399; GO:0007413; GO:0016020; GO:0016021; GO:0021536; GO:0030215; GO:0030335; GO:0030836; GO:0035373; GO:0043395; GO:0045499; GO:0045545; GO:0045766; GO:0048842; GO:0048843; GO:0050918; GO:0051897; GO:0060326; GO:0070062; GO:0071526; GO:0090263; GO:1990256; GO:2000352; GO:2001028
	TM + SEMA + PSI	GBRM01098558.1	GBRM01098558.1.p1	0.077119	0.136332	-0.206226	Q9HCM2	PLXA4_HUMAN	Plexin-A4	PLXNA4 KIAA1550 PLXNA4A PLXNA4B UNQ2820/PRO34003	GO:0002116; GO:0005886; GO:0005887; GO:0007162; GO:0008360; GO:0017154; GO:0021612; GO:0021615; GO:0021637; GO:0021644; GO:0021784; GO:0021793; GO:0021960; GO:0030334; GO:0043087; GO:0048485; GO:0048841; GO:0050772; GO:0050923; GO:0071526; GO:1902287
	TM + SEMA + PSI + TM	GBRM01103099.1	GBRM01103099.1.p1	0.308559	0.104951	0.232513	Q26473	SEM1A_SCHAM	Semaphorin-1A (Fasciclin IV) (Fasciclin-4) (Semaphorin-I) (Sema I)	SEMA-1A FAS4	GO:0007399; GO:0016021; GO:0030154
	SEMA	GBRM01097256.1	GBRM01097256.1.p1	0.310918	0.0428342	0.427704	Q24323	SEM2A_DROME	Semaphorin-2A (Semaphorin-II) (Sema II)	Sema2a Sema-2a CG4700	GO:0001755; GO:0005576; GO:0005615; GO:0005829; GO:0007411; GO:0007629; GO:0007632; GO:0012505; GO:0016201; GO:0030215; GO:0030335; GO:0030534; GO:0042756; GO:0045499; GO:0048843; GO:0050919; GO:0070983; GO:0071526; GO:0071678; GO:0097374
Plexins	TM + SEMA + PSI + TIG x4 + TM	GBRM01040358.1	GBRM01040358.1.p1	-0.686131	-0.451182	-0.241097	Q9V4A7	PLXB_DROME	Plexin-B	PlexB CG17245	GO:0002116; GO:0005886; GO:0005887; GO:0007162; GO:0007411; GO:0008045; GO:0008360; GO:0017154; GO:0030334; GO:0030425; GO:0035021; GO:0035025; GO:0043087; GO:0050772; GO:0070593; GO:0071678; GO:0097374; GO:1902287
	SEMA + PSI + TIG	GBRM01070695.1	GBRM01070695.1.p1	-0.441206	-0.492648	-0.0893492	A1X150	MET_ECHTE	Hepatocyte growth factor receptor (HGF receptor) (EC 2.7.10.1) (HGF/SF receptor) (Proto-oncogene c-Met) (Scatter factor receptor) (SF receptor) (Tyrosine-protein kinase Met)	MET	GO:0004714; GO:0005524; GO:0007169; GO:0016021; GO:0050918; GO:0071526; GO:2001028
	SEMA + TIG * 3 + TM + Pkinase_Tyr	GBRM01101619.1	GBRM01101619.1.p1	-0.196038	-0.0217069	-0.78434	Q9UIW2	PLXA1_HUMAN	Plexin-A1 (Semaphorin receptor NOV)	PLXNA1 NOV PLXN1	GO:0002116; GO:0005886; GO:0005887; GO:0007162; GO:0007275; GO:0008360; GO:0014910; GO:0017154; GO:0030334; GO:0038023; GO:0043087; GO:0050772; GO:0060666; GO:0070062; GO:1902287; GO:1990138
TSP1 domain only	TSP1	GBRM01019662.1	GBRM01019662.1.p1	NA	NA	NA	O60241	AGRB2_HUMAN	Adhesion G protein-coupled receptor B2 (Brain-specific angiogenesis inhibitor 2)	ADGRB2 BAI2	GO:0004930; GO:0005813; GO:0005886; GO:0005887; GO:0007166; GO:0007186; GO:0007189; GO:0007422; GO:0016021; GO:0016525; GO:0033173; GO:0051965
		GBRM01047870.1	GBRM01047870.1.p1	-2.02781	-0.434414	-0.224867	Q96RW7	HMCN1_HUMAN	Hemicentin-1 (Fibulin-6) (FIBL-6)	HMCN1 FIBL6	GO:0005201; GO:0005509; GO:0005604; GO:0005913; GO:0005938; GO:0007049; GO:0007156; GO:0007157; GO:0007601; GO:0009617; GO:0032154; GO:0038023; GO:0042803; GO:0050839; GO:0051301; GO:0062023; GO:0070062
		GBRM01069052.1	GBRM01069052.1.p1	-0.80691	0.130837	0.450422	Q9UPZ6	THS7A_HUMAN	Thrombospondin type-1 domain-containing protein 7A [Cleaved into: Thrombospondin type-1 domain-containing protein 7A, soluble form]	THSD7A KIAA0960	GO:0001525; GO:0005576; GO:0005886; GO:0016021; GO:0030154; GO:0031532; GO:0042995
		GBRM01092464.1	GBRM01092464.1.p1	0.0771422	-1.24789	-0.240161	B3EWZ3	CADN_ACRMI	Coadhesin (Fragment)	NA	GO:0016021
	TSP1 * 2	GBRM01007158.1	GBRM01007158.1.p1	NA	NA	NA	D3YXG0	HMCN1_MOUSE	Hemicentin-1 (Fibulin-6) (FIBL-6)	Hmcn1	GO:0005201; GO:0005509; GO:0005576; GO:0005604; GO:0005913; GO:0005938; GO:0007049; GO:0007156; GO:0007157; GO:0009617; GO:0030054; GO:0032154; GO:0038023; GO:0042803; GO:0050839; GO:0051301; GO:0062023
		GBRM01056867.1	GBRM01056867.1.p1	0.00579737	0.283308	0.858858	Q3UTY6	THSD4_MOUSE	Thrombospondin type-1 domain-containing protein 4 (A disintegrin and metalloproteinase with thrombospondin motifs-like protein 6) (ADAMTS-like protein 6) (ADAMTSL-6) (ADAMTS-like protein 4) (ADAMTSL-4)	Thsd4	GO:0001527; GO:0008233; GO:0031012; GO:0048251
		GBRM01099137.1	GBRM01099137.1.p1	-0.0193286	-0.39405	0.214853	P90884	MADD4_CAEEL	Protein madd-4 (Punctin)	madd-4 F53B6.2	GO:0005102; GO:0005615; GO:0008233; GO:0030054; GO:0030424; GO:0033563; GO:0045202; GO:0050808
		GBRM01106911.1	GBRM01106911.1.p1	NA	NA	NA	O60242	AGRB3_HUMAN	Adhesion G protein-coupled receptor B3 (Brain-specific angiogenesis inhibitor 3)	ADGRB3 BAI3 KIAA0550	GO:0004930; GO:0005096; GO:0005886; GO:0005887; GO:0007166; GO:0007186; GO:0007189; GO:0007520; GO:0016021; GO:0016322; GO:0016525; GO:0043083; GO:0048814; GO:0051965; GO:0061743; GO:0098794; GO:0099558
		GBRM01117666.1	GBRM01117666.1.p1	NA	NA	NA	D3YXG0	HMCN1_MOUSE	Hemicentin-1 (Fibulin-6) (FIBL-6)	Hmcn1	GO:0005201; GO:0005509; GO:0005576; GO:0005604; GO:0005913; GO:0005938; GO:0007049; GO:0007156; GO:0007157; GO:0009617; GO:0030054; GO:0032154; GO:0038023; GO:0042803; GO:0050839; GO:0051301; GO:0062023
	TSP1 * 5	GBRM01107601.1	GBRM01107601.1.p2	NA	NA	-6.61453	Q96RW7	HMCN1_HUMAN	Hemicentin-1 (Fibulin-6) (FIBL-6)	HMCN1 FIBL6	GO:0005201; GO:0005509; GO:0005604; GO:0005913; GO:0005938; GO:0007049; GO:0007156; GO:0007157; GO:0007601; GO:0009617; GO:0032154; GO:0038023; GO:0042803; GO:0050839; GO:0051301; GO:0062023; GO:0070062
	TSP1 * 6	GBRM01081568.1	GBRM01081568.1.p1	0.128792	-0.180985	0.127541	D3YXG0	HMCN1_MOUSE	Hemicentin-1 (Fibulin-6) (FIBL-6)	Hmcn1	GO:0005201; GO:0005509; GO:0005576; GO:0005604; GO:0005913; GO:0005938; GO:0007049; GO:0007156; GO:0007157; GO:0009617; GO:0030054; GO:0032154; GO:0038023; GO:0042803; GO:0050839; GO:0051301; GO:0062023
	TSP1 * 17	GBRM01079197.1	GBRM01079197.1.p1	-0.382397	0.748316	-0.261236	G5ECS8	ADT1_CAEEL	A disintegrin and metalloproteinase with thrombospondin motifs adt-1 (ADAMTS adt-1) (EC 3.4.24.-)	adt-1 C02B4.1	GO:0004222; GO:0005576; GO:0046872
	TSP1 * 18	GBRM01079196.1	GBRM01079196.1.p1	-0.0895193	0.434344	-0.334538	G5ECS8	ADT1_CAEEL	A disintegrin and metalloproteinase with thrombospondin motifs adt-1 (ADAMTS adt-1) (EC 3.4.24.-)	adt-1 C02B4.1	GO:0004222; GO:0005576; GO:0046872
	TM + TSP1	GBRM01092464.1	GBRM01092464.1.p1	0.0771422	-1.24789	-0.240161	B3EWZ3	CADN_ACRMI	Coadhesin (Fragment)	NA	GO:0016021
				-0.82262	0.665865	0.56008
Astacin metallopeptidases	TM + Astacin + CUB + TSP1	GBRM01021173.1	GBRM01021173.1.p1	0.00890187	0.855311	-0.436577	Q61EX6	NAS36_CAEBR	Zinc metalloproteinase nas-36 (EC 3.4.24.-) (Nematode astacin 36)	nas-36 CBG11886	GO:0004222; GO:0005576; GO:0007275; GO:0008270; GO:0018996
VWA	VWA + TSP1	GBRM01126934.1	GBRM01126934.1.p1	NA	NA	NA	Q8TE58	ATS15_HUMAN	A disintegrin and metalloproteinase with thrombospondin motifs 15 (ADAM-TS 15) (ADAM-TS15) (ADAMTS-15) (EC 3.4.24.-)	ADAMTS15	GO:0004222; GO:0005615; GO:0008201; GO:0008270; GO:0009986; GO:0050840; GO:0062023
Ig	I-set + Ig_3 + I-set x2+ Ig_3 + I-set * 10 + Ig_3 + I-set * 7 + Ig_3 + I-set + Ig_3 + I-set * 2 + TSP1 * 3 + G2F	GBRM01033649.1	GBRM01033649.1.p1	-2.12138	-0.971504	-1.19514	D3YXG0	HMCN1_MOUSE	Hemicentin-1 (Fibulin-6) (FIBL-6)	Hmcn1	GO:0005201; GO:0005509; GO:0005576; GO:0005604; GO:0005913; GO:0005938; GO:0007049; GO:0007156; GO:0007157; GO:0009617; GO:0030054; GO:0032154; GO:0038023; GO:0042803; GO:0050839; GO:0051301; GO:0062023
RPE-spondin like	TM + Somatomedin_B + TSP1	GBRM01053378.1	GBRM01053378.1.p1	-0.875833	-0.416701	-0.20965	Q8IVN8	SBSPO_HUMAN	Somatomedin-B and thrombospondin type-1 domain-containing protein (RPE-spondin)	SBSPON C8orf84 RPESP	GO:0005044; GO:0005201; GO:0006955; GO:0030247; GO:0062023
UNC5-like	TM + Ig_3 + TSP1 + TM + ZU5 + UPA + Death	GBRM01093753.1	GBRM01093753.1.p1	-0.0310868	-0.76767	-1.14624	Q7T2Z5	UNC5C_CHICK	Netrin receptor UNC5C (Protein unc-5 homolog 3) (cUNC-5H3) (Protein unc-5 homolog C)	UNC5C	GO:0005042; GO:0005886; GO:0007275; GO:0016021; GO:0030054; GO:0043005; GO:0045202
		GBRM01093756.1	GBRM01093756.1.p1	-0.327872	0.713924	-0.133034	Q7T2Z5	UNC5C_CHICK	Netrin receptor UNC5C (Protein unc-5 homolog 3) (cUNC-5H3) (Protein unc-5 homolog C)	UNC5C	GO:0005042; GO:0005886; GO:0007275; GO:0016021; GO:0030054; GO:0043005; GO:0045202
Spondin	Reeler + Spond_N + TSP1 * 2 + Kunitz_BPTI + TSP1 * 2	GBRM01058784.1	GBRM01058784.1.p1	NA	NA	NA	Q9W770	SPON1_CHICK	Spondin-1 (F-spondin)	SPON1	GO:0007155; GO:0031012; GO:0046872
		GBRM01058782.1	GBRM01058782.1.p1	-0.370961	0.913527	0.373059	Q9W770	SPON1_CHICK	Spondin-1 (F-spondin)	SPON1	GO:0007155; GO:0031012; GO:0046872
		GBRM01058786.1	GBRM01058786.1.p1	NA	NA	NA	Q9W770	SPON1_CHICK	Spondin-1 (F-spondin)	SPON1	GO:0007155; GO:0031012; GO:0046872
		GBRM01058818.1	GBRM01058818.1.p1	-0.165863	0.272009	0.0050395	Q9W770	SPON1_CHICK	Spondin-1 (F-spondin)	SPON1	GO:0007155; GO:0031012; GO:0046872
		GBRM01058797.1	GBRM01058797.1.p1	NA	NA	NA	Q9W770	SPON1_CHICK	Spondin-1 (F-spondin)	SPON1	GO:0007155; GO:0031012; GO:0046872
		GBRM01058801.1	GBRM01058801.1.p1	-0.442051	10.9457	0.336487	Q9W770	SPON1_CHICK	Spondin-1 (F-spondin)	SPON1	GO:0007155; GO:0031012; GO:0046872
		GBRM01058812.1	GBRM01058812.1.p1	NA	NA	NA	Q9W770	SPON1_CHICK	Spondin-1 (F-spondin)	SPON1	GO:0007155; GO:0031012; GO:0046872
		GBRM01058816.1	GBRM01058816.1.p1	-0.786943	0.099247	0.489447	Q9W770	SPON1_CHICK	Spondin-1 (F-spondin)	SPON1	GO:0007155; GO:0031012; GO:0046872
TSP1 + others	TSP1 * 12 + CBM_14	GBRM01035312.1	GBRM01035312.1.p1	-2.97773	-0.695891	-0.854222	D3YXG0	HMCN1_MOUSE	Hemicentin-1 (Fibulin-6) (FIBL-6)	Hmcn1	GO:0005201; GO:0005509; GO:0005576; GO:0005604; GO:0005913; GO:0005938; GO:0007049; GO:0007156; GO:0007157; GO:0009617; GO:0030054; GO:0032154; GO:0038023; GO:0042803; GO:0050839; GO:0051301; GO:0062023
	TIL + TSP1	GBRM01049358.1	GBRM01049358.1.p1	-1.107	NA	NA	Q2PC93	SSPO_CHICK	SCO-spondin	SSPO	GO:0005615; GO:0007155; GO:0007399; GO:0030154
	TSP1 * 4 + GON	GBRM01033246.1	GBRM01033246.1.p1	-1.31445	NA	-0.650864	Q9P2N4	ATS9_HUMAN	A disintegrin and metalloproteinase with thrombospondin motifs 9 (ADAM-TS 9) (ADAM-TS9) (ADAMTS-9) (EC 3.4.24.-)	ADAMTS9 KIAA1312	GO:0003179; GO:0003229; GO:0004222; GO:0005615; GO:0005783; GO:0006508; GO:0006516; GO:0007275; GO:0008237; GO:0008270; GO:0009617; GO:0009986; GO:0010596; GO:0015031; GO:0016192; GO:0030198; GO:0031012; GO:0035909; GO:0043231; GO:0045636; GO:0090673; GO:1903671
	TM + TSP1 + Ldl_recept_a + TM	GBRM01075276.1	GBRM01075276.1.p1	-0.698871	-0.0393122	-1.25519	Q8CGM1	AGRB2_MOUSE	Adhesion G protein-coupled receptor B2 (Brain-specific angiogenesis inhibitor 2)	Adgrb2 Bai2	GO:0004930; GO:0005813; GO:0005886; GO:0005887; GO:0007166; GO:0007186; GO:0007189; GO:0007422; GO:0016525; GO:0033173; GO:0051965
	TSP1 + Trypsin	GBRM01039958.1	GBRM01039958.1.p1	-1.42775	1.5156	2.16979	P00767	CTRB_BOVIN	Chymotrypsinogen B (EC 3.4.21.1) [Cleaved into: Chymotrypsin B chain A; Chymotrypsin B chain B; Chymotrypsin B chain C]	NA	GO:0004252; GO:0005615; GO:0007586
		GBRM01039960.1	GBRM01039960.1.p1	-0.510716	2.08739	3.35851	P00767	CTRB_BOVIN	Chymotrypsinogen B (EC 3.4.21.1) [Cleaved into: Chymotrypsin B chain A; Chymotrypsin B chain B; Chymotrypsin B chain C]	NA	GO:0004252; GO:0005615; GO:0007586

## Sheet: Elysia_chlorotica_scavenger_rec
				Days of feeding [log2 fold change]			UniprotKB annotation
Receptor name	Domain arrangement	Gene_ID	Protein_ID	5	7	10	Entry	Entry Name	Protein Name	Gene Name	Gene Ontology
SR-B	Tm + CD36 + TM	c104938_g1_i1_1-2480	c104938_g1_i1_1-2480.p1	2.0241	-2.12283	1.32512	O35114	SCRB2_MOUSE	Lysosome membrane protein 2 (85 kDa lysosomal membrane sialoglycoprotein) (LGP85) (Lysosome membrane protein II) (LIMP II) (Scavenger receptor class B member 2)	Scarb2	GO:0001786; GO:0005044; GO:0005548; GO:0005765; GO:0005886; GO:0006622; GO:0006898; GO:0008565; GO:0010976; GO:0015485; GO:0015917; GO:0016021; GO:0019899; GO:0030666; GO:0031210; GO:0042803; GO:0043202; GO:0043471; GO:0051087; GO:1905123
		c117614_g1_i2_1-2387	c117614_g1_i2_1-2387.p1	0.693023	-0.309186	1.45563	Q8SQC1	SCRB1_PIG	Scavenger receptor class B member 1 (SRB1) (High density lipoprotein receptor SR-BI) (SR-BI)	SCARB1	GO:0001530; GO:0001540; GO:0001875; GO:0001935; GO:0005737; GO:0005886; GO:0005887; GO:0005901; GO:0006707; GO:0008035; GO:0009986; GO:0010867; GO:0010886; GO:0010899; GO:0015914; GO:0015920; GO:0016323; GO:0016324; GO:0030169; GO:0032497; GO:0033344; GO:0034186; GO:0034375; GO:0034383; GO:0034384; GO:0035461; GO:0042632; GO:0043231; GO:0043534; GO:0043654; GO:0043691; GO:0044406; GO:0045056; GO:…
		c124094_g1_i5_1-1948	c124094_g1_i5_1-1948.p1	0.618562	-0.681466	2.61724	P27615	SCRB2_RAT	Lysosome membrane protein 2 (85 kDa lysosomal membrane sialoglycoprotein) (LGP85) (CD36 antigen-like 2) (Lysosome membrane protein II) (LIMP II) (Scavenger receptor class B member 2) (CD antigen CD36)	Scarb2 Cd36l2 Limpii	GO:0001786; GO:0005044; GO:0005548; GO:0005765; GO:0005886; GO:0006622; GO:0008565; GO:0010976; GO:0015485; GO:0015917; GO:0016021; GO:0019899; GO:0030666; GO:0031210; GO:0042803; GO:0043202; GO:0043471; GO:0051087; GO:1905123
		c128350_g1_i2_5-2199	c128350_g1_i2_5-2199.p1	0.346402	-1.72593	2.14102	O35114	SCRB2_MOUSE	Lysosome membrane protein 2 (85 kDa lysosomal membrane sialoglycoprotein) (LGP85) (Lysosome membrane protein II) (LIMP II) (Scavenger receptor class B member 2)	Scarb2	GO:0001786; GO:0005044; GO:0005548; GO:0005765; GO:0005886; GO:0006622; GO:0006898; GO:0008565; GO:0010976; GO:0015485; GO:0015917; GO:0016021; GO:0019899; GO:0030666; GO:0031210; GO:0042803; GO:0043202; GO:0043471; GO:0051087; GO:1905123
		c128823_g3_i1_1-2283	c128823_g3_i1_1-2283.p1	0.469145	-0.74653	0.892409	O35114	SCRB2_MOUSE	Lysosome membrane protein 2 (85 kDa lysosomal membrane sialoglycoprotein) (LGP85) (Lysosome membrane protein II) (LIMP II) (Scavenger receptor class B member 2)	Scarb2	GO:0001786; GO:0005044; GO:0005548; GO:0005765; GO:0005886; GO:0006622; GO:0006898; GO:0008565; GO:0010976; GO:0015485; GO:0015917; GO:0016021; GO:0019899; GO:0030666; GO:0031210; GO:0042803; GO:0043202; GO:0043471; GO:0051087; GO:1905123
		c128886_g1_i1_3-3327	c128886_g1_i1_3-3327.p1	0.0987291	0.0126826	0.461603	Q8SQC1	SCRB1_PIG	Scavenger receptor class B member 1 (SRB1) (High density lipoprotein receptor SR-BI) (SR-BI)	SCARB1	GO:0001530; GO:0001540; GO:0001875; GO:0001935; GO:0005737; GO:0005886; GO:0005887; GO:0005901; GO:0006707; GO:0008035; GO:0009986; GO:0010867; GO:0010886; GO:0010899; GO:0015914; GO:0015920; GO:0016323; GO:0016324; GO:0030169; GO:0032497; GO:0033344; GO:0034186; GO:0034375; GO:0034383; GO:0034384; GO:0035461; GO:0042632; GO:0043231; GO:0043534; GO:0043654; GO:0043691; GO:0044406; GO:0045056; GO:…
		c128999_g1_i3_1-4140	c128999_g1_i3_1-4140.p1	2.58485	-0.377414	1.90253	Q60417	SCRB1_CRIGR	Scavenger receptor class B member 1 (SRB1) (HaSR-BI) (SR-BI)	SCARB1	GO:0001530; GO:0001540; GO:0001875; GO:0001935; GO:0005737; GO:0005887; GO:0005901; GO:0006707; GO:0008035; GO:0009986; GO:0010867; GO:0010886; GO:0010899; GO:0015914; GO:0015920; GO:0030169; GO:0032497; GO:0033344; GO:0034186; GO:0034375; GO:0034383; GO:0034384; GO:0035461; GO:0042632; GO:0043231; GO:0043534; GO:0043654; GO:0043691; GO:0044406; GO:0050892; GO:0051000; GO:0070328; GO:0070506; GO:…
		c117145_g1_i1_3-3724	c117145_g1_i1_3-3724.p1	-2.27609	-0.98292	NA	A0A210PMQ6	A0A210PMQ6_MIZYE	Scavenger receptor class B member 1	KP79_PYT09998	-
SR-E like	TM + CTLD	c106320_g1_i1_49-1505	c106320_g1_i1_49-1505.p1	-0.654071	NA	2.11259	Q2LK94	COL11_CHICK	Collectin-11 (Collectin-2) (CL-2) (cCL-2)	COLEC11 CL2	GO:0001503; GO:0001867; GO:0003677; GO:0005509; GO:0005537; GO:0005581; GO:0005615; GO:0007275; GO:0019730; GO:0032502; GO:0042806; GO:0070492; GO:0120153
		c21145_g1_i1_1-539	c21145_g1_i1_1-539.p1	NA	NA	NA	Q3SXB8	COL11_MOUSE	Collectin-11 (Collectin kidney protein 1) (CL-K1)	Colec11	GO:0001867; GO:0003677; GO:0005509; GO:0005537; GO:0005581; GO:0005615; GO:0006956; GO:0007275; GO:0019730; GO:0032502; GO:0042806; GO:0048029; GO:0070492; GO:0120153
		c201097_g1_i1_1-708	c201097_g1_i1_1-708.p1	NA	NA	NA	Q17QH6	COL11_BOVIN	Collectin-11 (Collectin kidney protein 1) (CL-K1)	COLEC11	GO:0001867; GO:0003677; GO:0005509; GO:0005537; GO:0005581; GO:0005615; GO:0007275; GO:0019730; GO:0032502; GO:0042806; GO:0048029; GO:0070492; GO:0120153
		c33902_g1_i2_1-733	c33902_g1_i2_1-733.p1	-3.01222	NA	NA	Q61282	PGCA_MOUSE	Aggrecan core protein (Cartilage-specific proteoglycan core protein) (CSPCP)	Acan Agc Agc1	GO:0001501; GO:0001502; GO:0002063; GO:0005509; GO:0005540; GO:0005604; GO:0005615; GO:0007155; GO:0007417; GO:0007507; GO:0030166; GO:0030199; GO:0030246; GO:0030336; GO:0031012; GO:0043005; GO:0043025; GO:0072534; GO:0098966; GO:0098978; GO:0098982
SR-I	SRCR + TM	c129289_g2_i1_1-4081	c129289_g2_i1_1-4081.p1	-0.442148	-1.14648	1.73677	M9NDE3	BARK_DROME	Protein bark beetle (Protein anakonda)	bark aka CG3921	GO:0005044; GO:0005886; GO:0005912; GO:0005918; GO:0005923; GO:0016021; GO:0030246; GO:0034976; GO:0035002; GO:0035159; GO:0045217; GO:0061689; GO:0090557; GO:1904274
	SRCR * 25 + TM	c128000_g1_i2_1-12399	c128000_g1_i2_1-12399.p1	-0.107816	-1.17487	1.85029	Q9UGM3	DMBT1_HUMAN	Deleted in malignant brain tumors 1 protein (Glycoprotein 340) (Gp-340) (Hensin) (Salivary agglutinin) (SAG) (Surfactant pulmonary-associated D-binding protein)	DMBT1 GP340	GO:0001530; GO:0003677; GO:0005044; GO:0005576; GO:0005615; GO:0005737; GO:0006898; GO:0007275; GO:0008329; GO:0009897; GO:0015031; GO:0016032; GO:0019898; GO:0030670; GO:0030855; GO:0031012; GO:0035375; GO:0038187; GO:0042589; GO:0043152; GO:0044267; GO:0045087; GO:0048306; GO:0050829; GO:0050830; GO:0051607; GO:0061844; GO:0070062; GO:0070891; GO:1904399
C-type lectin	CTLD + TM	c115788_g1_i3_1-1258	c115788_g1_i3_1-1258.p1	-0.641976	-2.53215	2.96567	Q9UBG0	MRC2_HUMAN	C-type mannose receptor 2 (C-type lectin domain family 13 member E) (Endocytic receptor 180) (Macrophage mannose receptor 2) (Urokinase-type plasminogen activator receptor-associated protein) (UPAR-associated protein) (Urokinase receptor-associated protein) (CD antigen CD280)	MRC2 CLEC13E ENDO180 KIAA0709 UPARAP	GO:0001649; GO:0004888; GO:0005518; GO:0005925; GO:0006897; GO:0016020; GO:0016021; GO:0030246; GO:0030574
		c48310_g1_i1_1-1365	c48310_g1_i1_1-1365.p1	NA	NA	NA	Q5VY43	PEAR1_HUMAN	Platelet endothelial aggregation receptor 1 (hPEAR1) (Multiple epidermal growth factor-like domains protein 12) (Multiple EGF-like domains protein 12)	PEAR1 MEGF12	GO:0001891; GO:0014065; GO:0016021; GO:0038023; GO:0043491; GO:0043654; GO:0045746; GO:0070527
		c106588_g1_i1_1-744	c106588_g1_i1_1-744.p1	-0.377414	-1.20258	1.5749	Q4TU93	MRC2_RAT	C-type mannose receptor 2 (Endocytic receptor 180) (Macrophage mannose receptor 2) (CD antigen CD280)	Mrc2 Endo180	GO:0004888; GO:0005518; GO:0005886; GO:0006897; GO:0016021; GO:0030246
		c88358_g1_i3_1-866	c88358_g1_i3_1-866.p1	NA	NA	NA	P82596	PLC_HALLA	Perlucin	NA	GO:0030246
	CTLD * 2 + TM	c119366_g1_i1_1-1981	c119366_g1_i1_1-1981.p1	1.09564	-0.0457232	3.17135	B4XT00	SLB1_MACLB	Snaclec B1 (C-type lectin B1)	NA	GO:0005576; GO:0090729
		c124460_g1_i2_1-2516	c124460_g1_i2_1-2516.p1	1.67912	0.483027	2.94784	P49260	PLA2R_RABIT	Secretory phospholipase A2 receptor (PLA2-R) (PLA2R) (180 kDa secretory phospholipase A2 receptor) (M-type receptor) [Cleaved into: Soluble secretory phospholipase A2 receptor (Soluble PLA2-R) (Soluble PLA2R)]	PLA2R1	GO:0001816; GO:0005576; GO:0005886; GO:0006898; GO:0016021; GO:0030246; GO:0038023; GO:0043274; GO:0043517; GO:0072593; GO:0090238; GO:0090399; GO:0090403
	CTLD * 10 + TM	c126765_g1_i1_1-6135	c126765_g1_i1_1-6135.p1	-3.61051	-3.3682	NA	P22897	MRC1_HUMAN	Macrophage mannose receptor 1 (MMR) (C-type lectin domain family 13 member D) (C-type lectin domain family 13 member D-like) (Human mannose receptor) (hMR) (Macrophage mannose receptor 1-like protein 1) (CD antigen CD206)	MRC1 CLEC13D CLEC13DL MRC1L1	GO:0001618; GO:0004888; GO:0005537; GO:0005886; GO:0005887; GO:0006898; GO:0009986; GO:0010008; GO:0038024; GO:0071222; GO:0071346; GO:0071353
	TM + CTLD + TM	c126622_g1_i1_3-5995	c126622_g1_i1_3-5995.p1	-0.294328	-0.905914	1.17176	Q66S03	LECG_THANI	Galactose-specific lectin nattectin (CTL)	NA	GO:0005576; GO:0006954; GO:0030246; GO:0046872; GO:0090729
	TM + CTLD * 2	c74166_g1_i1_1-1722	c74166_g1_i1_1-1722.p1	-3.93865	NA	NA	D8VNS6	LECM_CERRY	C-type lectin (CTL)	NA	GO:0005576; GO:0030246; GO:0046872; GO:0090729
	TM + Astacin + Lectin_C + Kringle	c123105_g1_i3_59-3000	c123105_g1_i3_59-3000.p1	-1.51864	-3.19298	3.36256	Q20191	NAS13_CAEEL	Zinc metalloproteinase nas-13 (EC 3.4.24.-) (Nematode astacin 13)	nas-13 F39D8.4	GO:0004222; GO:0005576; GO:0008270
	TM + ShK + Lectin_C * 2 + TM	c114151_g1_i2_1-3170	c114151_g1_i2_1-3170.p1	-0.46486	-1.87597	0.0169703	Q5R880	PLA2R_PONAB	Secretory phospholipase A2 receptor (PLA2-R) (PLA2R) (180 kDa secretory phospholipase A2 receptor) (M-type receptor) [Cleaved into: Soluble secretory phospholipase A2 receptor (Soluble PLA2-R) (Soluble PLA2R)]	PLA2R1	GO:0001816; GO:0005576; GO:0005886; GO:0006898; GO:0016021; GO:0030246; GO:0038023; GO:0043274; GO:0043517; GO:0072593; GO:0090238; GO:0090399; GO:0090403
	CUB + Lectin_C + TM	c122685_g1_i2_1-3243	c122685_g1_i2_1-3243.p1	-0.197281	0.235547	0.640197	P27814	KLRBC_MOUSE	Killer cell lectin-like receptor subfamily B member 1C (CD161 antigen-like family member C) (Lymphocyte antigen 55c) (Ly-55c) (NK1.1) (NKR-P1.9) (NKR-P1C) (Natural killer cell surface protein P1-40) (NKR-P1 40) (CD antigen CD161c)	Klrb1c Ly55c Nkrp1c	GO:0005886; GO:0005887; GO:0009897; GO:0009986; GO:0030101; GO:0030246; GO:0038023; GO:0042803; GO:0045954
	Lectin_C + ShK * 2 + Lectin_C * 3 + TM	c125560_g1_i1_1-4698	c125560_g1_i1_1-4698.p1	-0.101739	-0.159211	1.03757	P22897	MRC1_HUMAN	Macrophage mannose receptor 1 (MMR) (C-type lectin domain family 13 member D) (C-type lectin domain family 13 member D-like) (Human mannose receptor) (hMR) (Macrophage mannose receptor 1-like protein 1) (CD antigen CD206)	MRC1 CLEC13D CLEC13DL MRC1L1	GO:0001618; GO:0004888; GO:0005537; GO:0005886; GO:0005887; GO:0006898; GO:0009986; GO:0010008; GO:0038024; GO:0071222; GO:0071346; GO:0071353
	Lectin_C x3 + IgGFc_binding + TM	c121387_g2_i2_22-3524	c121387_g2_i2_22-3524.p1	-1.46275	-0.875269	1.06979	Q17QH6	COL11_BOVIN	Collectin-11 (Collectin kidney protein 1) (CL-K1)	COLEC11	GO:0001867; GO:0003677; GO:0005509; GO:0005537; GO:0005581; GO:0005615; GO:0007275; GO:0019730; GO:0032502; GO:0042806; GO:0048029; GO:0070492; GO:0120153
	Lectin_C + Ig_3 * 4 + fn3 +TM	c128729_g1_i1_1-5657	c128729_g1_i1_1-5657.p1	-0.198048	-1.47439	1.96528	Q9VN14	CONT_DROME	Contactin	Cont CG1084	GO:0005886; GO:0005918; GO:0007156; GO:0007411; GO:0008366; GO:0019991; GO:0021682; GO:0030424; GO:0031225; GO:0045197; GO:0060857; GO:0061343; GO:0070593; GO:0098632
SRCR	SRCR * 2 + Zona_pellucida	c119390_g1_i1_1-2102	c119390_g1_i1_1-2102.p1	-0.633004	-0.664843	1.38914	O43866	CD5L_HUMAN	CD5 antigen-like (Apoptosis inhibitor expressed by macrophages) (hAIM) (CT-2) (IgM-associated peptide) (SP-alpha)	CD5L API6 UNQ203/PRO229	GO:0002376; GO:0005044; GO:0005576; GO:0005615; GO:0005737; GO:0006915; GO:0006954; GO:0006968; GO:0016020; GO:0072562
	TM + SRCR * 2 + Ldl_receptor_a + SRCR * 2 + Trypsin	c129004_g1_i1_1-5286	c129004_g1_i1_1-5286.p1	-0.151414	-0.362861	1.2974	G3V801	NETR_RAT	Neurotrypsin (EC 3.4.21.-) (Serine protease 12)	Prss12	GO:0004252; GO:0005044; GO:0005886; GO:0006887; GO:0030424; GO:0030425; GO:0031410; GO:0031638; GO:0043083; GO:0043195
	Ldl_receptor_a + SRCR +Ldl_receptor_b + SRCR + XendoU	c127888_g1_i4_1-2564	c127888_g1_i4_1-2564.p1	-1.00785	-1.23527	2.42197	A6QLQ8	ENDOU_BOVIN	Poly(U)-specific endoribonuclease (EC 3.1.-.-) (Protein endoU) (Uridylate-specific endoribonuclease)	ENDOU	GO:0003723; GO:0004521; GO:0005044; GO:0005576; GO:0005737; GO:0006955; GO:0007565; GO:0008236; GO:0030247; GO:0046872
	Fz * 2 + Ldl_receptor_a + SRCR * 2 +Trypsin	c87930_g2_i1_26-2336	c87930_g2_i1_26-2336.p1	-1.60839	NA	NA	Q9Y5Q5	CORIN_HUMAN	Atrial natriuretic peptide-converting enzyme (EC 3.4.21.-) (Corin) (Heart-specific serine proteinase ATC2) (Pro-ANP-converting enzyme) (Transmembrane protease serine 10) [Cleaved into: Atrial natriuretic peptide-converting enzyme, N-terminal propeptide; Atrial natriuretic peptide-converting enzyme, activated protease fragment; Atrial natriuretic peptide-converting enzyme, 180 kDa soluble fragment…	CORIN CRN TMPRSS10	GO:0003050; GO:0004252; GO:0005576; GO:0005886; GO:0005887; GO:0007565; GO:0008217; GO:0009986; GO:0015629; GO:0016021; GO:0016486; GO:0016604; GO:0035813; GO:1903779

## Sheet: Elysia_chlorotica_thrombospondi
				Days of feeding [log2 fold change]			UniprotKB annotation
Receptor name	Domain arrangement	Gene_ID	Protein_ID	5	7	10	Entry	Entry Name	Protein Name	Gene Name	Gene Ontology
Thrombospondin type 5 / COMP	COMP + EGF_CA + TSP_3 * 5 + TSP_C	c120467_g1_i1_1-4326	c120467_g1_i1_1-4326.p1	-1.05165	-0.408856	-0.750218	P49747	COMP_HUMAN	Cartilage oligomeric matrix protein (COMP) (Thrombospondin-5) (TSP5)	COMP	GO:0001501; GO:0002020; GO:0002063; GO:0003417; GO:0005178; GO:0005201; GO:0005509; GO:0005518; GO:0005576; GO:0005615; GO:0006915; GO:0006986; GO:0008201; GO:0009306; GO:0009887; GO:0010259; GO:0010260; GO:0014829; GO:0016485; GO:0030198; GO:0030199; GO:0030282; GO:0030500; GO:0030509; GO:0031012; GO:0032991; GO:0035264; GO:0035988; GO:0035989; GO:0036122; GO:0043066; GO:0043394; GO:0043395; GO:…
ADAMTS	Reprolysin + TSP1 + ADAM_spacer1 + TSP1 + TSP1	c128941_g2_i1_12-6353	c128941_g2_i1_12-6353.p1	-0.243235	-0.0145725	1.35867	Q9UKP4	ATS7_HUMAN	A disintegrin and metalloproteinase with thrombospondin motifs 7 (ADAM-TS 7) (ADAM-TS7) (ADAMTS-7) (EC 3.4.24.-) (COMPase)	ADAMTS7	GO:0004222; GO:0005576; GO:0005788; GO:0008237; GO:0009986; GO:0032331; GO:0046872; GO:0051603; GO:0071347; GO:0071356; GO:0071773
		c120028_g3_i1_1-2729	c120028_g3_i1_1-2729.p1	-1.41096	-0.272508	1.74974	P59511	ATS20_MOUSE	A disintegrin and metalloproteinase with thrombospondin motifs 20 (ADAM-TS 20) (ADAM-TS20) (ADAMTS-20) (EC 3.4.24.-)	Adamts20	GO:0004175; GO:0004222; GO:0005615; GO:0006508; GO:0008270; GO:0009967; GO:0030198; GO:0043066; GO:0045636; GO:0048070
	Pep_M12B_propep + Reprolysin + TSP1 + ADAM_spacer1	c123540_g1_i1_11-2692	c123540_g1_i1_11-2692.p1	0.775158	-0.441612	0.608079	O15072	ATS3_HUMAN	A disintegrin and metalloproteinase with thrombospondin motifs 3 (ADAM-TS 3) (ADAM-TS3) (ADAMTS-3) (EC 3.4.24.-) (Procollagen II N-proteinase) (PC II-NP) (Procollagen II amino propeptide-processing enzyme)	ADAMTS3 KIAA0366	GO:0004175; GO:0004222; GO:0005576; GO:0005615; GO:0008201; GO:0008270; GO:0010573; GO:0016485; GO:0030199; GO:0030574; GO:0031012; GO:0032964; GO:0070062; GO:0097435; GO:1900748
	TSP1 + TSP1 + TSP1 + I-set + PLAC	c128684_g1_i1_1-5542	c128684_g1_i1_1-5542.p1	-0.918641	-1.32492	1.87412	P90884	MADD4_CAEEL	Protein madd-4 (Punctin)	madd-4 F53B6.2	GO:0005102; GO:0005615; GO:0008233; GO:0030054; GO:0030424; GO:0033563; GO:0045202; GO:0050808
	ADAM_spacer1 + TSP1 + TSP1 + PLAC	c124834_g3_i1_15-3350	c124834_g3_i1_15-3350.p1	-1.37507	-1.90366	3.35937	Q6ZMP0	THSD4_HUMAN	Thrombospondin type-1 domain-containing protein 4 (A disintegrin and metalloproteinase with thrombospondin motifs-like protein 6) (ADAMTS-like protein 6) (ADAMTSL-6)	THSD4 UNQ9334/PRO34005	GO:0001527; GO:0005201; GO:0008233; GO:0048251; GO:0062023; GO:0070062
	TSP1 + ADAM_spacer1 + TSP1 + PLAC	c129285_g1_i1_23-6069	c129285_g1_i1_23-6069.p1	-0.644617	-0.75007	1.85927	Q7TSK7	ATL2_MOUSE	ADAMTS-like protein 2 (ADAMTSL-2) (TSP1-repeat-containing protein 1) (TCP-1)	Adamtsl2 Kiaa0605 Tcp1	GO:0005576; GO:0008233; GO:0030198; GO:0030512; GO:0031012; GO:0050436; GO:0060481
		c121061_g1_i3_1-5110	c121061_g1_i3_1-5110.p1	-1.15115	0.18715	0.218185	Q9UKP5	ATS6_HUMAN	A disintegrin and metalloproteinase with thrombospondin motifs 6 (ADAM-TS 6) (ADAM-TS6) (ADAMTS-6) (EC 3.4.24.-)	ADAMTS6	GO:0003279; GO:0004222; GO:0005576; GO:0008237; GO:0035904; GO:0046872; GO:0060976
	TSP1 + ADAM_spacer1 + TSP1	c123955_g1_i3_1-2044	c123955_g1_i3_1-2044.p1	-0.638362	-1.03436	2.69001	Q9EPX2	PPN_MOUSE	Papilin	Papln	GO:0004867; GO:0005201; GO:0005604; GO:0008233; GO:0062023
	TSP1 + ADAM_spacer1	c125055_g1_i2_29-2197	c125055_g1_i2_29-2197.p1	-0.754664	-0.37551	2.01553	Q4VC17	ATS18_MOUSE	A disintegrin and metalloproteinase with thrombospondin motifs 18 (ADAM-TS 18) (ADAM-TS18) (ADAMTS-18) (EC 3.4.24.-)	Adamts18	GO:0001654; GO:0004222; GO:0005576; GO:0046872; GO:0090331
Semaphorins	TM + SEMA + TSP1 * 2	c119806_g1_i1_1-3141	c119806_g1_i1_1-3141.p1	-0.179295	-0.285853	0.913039	Q13591	SEM5A_HUMAN	Semaphorin-5A (Semaphorin-F) (Sema F)	SEMA5A SEMAF	GO:0001755; GO:0001938; GO:0002043; GO:0005886; GO:0007155; GO:0007162; GO:0007267; GO:0007399; GO:0007413; GO:0016020; GO:0016021; GO:0021536; GO:0030215; GO:0030335; GO:0030836; GO:0035373; GO:0043395; GO:0045499; GO:0045545; GO:0045766; GO:0048842; GO:0048843; GO:0050918; GO:0051897; GO:0060326; GO:0070062; GO:0071526; GO:0090263; GO:1990256; GO:2000352; GO:2001028
	TM + SEMA	c124811_g1_i3_1-7448	c124811_g1_i3_1-7448.p1	-0.0569142	-0.115863	0.353337	Q9XZC8	SEM2A_SCHGR	Semaphorin-2A (Sema-2A) (Sema II)	SEMA-2A	GO:0005576; GO:0007399; GO:0030154
	SEMA + PSI + TM	c126198_g1_i2_1-8457	c126198_g1_i2_1-8457.p1	-0.608461	-0.519615	0.838603	Q26473	SEM1A_SCHAM	Semaphorin-1A (Fasciclin IV) (Fasciclin-4) (Semaphorin-I) (Sema I)	SEMA-1A FAS4	GO:0007399; GO:0016021; GO:0030154
	SEMA	c79347_g1_i1_97-1384	c79347_g1_i1_97-1384.p1	NA	NA	NA	Q9UIW2	PLXA1_HUMAN	Plexin-A1 (Semaphorin receptor NOV)	PLXNA1 NOV PLXN1	GO:0002116; GO:0005886; GO:0005887; GO:0007162; GO:0007275; GO:0008360; GO:0014910; GO:0017154; GO:0030334; GO:0038023; GO:0043087; GO:0050772; GO:0060666; GO:0070062; GO:1902287; GO:1990138
	SEMA + PSI	c116266_g1_i3_1-2380	c116266_g1_i3_1-2380.p1	-2.52554	-1.26165	3.1626	Q6BEA0	PLXA4_DANRE	Plexin-A4	plxna4	GO:0001763; GO:0002116; GO:0005887; GO:0007162; GO:0007411; GO:0007414; GO:0008360; GO:0016021; GO:0017154; GO:0030334; GO:0043087; GO:0050772; GO:1902287
		c126864_g2_i1_1-2228	c126864_g2_i1_1-2228.p1	1.32546	0.39049	0.722152	Q9UIW2	PLXA1_HUMAN	Plexin-A1 (Semaphorin receptor NOV)	PLXNA1 NOV PLXN1	GO:0002116; GO:0005886; GO:0005887; GO:0007162; GO:0007275; GO:0008360; GO:0014910; GO:0017154; GO:0030334; GO:0038023; GO:0043087; GO:0050772; GO:0060666; GO:0070062; GO:1902287; GO:1990138
Plexins	SEMA + TIG * 4 + TM	c128580_g3_i1_1-5482	c128580_g3_i1_1-5482.p1	-0.670709	-0.808536	1.96196	Q9V4A7	PLXB_DROME	Plexin-B	PlexB CG17245GO:0002116; GO:0005886; GO:0005887; GO:0007162; GO:0007411; GO:0008045; GO:0008360; GO:0017154; GO:0030334; GO:0030425; GO:0035021; GO:0035025; GO:0043087; GO:0050772; GO:0070593; GO:0071678; GO:0097374; GO:1902287	KOG3610;ENOG410XR88;
TSP1 domain only	TSP1 * 1	c200654_g1_i1_1-718	c200654_g1_i1_1-718.p1	NA	NA	NA	P35448	TSP1_XENLA	Thrombospondin-1 (Glycoprotein G)	thbs1 tsp1	GO:0005509; GO:0005615; GO:0005783; GO:0006954; GO:0006986; GO:0007155; GO:0008201; GO:0009986; GO:0016525; GO:0016529; GO:0031012; GO:0050840
		c176875_g1_i1_1-406	c176875_g1_i1_1-406.p1	NA	NA	NA	P82987	ATL3_HUMAN	ADAMTS-like protein 3 (ADAMTSL-3) (Punctin-2)	ADAMTSL3 KIAA1233	GO:0005576; GO:0008233; GO:0043231
		c127886_g1_i2_79-3114	c127886_g1_i2_79-3114.p1	0.581108	0.530968	-0.997161	O15072	ATS3_HUMAN	A disintegrin and metalloproteinase with thrombospondin motifs 3 (ADAM-TS 3) (ADAM-TS3) (ADAMTS-3) (EC 3.4.24.-) (Procollagen II N-proteinase) (PC II-NP) (Procollagen II amino propeptide-processing enzyme)	ADAMTS3 KIAA0366	GO:0004175; GO:0004222; GO:0005576; GO:0005615; GO:0008201; GO:0008270; GO:0010573; GO:0016485; GO:0030199; GO:0030574; GO:0031012; GO:0032964; GO:0070062; GO:0097435; GO:1900748
	TSP1 * 2	c66741_g1_i1_1-370	c66741_g1_i1_1-370.p1	NA	NA	NA	Q3UHD1	AGRB1_MOUSE	Adhesion G protein-coupled receptor B1 (Brain-specific angiogenesis inhibitor 1) [Cleaved into: Vasculostatin-120 (Vstat120); Vasculostatin-40 (Vstat-40)]	Adgrb1 Bai1	GO:0001530; GO:0001786; GO:0001891; GO:0004888; GO:0004930; GO:0005615; GO:0005886; GO:0005887; GO:0005925; GO:0006910; GO:0006911; GO:0007166; GO:0007189; GO:0007399; GO:0007517; GO:0010596; GO:0014069; GO:0016525; GO:0030165; GO:0030425; GO:0031397; GO:0042177; GO:0043197; GO:0043277; GO:0043652; GO:0045087; GO:0048167; GO:0048471; GO:0050829; GO:0051963; GO:0051965; GO:0098974; GO:0098978; GO:…
	TSP1 * 3	c120028_g2_i1_5-644	c120028_g2_i1_5-644.p1	-1.52405	NA	NA	Q9P2N4	ATS9_HUMAN	A disintegrin and metalloproteinase with thrombospondin motifs 9 (ADAM-TS 9) (ADAM-TS9) (ADAMTS-9) (EC 3.4.24.-)	ADAMTS9 KIAA1312	GO:0003179; GO:0003229; GO:0004222; GO:0005615; GO:0005783; GO:0006508; GO:0006516; GO:0007275; GO:0008237; GO:0008270; GO:0009617; GO:0009986; GO:0010596; GO:0015031; GO:0016192; GO:0030198; GO:0031012; GO:0035909; GO:0043231; GO:0045636; GO:0090673; GO:1903671
	TSP1 * 4	c99226_g1_i1_1-689	c99226_g1_i1_1-689.p1	-1.12204	NA	NA	D3YXG0	HMCN1_MOUSE	Hemicentin-1 (Fibulin-6) (FIBL-6)	Hmcn1	GO:0005201; GO:0005509; GO:0005576; GO:0005604; GO:0005913; GO:0005938; GO:0007049; GO:0007156; GO:0007157; GO:0009617; GO:0030054; GO:0032154; GO:0038023; GO:0042803; GO:0050839; GO:0051301; GO:0062023
	TSP1 * 14	c127001_g1_i3_1-3608	c127001_g1_i3_1-3608.p1	-1.83929	-0.527244	1.04342	D3YXG0	HMCN1_MOUSE	Hemicentin-1 (Fibulin-6) (FIBL-6)	Hmcn1	GO:0005201; GO:0005509; GO:0005576; GO:0005604; GO:0005913; GO:0005938; GO:0007049; GO:0007156; GO:0007157; GO:0009617; GO:0030054; GO:0032154; GO:0038023; GO:0042803; GO:0050839; GO:0051301; GO:0062023
	TM + TSP1 + TM	c127295_g1_i2_4-5281	c127295_g1_i2_4-5281.p1	-0.432181	-0.33814	0.513228	Q9JM61	THSD1_MOUSE	Thrombospondin type-1 domain-containing protein 1 (Transmembrane molecule with thrombospondin module)	Thsd1 Tmtsp	GO:0002244; GO:0005737; GO:0005829; GO:0009986; GO:0016021; GO:0071944
	TSP1 * 2 + TM	c120954_g1_i2_4-3449	c120954_g1_i2_4-3449.p1	-0.755333	-1.23303	1.48318	A7MBS7	THS7A_DANRE	Thrombospondin type-1 domain-containing protein 7A	thsd7aa thsd7a si:dkey-12h3.1	GO:0001525; GO:0002040; GO:0003094; GO:0005886; GO:0008593; GO:0016021; GO:0031532; GO:0032835; GO:0042995; GO:0043534; GO:0048675; GO:0072015
Astacin metallopeptidases	TM + Astacin + CUB + TSP1	c107793_g1_i1_96-3113	c107793_g1_i1_96-3113.p1	-1.54843	NA	2.57358	Q18206	NAS36_CAEEL	Zinc metalloproteinase nas-36 (EC 3.4.24.-) (Nematode astacin 36)	nas-36 C26C6.3	GO:0004222; GO:0005576; GO:0007275; GO:0008270; GO:0018996
VWA	VWA + TSP1	c127698_g2_i1_1-2126	c127698_g2_i1_1-2126.p1	-0.405348	-0.240415	-0.24908	A6H584	CO6A5_MOUSE	Collagen alpha-5(VI) chain (Collagen alpha-1(XXIX) chain)	Col6a5 Col29a1 Gm7455	GO:0005576; GO:0005581; GO:0007155; GO:0030020; GO:0031012; GO:0062023
	VWA + TSP1 + VWA	c108772_g2_i1_27-1786	c108772_g2_i1_27-1786.p1	1.05018	2.00129	-1.5531	A6H584	CO6A5_MOUSE	Collagen alpha-5(VI) chain (Collagen alpha-1(XXIX) chain)	Col6a5 Col29a1 Gm7455	GO:0005576; GO:0005581; GO:0007155; GO:0030020; GO:0031012; GO:0062023
	VWA + TSP1 + VWA + VWA	c116119_g1_i1_1-1798	c116119_g1_i1_1-1798.p1	-4.63324	-6.84709	NA	P21941	MATN1_HUMAN	Cartilage matrix protein (Matrilin-1)	MATN1 CMP CRTM	GO:0003429; GO:0005201; GO:0005509; GO:0005576; GO:0005615; GO:0030198; GO:0030500; GO:0031012; GO:0062023; GO:0065003
Ig	I-set * 2 + Ig_3 + I-set * 2 + Ig_3 + I-set * 2 + Ig_3 * 2 + I-set * 10 + Ig_3 + I-set * 2 + Ig_3 + I-set + Ig_3 + I-set * 2 + TSP1 * 3 + G2F + EGF_CA + c_EGF + EGF_CA * 2 + Fxa_inhibition + EGF_CA	c129436_g1_i1_1-14148	c129436_g1_i1_1-14148.p1	-0.288475	-0.185353	0.983739	D3YXG0	HMCN1_MOUSE	Hemicentin-1 (Fibulin-6) (FIBL-6)	Hmcn1	GO:0005201; GO:0005509; GO:0005576; GO:0005604; GO:0005913; GO:0005938; GO:0007049; GO:0007156; GO:0007157; GO:0009617; GO:0030054; GO:0032154; GO:0038023; GO:0042803; GO:0050839; GO:0051301; GO:0062023KOG4475;ENOG410ZN3C;
RPE-spondin like	TM + Somatomedin_B + TSP1	c127684_g1_i2_11-4983	c127684_g1_i2_11-4983.p1	-0.0935477	-0.0778096	0.00557927	Q32L50	SBSPO_BOVIN	Somatomedin-B and thrombospondin type-1 domain-containing protein (RPE-spondin)	SBSPON RPESP	GO:0005044; GO:0005576; GO:0006955; GO:0030247
UNC5-like	I-set + TSP1 + TM	c115802_g1_i1_41-1437	c115802_g1_i1_41-1437.p1	-0.456781	-1.57639	1.7698	O95185	UNC5C_HUMAN	Netrin receptor UNC5C (Protein unc-5 homolog 3) (Protein unc-5 homolog C)	UNC5C UNC5H3	GO:0005042; GO:0005886; GO:0006915; GO:0007411; GO:0007420; GO:0016021; GO:0030054; GO:0030334; GO:0033564; GO:0043005; GO:0043065; GO:0045202
Spondin 1 – like	TM-SPOND_N-TSP1	c117901_g1_i1_1-4268	c117901_g1_i1_1-4268.p1	-0.977339	-1.09942	-1.94091	Q9WV75	SPON2_RAT	Spondin-2 (Mindin)	Spon2	GO:0005102; GO:0007155; GO:0031012; GO:0045087; GO:0046872
	SPOND_N + TSP1 * 2	c120190_g1_i1_21-3184	c120190_g1_i1_21-3184.p1	-0.631929	-1.30921	2.42743	Q9W770	SPON1_CHICK	Spondin-1 (F-spondin)	SPON1	GO:0007155; GO:0031012; GO:0046872
TSP1 + others	TM + TSP1 * 2 + Ldl_receptor_a	c101769_g1_i2_1-1605	c101769_g1_i2_1-1605.p1	-0.432803	-1.03394	1.40899	Q13591	SEM5A_HUMAN	Semaphorin-5A (Semaphorin-F) (Sema F)	SEMA5A SEMAF	GO:0001755; GO:0001938; GO:0002043; GO:0005886; GO:0007155; GO:0007162; GO:0007267; GO:0007399; GO:0007413; GO:0016020; GO:0016021; GO:0021536; GO:0030215; GO:0030335; GO:0030836; GO:0035373; GO:0043395; GO:0045499; GO:0045545; GO:0045766; GO:0048842; GO:0048843; GO:0050918; GO:0051897; GO:0060326; GO:0070062; GO:0071526; GO:0090263; GO:1990256; GO:2000352; GO:2001028
	TM + G8 + TSP1 * 4	c125284_g1_i2_1-4340	c125284_g1_i2_1-4340.p1	-3.04394	-3.75468	NA	Q5FWI3	CEIP2_MOUSE	Cell surface hyaluronidase (EC 3.2.1.35) (Cell migration-inducing hyaluronidase 2) (Transmembrane protein 2)	Cemip2 Kiaa1412 Tmem2	GO:0001525; GO:0004415; GO:0005509; GO:0005887; GO:0030214; GO:1903670
	TM + TSP1 * 2 + EGF * 2	c104317_g1_i1_1-2887	c104317_g1_i1_1-2887.p1	-0.104065	NA	0.0981669	Q8N2E2	VWDE_HUMAN	von Willebrand factor D and EGF domain-containing protein	VWDE	GO:0005102; GO:0005576; GO:0009986; GO:0048856
	TSP1 * 13 + CBM_14	c129267_g1_i1_76-6357	c129267_g1_i1_76-6357.p1	-0.431699	0.0449012	0.440809	D3YXG0	HMCN1_MOUSE	Hemicentin-1 (Fibulin-6) (FIBL-6)	Hmcn1	GO:0005201; GO:0005509; GO:0005576; GO:0005604; GO:0005913; GO:0005938; GO:0007049; GO:0007156; GO:0007157; GO:0009617; GO:0030054; GO:0032154; GO:0038023; GO:0042803; GO:0050839; GO:0051301; GO:0062023KOG4475;ENOG410ZN3C;
	LRR_8 * 3 + TSP1 * 5	c117363_g1_i1_15-2436	c117363_g1_i1_15-2436.p1	-0.824104	-1.26127	1.52249	D3YXG0	HMCN1_MOUSE	Hemicentin-1 (Fibulin-6) (FIBL-6)	Hmcn1	GO:0005201; GO:0005509; GO:0005576; GO:0005604; GO:0005913; GO:0005938; GO:0007049; GO:0007156; GO:0007157; GO:0009617; GO:0030054; GO:0032154; GO:0038023; GO:0042803; GO:0050839; GO:0051301; GO:0062023KOG4475;ENOG410ZN3C;
	IgGFc_binding + TSP1 * 5	c114662_g1_i1_1-3531	c114662_g1_i1_1-3531.p1	-2.54577	-6.73709	NA	D3YXG0	HMCN1_MOUSE	Hemicentin-1 (Fibulin-6) (FIBL-6)	Hmcn1	GO:0005201; GO:0005509; GO:0005576; GO:0005604; GO:0005913; GO:0005938; GO:0007049; GO:0007156; GO:0007157; GO:0009617; GO:0030054; GO:0032154; GO:0038023; GO:0042803; GO:0050839; GO:0051301; GO:0062023		KOG4475;ENOG410ZN3C;
	Kunitz_BPTI + TSP1 * 2	c120382_g1_i1_1-2036	c120382_g1_i1_1-2036.p1	-0.788493	-0.77129	1.63763	Q9W770	SPON1_CHICK	Spondin-1 (F-spondin)	SPON1	GO:0007155; GO:0031012; GO:0046872		KOG3539;ENOG410XQHP;
	TSP1 * 2 + GON	c120028_g1_i2_16-1900	c120028_g1_i2_16-1900.p1	-1.32364	NA	1.70162	Q9P2N4	ATS9_HUMAN	A disintegrin and metalloproteinase with thrombospondin motifs 9 (ADAM-TS 9) (ADAM-TS9) (ADAMTS-9) (EC 3.4.24.-)	ADAMTS9 KIAA1312	GO:0003179; GO:0003229; GO:0004222; GO:0005615; GO:0005783; GO:0006508; GO:0006516; GO:0007275; GO:0008237; GO:0008270; GO:0009617; GO:0009986; GO:0010596; GO:0015031; GO:0016192; GO:0030198; GO:0031012; GO:0035909; GO:0043231; GO:0045636; GO:0090673; GO:1903671		KOG3538;ENOG410XPKZ;
	TM + TSP1 + Trypsin	c118299_g1_i1_1-3325	c118299_g1_i1_1-3325.p1	-0.45791	-1.16395	0.411512	Q6UWB4	PRS55_HUMAN	Serine protease 55 (EC 3.4.21.-) (Testis serine protease 1) (T-SP1)	PRSS55 TSP1 UNQ9391/PRO34284	GO:0004252; GO:0005829; GO:0016021
